# Supplementary material for: Cassava begomovirus species diversity changes during plant vegetative cycles
Source: Front Microbiol. 2023 May 25;14:1163566. doi: 10.3389/fmicb.2023.1163566 (PMC10248227; doi:10.3389/fmicb.2023.1163566)
Supplement: Supplementary file 1 [file Data_Sheet_1.FASTA]

>C9_2015_A_EACMV_A
ACCGGATGGCCGCGCCCGAAAAAGCATGTGGACCCCACAGAATGGCCGCGCCCGTGAAAG
AAAGTGGTCCCCGCGCACTTGTTTCTGTCGGCCAGTCATATTCACGCGTGGAAGTCTAGA
TATTTGTTGTTTGTCTTTATAGACTTCGTCGCGAAGTAGTGGAGCGCGTCAACATGTGGG
ATCCATTGTTAAACGATTTCCCTGAAACCGTTCACGGTTTCCGTTCCATGCTTGCTGTTA
AATACCTGTTACATCTTGAACAGAAATACGATCGCGGTACTGTCGGGGCTGAGTATATAC
GGGATCTAATAGGGGTTCTACGGTGTAAGAGTTATGTCGAAGCGACCAGGAGATATAATA
ATCTCAACACCCGTATCCAAGGTGCGGAGGAGGCTGAACTTCGACAGCCCATACACGAAC
CGTGTTGTTGCCCCCACTGTCCGCGTCACCAGAAGCAAAATATGGGCCAACAGGCCCATG
TATCGGAAGCCCAAGATGTACAGACTGTATCGAAGCCCAGATGTTCCTAAGGGCTGTGAA
GGCCCATGTAAGGTGCAGTCGTATGAACAGAGGGATGATGTTAAGCACACTGGTATGGTT
CGATGTGTCAGTGATGTTACGCGTGGGCCAGGTATTACCCATAGAGTCGGGAAGAGGTTC
TGTGTGAAGTCCATATATATATTGGGCAAGATCTGGATGGATGAGAATATCAAGAAGCAA
AATCATACGAACCATGTTATGTTCTTCCTCGTTCGAGATAGAAGGCCTTATGGGCCGAGT
CCTCAAGATTTTGGACAAGTGTTCAACATGTTTGATAATGAACCGACTACGGCAACCGTG
AAGAATGATCTTAGGGACCGGTATCAGGTGTTACGTAAATTCTATGCGACTGTTGTTGGT
GGACCCTCTGGGATGAAGGAACAAGCGCTAGTTAAGAGGTTTTTTAAGATCAATAATCAT
GTAGTGTATAATCATCAGGAACAGGCCAAGTATGAGAATCATACTGAGAATGCGTTGTTA
TTGTATATGGCATGTACACATGCCTCGAATCCTGTGTACGCTACGCTGAAAATACGCATC
TATTTCTATGATGCAGTGACAAATTAATAAATGTTGAATTTTATTGCATGTTGCTCCGTA
ACCTGGAGTGTATTTAGTAATACATCGTACAGAACATGATCAACAGCTTGAAGTACAGTG
TTAATGGAAATAACGCCTATCATATCTAAATACTTGAGCACTTGATACCTAAATACTTTT
AAGAAAAGACCAGTCGGAGGCCGTAAGGTCGTCCAGACCCTGAAGTTGAGAAAACACTTG
TGAATCCCCAATGCCTTCCGGAGGTTGTGGTTGAACCGTAGCTGTAGTGTGATGATGTCG
TGGTTCATGTTCCCTGGCCTCTTGTCGTGGTTGGTGATTTCGAAATAGAGGGGATTTGTT
AGTTCCCAGGTAAAAACGCCATTCTTTGCTTGAGGCGCAGTGATGAGTTCCCCTGTGCGA
GAATCCATGGTTGATGCAGTCGATATGGAGATAGAACGAGCAGCCGCATTCGAGGTCTAC
CCGCCTACGTCTGAGTGCCCTGGTCTTCGCTGTGCGGTGTTGGACTTTGATGGGCACTGG
AGAACAATGGCTCGTAGAGGGTGATGAAGGTGGCATTCTTTAAAGCCCAGGCTTTAAGAG
ACTGATTCTTTTCCTCTTCCAAAAACTCTTTATATGATGATGTTGGTCCTGGATTGCAGA
GGAAGATAGTGGGAATGCCGCCTTTAATTTGAATTGGCTTCCCGTACTTGGTATTGCTTT
GCCAGTCCCTTTGGGCCCCCATGAATTCTTTGAAGTGTTTGAGGTAGTGGGGGTCGACGT
CATCAATGACGTTGTACCAGGCGTCGTTTGAATATATCTTCGGAGACAGATCCAGGTGTC
CACATAAATAATTATGTGGGCCCAGTGAGCGAGCCCACATGGTCTTCCCGGTTCGGCTAT
CACCTTCTAGAACAATACTGATCGGTCTCCATGGCCGCGCAGCGGGACTGCATACATTTT
CGGATACCCATACGTCTAATTCCTCTGGGACTTGTGTAAAGGAGGATGATAAGAACGGAC
TAACGTAAGTTTGGGGCGGAGCCTGGAAGATTCTATCTGCGTTAGCAGATATGTTATGGA
ACTGTAAAAAAAAAGACTTGGGATCTTTTTCTTTGATAATTTGAAGAGCTTCTGATTTAG
AAGAAGCATTCAACGCGTCGGCATATACCTGAGCTAAATGCTGGCCCTCCCCCCGGGCAC
TTCGGGCATCGACTTGGAAAACTCCATCGTCAAGAAATTCCCCTCCCTTTTCAATGTAAG
CCTTGACATCGGACGAGGATTTAGCTCCCTGAATGTTCGGATGGAAATGTGTTGATCGGG
ATGGGGAAATGAGATCGAAGAATCTGGGGTTGGTACATTGGAACTTGCCTTCGAATTGGA
TGAGAACATGGAGATGAGGCACCCCATCCTGATGTAGTTCTCTGCAAACCCTAATGAATT
TGATGTTCGTCGGGTAAGAAAAGGCTTTTAATTGGGAAAGGGCCTCTTCCTTGGTTAATG
AGCATCGGGGATAGGTGATGAAATAATGTTTGGCATTTATTTGAAAACGACCGGCTCTTG
GCATAATTGCTGTCGTTTTGGATCGGGGGACACTCAAACTCTCCAGCAATCGGGGGAACG
GGGGGCATTATATAGGATGTCCCCCAATGGCATATGTGTAAATAGGTAGATGTCCATTCA
AAATTTGAATTGCGAATAATGGCGGCCATCCGATTAATATT

>C9_2015_A_EACMV_B
ACCGGATGGCCGCGCCCGAAAAGCAGGTGGACCCCACAATGGCCCCCACGCACTAAGAAA
TGTCAGCCAACCATGTGCAAGACTGGGAGACTCGATAGTTACGCATGGAGGATTAAGTGG
GCCCTACGTACTAAGATTGACAGGCAATTTTATTGCGATGTGTGTATCATATTTTTATAG
GTGTGTTACGGGCCAATTGAAAGTTATGTTATGGGGCCTATCATAAAAAAGCAAAATATA
GGTTCCTATTTATATATTGATTATAGGTGTATGTGCGGATATATGATCCGCCACGTGGAA
GTAATTTGTCCTATAAATATTGGTCATGTCTCCCGTTCGTCAATGCAAGATGTATTCGGT
ATACAGACGGGGGTATAAGACGCCGTATAGGAGTCCGTATGGCGCTCGTGGAACACCATA
TGTGAATCGTAAGACCTCTGTTAAACAGCCGGCTAAATCTCGTGTATCGCGAAAGTTGGC
GTATGAATCGCCAAAAGGTCTATATACGCGACGCTCATTGGAGGATATCCATAATGGGGC
TGCCTTGAAGTTGCCTCAACAGGGGGATCATACGTCTTACGTGACACTCCCATGTCGAGG
CATCGATGGTAATGGGGGTAGGTCTGTGGATCATATAAAATTATTAAGTTTGAGGGTTTC
TGGGACCGTGAACGTCAGTCAATCCGGTGGTGATGACAATATGGGAGAGAGAACGACCAT
GAGGGGTATTTTCTTCATGGCGTGTCTTGTTGATAAGAAACCTTTCGTTCCAGATGGGGT
CAGCATATTGCCGACGTTTAATGAGTTGTTCGGGGAATATGAATCCGTGTATGGCATGCC
TAGGTTGAAGGAAAACGTCCGTCACCGTTATCGCGTTATTGGGACGTCGAAATTATATAT
AACGACCGATGAAGATCACATCCAGAAGCCTTTTAGTCTACGTCGAAGACTAAGTGGAGG
GAAATATCCTATATGGTCGTCGTTCAAGGATGTGGATAATAGTAGTACAGGTGGTAACTA
TAAAAATATAAATAAGAACGCTATACTCGTTAGTTATGTGTGGGTTTCGCTAAGTCGGAC
CACGTGTGATGTGTATTCGCAGTTTGTACTTAATTACGTCGGCTGATAATAAAACGATAT
AAGTGTTTGATGGACATTAATAATGTTGGAACGAACTAAAAAGAGATGAACATGAATGGT
AAGCATATAGAGTTTTATTATGTTGCGAAGCAAATATGGTACATATAAATGGTTCATTAC
AATGGCCTTGGTGCTTCGGATTTGATCTTGATGAGGCACTTGTTGATGGTACTCTCAAGC
AGTGTCTCGAGGTCCTTTCTGGATACTGAGTCGGATTGGGCCTGTGATACCGAGTCCCCT
GGGTCTAACTCTGGTGTGTGTAATCTGTGTAGTCTCTGGTAAGGATAGTCTGTGGAGTCG
TTGTCGAATTCTGTTGGTATTGTCGATGGGTCCATTCTCATGGACTGTGAACGAAAGTGT
TCCAGCCTTGTTGGGCCTGATGAGCTGGGTAGCCCAATCTGAGACTTTGTGGCCCACGTT
TCTCCAGGTAGGATGGTGATGGGCCTGTGGGCTATGGGTCGTGGACTATGAGCATGTGGA
GTTGGATTTAGTAATCTCCGTCTTGTTTCTCCTTTTTCCACAGACCAGAAGTCTATGCAG
TCTTTTGTGTATCCCTTGGATAAGATGTTAATTGTTGGGGGTTTGAAACGTATGTCTGTG
GAATGTTTGGCCGATGATAATCGGAGCTTGGCTTTGATGGATGCGAATTTCACGCCTTCT
ACGACGTTGGAGTCCTCGACTCGGTACATTATTTTCCAAGGGGAGGGGTCCGAAATCGAA
AAATATGTAGAGGAGAAATAGTGGAGGTCGACGTTGCAAGCTATTGGGAAAGTGAATGCT
GCTTGAGCTGCGTCTTCAAGGCTGACGCGATTGTCTCTGATTTCTACGATAACCGACCCA
GTCGCGTTAAATGGGACCTGGTTGCGGTATTCAATTATAATGTGGTCGATTTTCATACAT
CGGCCTTTGAGTCGCATGGTAGCCTGCTCGAATGAGCTGGGGAATTGGAGATTGATGGGT
GCAGCATCGTTTGTTAATGCGTACTCGGTGCGTTTGCTGTTTATATAATTATTGTCCGTG
ACGGTGAATTGGTTGTCCATTCTATGAAGGAAAAAAACAAGGGTTAGTAAACGGAGAGAA
TAGATGTAGAAAAGGCAGTACAAGGTTGATAAAATGTCTTGTAGACATGGAAGCATATAT
ATGCAGTGAATATATATAAGAACACATGAAATAAGAGCAAGGATCATATATGTTTAACCG
GCCGCGCAGCGGATCGGAATTCAGATAAATCGGCGAACAAAGAATAAAATCGAATGGGGT
TATGTGATGAAACCACTTACGGAATCACCGAGGAAGCAGTCGAGAGTGAATTCCTGTTCC
AAGTTGGAGAAAACAAAGAAATAAAAGTAGAACGTACTGGGATAAAAAGGAAAGAGAGTA
GATGTTATGCGTGGTGTCGTGAAAGGATATGCCATGGGGTGTATATATAGGCGTTAATAA
GCCACACGTTGTAGAGAGAGAAAGAAGAGAGAGGCGAGAGCATTCGGGGGACACACAAAG
TCTATAGCAATCGGGGGAACGGGGGTCAATTTATATGATGTCCCCTAAATGGCATTTATG
TAATATCCTCATTAAAGGTGAAGTTCAAATGTGGAAAGCGGCCATCCGTATAATATT

>C9_2015_B_EACMV_A
ACCGGATGGCCGCGCCCGAAAAAGCATGTGGACCCCACAGAATGGCCGCGCCCGTGAAAG
AAAGTGGTCCCCGCGCACTTGTTTCTGTCGGCCAGTCATATTCACGCGTGGAAGTCTAGA
TATTTGTTGTTTGTCTTTATAGACTTCGTCGCGAAGTAGTGGAGCGCGTCAACATGTGGG
ATCCATTGTTAAACGATTTCCCTGAAACCGTTCACGGTTTCCGTTCCATGCTTGCTGTTA
AATACCTGTTACATCTTGAACAGAAATACGATCGCGGTACTGTCGGGGCTGAGTATATAC
GGGATCTAATAGGGGTTCTACGGTGTAAGAGTTATGTCGAAGCGACCAGGAGATATAATA
ATCTCAACACCCGTATCCAAGGTGCGGAGGAGGCTGAACTTCGACAGCCCATACACGAAC
CGTGTTGTTGCCCCCACTGTCCGCGTCACCAGAAGCAAAATATGGGCCAACAGGCCCATG
TATCGGAAGCCCAAGATGTACAGACTGTATCGAAGCCCAGATGTTCCTAAGGGCTGTGAA
GGCCCATGTAAGGTGCAGTCGTATGAACAGAGGGATGATGTTAAGCACACTGGTATGGTT
CGATGTGTCAGTGATGTTACGCGTGGGCCAGGTATTACCCATAGAGTCGGGAAGAGGTTC
TGTGTGAAGTCCATATATATATTGGGCAAGATCTGGATGGATGAGAATATCAAGAAGCAA
AATCATACGAACCATGTTATGTTCTTCCTCGTTCGAGATAGAAGGCCTTATGGGCCGAGT
CCTCAAGATTTTGGACAAGTGTTCAACATGTTTGATAATGAACCGACTACGGCAACCGTG
AAGAATGATCTTAGGGACCGGTATCAGGTGTTACGTAAATTCTATGCGACTGTTGTTGGT
GGACCCTCTGGGATGAAGGAACAAGCGCTAGTTAAGAGGTTTTTTAAGATCAATAATCAT
GTAGTGTATAATCATCAGGAACAGGCCAAGTATGAGAATCATACTGAGAATGCGTTGTTA
TTGTATATGGCATGTACACATGCCTCGAATCCTGTGTACGCTACGCTGAAAATACGCATC
TATTTCTATGATGCAGTGACAAATTAATAAATGTTGAATTTTATTGCATGTTGCTCCGTA
ACCTGGAGTGTATTTAGTAATACATCGTACAGAACATGATCAACAGCTTGAAGTACAGTG
TTAATGGAAATAACGCCTATCATATCTAAATACTTGAGCACTTGATACCTAAATACTTTT
AAGAAAAGACCAGTCGGAGGCCGTAAGGTCGTCCAGACCCTGAAGTTGAGAAAACACTTG
TGAATCCCCAATGCCTTCCGGAGGTTGTGGTTGAACCGTAGCTGTAGTGTGATGATGTCG
TGGTTCATGTTCCCTGGCCTCTTGTCGTGGTTGGTGATTTCGAAATAGAGGGGATTTGTT
AGTTCCCAGGTAAAAACGCCATTCTTTGCTTGAGGCGCAGTGATGAGTTCCCCTGTGCGA
GAATCCATGGTTGATGCAGTCGATATGGAGATAGAACGAGCAGCCGCATTCGAGGTCTAC
CCGCCTACGTCTGAGTGCCCTGGTCTTCGCTGTGCGGTGTTGGACTTTGATGGGCACTGG
AGAACAATGGCTCGTAGAGGGTGATGAAGGTGGCATTCTTTAAAGCCCAGGCTTTAAGAG
ACTGATTCTTTTCCTCTTCCAAAAACTCTTTATATGATGATGTTGGTCCTGGATTGCAGA
GGAAGATAGTGGGAATGCCGCCTTTAATTTGAATTGGCTTCCCGTACTTGGTATTGCTTT
GCCAGTCCCTTTGGGCCCCCATGAATTCTTTGAAGTGTTTGAGGTAGTGGGGGTCGACGT
CATCAATGACGTTGTACCAGGCGTCGTTTGAATATATCTTCGGAGACAGATCCAGGTGTC
CACATAAATAATTATGTGGGCCCAGTGAGCGAGCCCACATGGTCTTCCCGGTTCGGCTAT
CACCTTCTAGAACAATACTGATCGGTCTCCATGGCCGCGCAGCGGGACTGCATACATTTT
CGGATACCCATACGTCTAATTCCTCTGGGACTTGTGTAAAGGAGGATGATAAGAACGGAC
TAACGTAAGTTTGGGGCGGAGCCTGGAAGATTCTATCTGCGTTAGCAGATATGTTATGGA
ACTGTAAAAAAAAAGACTTGGGATCTTTTTCTTTGATAATTTGAAGAGCTTCTGATTTAG
AAGAAGCATTCAACGCGTCGGCATATACCTGAGCTAAATGCTGGCCCTCCCCCCGGGCAC
TTCGGGCATCGACTTGGAAAACTCCATCGTCAAGAAATTCCCCTCCCTTTTCAATGTAAG
CCTTGACATCGGACGAGGATTTAGCTCCCTGAATGTTCGGATGGAAATGTGTTGATCGGG
ATGGGGAAATGAGATCGAAGAATCTGGGGTTGGTACATTGGAACTTGCCTTCGAATTGGA
TGAGAACATGGAGATGAGGCACCCCATCCTGATGTAGTTCTCTGCAAACCCTAATGAATT
TGATGTTCGTCGGGTAAGAAAAGGCTTTTAATTGGGAAAGGGCCTCTTCCTTGGTTAATG
AGCATCGGGGATAGGTGATGAAATAATGTTTGGCATTTATTTGAAAACGACCGGCTCTTG
GCATAATTGCTGTCGTTTTGGATCGGGGGACACTCAAACTCTCCAGCAATCGGGGGAACG
GGGGGCATTATATAGGATGTCCCCCAATGGCATATGTGTAAATAGGTAGATGTCCATTCA
AAATTTGAATTGCGAATAATGGCGGCCATCCGATTAATATT

>C9_2015_B_EACMV_B
ACCGGATGGCCGCGCCCGAAAAGCAGGTGGACCCCACAATGGCCCCCACGCACTAAGAAA
TGTCAGCCAACCATGTGCAAGACTGGGAGACTCGATAGTTACGCATGGAGGATTAAGTGG
GCCCTACGTACTAAGATTGACAGGCAATTTTATTGCGATGTGTGTATCATATTTTTATAG
GTGTGTTACGGGCCAATTGAAAGTTATGTTATGGGGCCTATCATAAAAAAGCAAAATATA
GGTTCCTATTTATATATTGATTATAGGTGTATGTGCGGATATATGATCCGCCACGTGGAA
GTAATTTGTCCTATAAATATTGGTCATGTCTCCCGTTCGTCAATGCAAGATGTATTCGGT
ATACAGACGGGGGTATAAGACGCCGTATAGGAGTCCGTATGGCGCTCGTGGAACACCATA
TGTGAATCGTAAGACCTCTGTTAAACAGCCGGCTAAATCTCGTGTATCGCGAAAGTTGGC
GTATGAATCGCCAAAAGGTCTATATACGCGACGCTCATTGGAGGATATCCATAATGGGGC
TGCCTTGAAGTTGCCTCAACAGGGGGATCATACGTCTTACGTGACACTCCCATGTCGAGG
CATCGATGGTAATGGGGGTAGGTCTGTGGATCATATAAAATTATTAAGTTTGAGGGTTTC
TGGGACCGTGAACGTCAGTCAATCCGGTGGTGATGACAATATGGGAGAGAGAACGACCAT
GAGGGGTATTTTCTTCATGGCGTGTCTTGTTGATAAGAAACCTTTCGTTCCAGATGGGGT
CAGCATATTGCCGACGTTTAATGAGTTGTTCGGGGAATATGAATCCGTGTATGGCATGCC
TAGGTTGAAGGAAAACGTCCGTCACCGTTATCGCGTTATTGGGACGTCGAAATTATATAT
AACGACCGATGAAGATCACATCCAGAAGCCTTTTAGTCTACGTCGAAGACTAAGTGGAGG
GAAATATCCTATATGGTCGTCGTTCAAGGATGTGGATAATAGTAGTACAGGTGGTAACTA
TAAAAATATAAATAAGAACGCTATACTCGTTAGTTATGTGTGGGTTTCGCTAAGTCGGAC
CACGTGTGATGTGTATTCGCAGTTTGTACTTAATTACGTCGGCTGATAATAAAACGATAT
AAGTGTTTGATGGACATTAATAATGTTGGAACGAACTAAAAAGAGATGAACATGAATGGT
AAGCATATAGAGTTTTATTATGTTGCGAAGCAAATATGGTACATATAAATGGTTCATTAC
AATGGCCTTGGTGCTTCGGATTTGATCTTGATGAGGCACTTGTTGATGGTACTCTCAAGC
AGTGTCTCGAGGTCCTTTCTGGATACTGAGTCGGATTGGGCCTGTGATACCGAGTCCCCT
GGGTCTAACTCTGGTGTGTGTAATCTGTGTAGTCTCTGGTAAGGATAGTCTGTGGAGTCG
TTGTCGAATTCTGTTGGTATTGTCGATGGGTCCATTCTCATGGACTGTGAACGAAAGTGT
TCCAGCCTTGTTGGGCCTGATGAGCTGGGTAGCCCAATCTGAGACTTTGTGGCCCACGTT
TCTCCAGGTAGGATGGTGATGGGCCTGTGGGCTATGGGTCGTGGACTATGAGCATGTGGA
GTTGGATTTAGTAATCTCCGTCTTGTTTCTCCTTTTTCCACAGACCAGAAGTCTATGCAG
TCTTTTGTGTATCCCTTGGATAAGATGTTAATTGTTGGGGGTTTGAAACGTATGTCTGTG
GAATGTTTGGCCGATGATAATCGGAGCTTGGCTTTGATGGATGCGAATTTCACGCCTTCT
ACGACGTTGGAGTCCTCGACTCGGTACATTATTTTCCAAGGGGAGGGGTCCGAAATCGAA
AAATATGTAGAGGAGAAATAGTGGAGGTCGACGTTGCAAGCTATTGGGAAAGTGAATGCT
GCTTGAGCTGCGTCTTCAAGGCTGACGCGATTGTCTCTGATTTCTACGATAACCGACCCA
GTCGCGTTAAATGGGACCTGGTTGCGGTATTCAATTATAATGTGGTCGATTTTCATACAT
CGGCCTTTGAGTCGCATGGTAGCCTGCTCGAATGAGCTGGGGAATTGGAGATTGATGGGT
GCAGCATCGTTTGTTAATGCGTACTCGGTGCGTTTGCTGTTTATATAATTATTGTCCGTG
ACGGTGAATTGGTTGTCCATTCTATGAAGGAAAAAAACAAGGGTTAGTAAACGGAGAGAA
TAGATGTAGAAAAGGCAGTACAAGGTTGATAAAATGTCTTGTAGACATGGAAGCATATAT
ATGCAGTGAATATATATAAGAACACATGAAATAAGAGCAAGGATCATATATGTTTAACCG
GCCGCGCAGCGGATCGGAATTCAGATAAATCGGCGAACAAAGAATAAAATCGAATGGGGT
TATGTGATGAAACCACTTACGGAATCACCGAGGAAGCAGTCGAGAGTGAATTCCTGTTCC
AAGTTGGAGAAAACAAAGAAATAAAAGTAGAACGTACTGGGATAAAAAGGAAAGAGAGTA
GATGTTATGCGTGGTGTCGTGAAAGGATATGCCATGGGGTGTATATATAGGCGTTAATAA
GCCACACGTTGTAGAGAGAGAAAGAAGAGAGAGGCGAGAGCATTCGGGGGACACACAAAG
TCTATAGCAATCGGGGGAACGGGGGTCAATTTATATGATGTCCCCTAAATGGCATTTATG
TAATATCCTCATTAAAGGTGAAGTTCAAATGTGGAAAGCGGCCATCCGTATAATATT

>C9_2018_A_EACMV_A
ACCGGATGGCCGCGCCCGAAAAAGCAGGTGGACCCCACCACATGGCCGCACTCGTGAAAG
AGAGTGGTCCCCGCGCACTTGTATTGGTCGGCCAGTCATATTCACGCGTGGAAGTCTAGA
TATTTGTGGGTTGACGTTATATACTTCGTCGCGAAGTAGTGGAGCGCGTCAACATGTGGG
ATCCATTGTTGAACGATTTTCCCGAAACCGTTCACGGTTTCCGTTCTATGCTTGCTGTTA
AATACTTGTTACATCTGGAACAGGAATACGAGCGCGGTACTGTCGGGGCTGAGTATATAC
GGGATCTAATAGGGGTTCTACGGTGTAAGAATTATGTCGAAGCGACCAGGAGATATAATA
ATCTCAACACCCGTATCCAAGGTGCGGAGGAGGCTGAACTTCGACAGCCCATACACGAAC
CGTGTTGTTGCCCCCACTGTCCGCGTCACCAGAAGCAAAATATGGGCCAACAGGCCCATG
TATCGGAAGCCCAAGATGTACAGAATGTATCGAAGCCCAGATGTCCCGAAGGGCTGTGAA
GGCCCATGTAAGGTTCAGTCCTATGAACAGAGGGATGATGTGAAGCATACTGGTATGGTC
CGATGTGTCAGTGATGTTACGCGTGGGTCAGGCATCACCCATAGAGTTGGTAAGAGGTTT
TGTGTGAAGTCCATATATATATTGGGCAAGATCTGGATGGATGAGAATATCAAGAAGCAA
AATCATACGAACCATGTTATGTTCTTCCTCGTTCGAGATAGAAGGCCTTATGGTCCGAGC
CCACAAGATTTTGGACAAGTGTTCAACATGTTTGATAATGAGCCTACTACGGCAACTGTG
AAGAATGATCTTAGGGACCGGTATCAGGTGTTACGTAAATTCTATGGGACTGTTGTTGGT
GGACCCTCTGGGATGAAGGAACAAGCTTTGGTTAAGAGGTTTTTTAGGATCAATAATCAT
GTAGTGTATAATCATCAGGAACAGGCCAAGTATGAGAATCATACTGAGAATGCGTTGTTA
TTGTATATGGCATGTACACATGCCTTAAATCCTGTGTATGCTACGCTGAAAATACGCATC
TATTTCTATGATGCAGTGACAAATTAATAAAGGTTGAATTTTATTGCATGTTGCTCCGTA
ACTTGGAGCGTGTTTAGTAATACATCGTACAGGACATGATCAACAGATTGAAGTACAGTG
TTAATGGAAATAACGCCTATCATATCTAAATACTTGAGCACTTGAGATTTAAATACTCTT
AAGAAAAGACCAGTCTGAGGCCGTAAGGTCGTCCAGACCTTGAAGTTGAGAAAACACTTG
TGAATCCCCAATGCCTTCCGGATGTTGTGGTTGAACCGTATCTGGATTGTGATGATGTCG
TGGTTCATGTTCCCTGGCCTCTTGTCGTGGTTGGTGATTGCGAAATAGAGGGGATTTGTT
ATTTCCCAGGTAAAAACGCCATTCGTTGCTTGAGGCGCAGTGATGAGTTCCCCTGTGCGA
GAATCCATGGTTGATGCAGTCGATATGGAGATAGAACGAGCAGCCGCATTGGAGGTCTAC
CCGCCTACGTCTGATGGCCCTGGTCTTCGCTGTGCGGTGTTGGACTTTGATGGGTACTTG
AGAACAATGGCTCGTGGAGGGTGACGAAGGTGGCATTCTTTAAAGCCCAAGCTTTAAGGG
ACTGGTTCTTTTCCTCATCCAGAAACTCTTTATATGATGATGTTGGTCCTGGATTGCAGA
GGAAGATAGTGGGAATGCCGCCTTTAATTTGAATCGGCTTCCCGTACTTTGTATTGCTTT
GCCAGTCCCTTTGGGCCCCCATGAATTCTTTGAAGTGCTTTAGAAAGTGGGGGTCGACGT
CATCAATTACGTTGTACCAGGCGTCGTTGCTGTAGACCTTTGGACTGAGATCCAGGTGTC
CACATAAATAATTATGTGGTCCCAATGACCTGGCCCACATGGTCTTCCCTGTACGACTAT
CACCTTCTAGAACAATACTGTTGGGTCTCCAAGGCCGCGCAGCGGAACCCATCACGTTCT
CGGAAACCCAGACGTCAAGTTCCTCAGGAACGTTAGTAAAAGAGGATGATAAGAACGGAC
TAACGTAAGTTGGGGGCGGAGTCTGGAAGATGCGATCTGCGTTAGCAGATATGTTATGGA
ACTGTAAAAAAAAGGACTTGGGATCTTTTTCTTTGATAATTTGAAGAGCTTCTGATTTAG
AAGAAGCATTCAACGCGTCTGCATATACTTGAGCTAAATGCTGGCCCTCCCCCCTGGCAC
TTCGGGCATCGACTTGGAAAATTCCATCGTCAAGAAATTCCCCTCCCTTTTCAATGTAAG
CCTTGACATCGGACGATGATTTAGCGCCCTGAACGTTCGGATGGAAATGTGTTGATCGGG
ATGGGGAAATGAGATCGAAGAATCGGGGGTTGGTACATTGGAACTTGCCTTCGAATTGGA
TGAGAACATGAAGATGAGGCACCCCATCCTGATGTAATTCTCTGCAAACCCTAATGAATT
TGATATTCGTCGGATAAGAAAAAGCTTTTAATTGGGAAAGGGCCTCTTCCTTTGTTAATG
AGCATCGGGGATAGGTGATGAAATAATTTTTGGCATTTATTTGAAAACGACCGGCTCTTG
GCATATTTGCTGTCGTTTTGGATCGGGGGACACTCAAAACTCCAGGAGAACGGTGGAATG
GGGGGCATTATATAGGATGTCCCCCAATGGCATATGTGTAAATAGGTAGAGTTCCATTCA
AAATTTGAATTGCGAATATTGGCGGCCATCCGATTAATATT

>C9_2018_A_EACMV_B
ACCGGATGGCCGCGCCCGAAAAAGCAGGTGGACCCCACAATGGCCCCCACGCACTAAGAA
ATGTCAGCCAACCATGTGCAAGACTGGGAGACTCGGTAGTTACGCATCGAGGATTAAGTG
GGCCCTACGTACTAAGATTGACAGGCAATTTTATTGCGATGTGTGTATCATATTTGTATA
GGTGTGTTACGGGCCAATCGAAAGTTATGTTATGGGGCCTATCATAAAAAAGCAAAATAT
AGGTTCCTATTTATATATTGATTATAGTTGTATGTGCGGATATATGATCCGCCACGTGTA
AGTAATTTGTCCTATAAATATTGGTCATGTCTCCCGTTCGTCAATGCAAGATGTATTCGG
TATACAGACGGGGGTATAAGACGCCATATAGGAGTCCGTATGGCGCTCGTGGAACACCAT
ATGTGAACCGTAAGACCTCTGTTAAACAGCCGGCTAAATCTCGTGTATCGCGAAAGTTGG
CGTATGAATCGCCAAAAGGTCTATATACGCGACGCTCATTGGAGGATATCCATAATGGGG
CTGCCTTGAAGTTGCCTCAACAGGGGGATCATACGTCTTACGTGACACTCCCATGTCGAG
GCATCGATGGTAATGGGGGTAGGTCGGTGGATCATATAAAATTATTAAGTTTGAGGGTTT
CTGGGACCGTCAACGTCAGTCAATCCGGTGGTGATGACAATATGGGAGAGAGAACGACCA
TGAGGGGTATTTTCTTCATGGCGTGTCTTGTTGATAAGAAACCTTTCGTTCCAGATGGGG
TCAACATATTGCCGACGTTTAATGAGTTGTTCGGGGAATATGAATCCGTGTATGGCATGC
CTAGGTTGAAGGAAAACGTCCGTCACCGTTATCGCGTTATTGGGACGTCGAAATTATATA
TAACGACCGATGAAGATCACATCCAGAAGCCTTTTAGTCTACGTCGAAGACTAAGTGGAG
GGAAATATCCTATATGGTCGTCGTTCAAGGATGTGGATAATAGTAGTACAGGTGGTAACT
ATAAAAATATAAATAAGAACGCTATACTCGTTAGTTATGTGTGGGTTTCGCTAAGTCGGA
CCACGTGTGATGTGTATTCGCAGTTTGTACTTAATTACGTCGGCTGATAATAAAACGATA
TAAGTGTTTGATGGACATTAATAATGTTGGAACGAACTAAAAAGAGATGAACATGAGTGG
TAAGCATATAGAGTTTTATTATGTTGCGAAGCAAATATGGTACATATAAATGGTTCATTA
CAATGGCCTTGGTGCTTCGGATTTGATCTTGATGAGGCACTTGTTGATGGTACTCTCAAG
CAGTGTCTCGAGGTCCTTTCTGGATACTGAGTCGGATTGGGCCTGTGATACCGAGTCCCC
TGGGTCTAACTCTGGTGTGTGTAATCTGTGTAGTCTTTGGTAAGGATAGTCTGTGGAGTC
GTTGTCGAATTCTGTTGGTATTGTCGATGGGTCCATTCGCATGGACTGTGAACGAAAGTG
TTCCAGCCTTGTTGGGCCTGATGAGCTGGGTAGCCCAATCTGAGACTTTGTGGCCCACGT
TTCTCCAGGTAGGATGGTGATGGGCCTGTGGGCTATGGGTCGTGGACTATGAGCATGTGG
AGTTGGATTTAGTAATCTCCGTCTTGTTTCTCCTTTTTCCACAGACCAGAAGTCTATGCA
GTCTTTTGTGTATCCCTTGGATAAGATGTTAATTGTTGGGGGTTTGAAACGTATGTCTGT
GGAATGTTTGGCCGATGATAATCGGAGCTTGGCTTTGATGGATGCGAATTTCACGCCTTC
TACGACGTTGGAGTCCTCGACTCGGTACATTATTTTCCAAGGGGAGGGGTCCGAAATCGA
AAAATATGTAGAGGAGAAGTAGTGGAGGTCGACGTTGCAAGCTATTGGGAAAGTGAATGC
TGCTTGAGCTGCGTCTTCAAGGCTGACGCGATTGTCTCTGATTTCTACGATAACCGACCC
AGTTGCGTTAAATGGGACCTGGTTGCGGTATTCAATTATAATGTGGTCGATTTTCATACA
TCGGCCTTTGAGTCGCATGGTAGCCTGCTCGAATGAGCTGGGGAATTGGAGATTGATGGG
TGCAGCATCGTTGGTTAATGCGTACTCGGTGCGTTTGCTGTTTATATAATTATTGTCCGT
GACGGTGAATTGGTTGTCCATTCTATGAAGGAAAAAAAACAAGGGTTAGTAAACGGAGAG
AATAGATGTAGAAAAGGCAGAACAAGGTTGATAAAATGTCTTGTAGACATGGAAGCATAA
TATATGCAGTGAATATATATAAGAACACACGAAATAAGAGCAAGGATCATATATGTTTAA
CCGGCCGCGCAGCGGATCGGAATTCAGATAAATCGGCGAACAAAGAATAAAATCGAATGG
GGTTATGCGATGAAACCACTTACTGAATCACCGAGGAAGCAGTCGAGAGGGAATTCCTGT
TCCAAGTTGGAGAAAACAAAGAAATAAAAGTAGAACGTATTGGGATAAAAAGGAAAGAGA
GTAGATGTTATGCGTGGTGTGGTGAAAGGATATGCCATGGGGTGTATATATAGGCGTTAA
TAAGCCACACGTGGTAGAGAGAGAAAGAAGAGAGAGGCGAGAGCATTCGGGGGACACACA
AAGTCTCCAGCAATCGGGGGAACGGGGGTCAATTTATATGATGCCCCCTAAATGGCATTT
ATGTAATATCCTCATTAAAGTTGAAGTTCAAATGTGGAAAGCGGCCATCCGTATAATATT

>C9_2018_B_EACMV_A
ACCGGATGGCCGCGCCCGAAAAAGCAGGTGGACCCCACCACATGGCCGCACTCGTGAAAG
AGAGTGGTCCCCGCGCACTTGTATTGGTCGGCCAGTCATATTCACGCGTGGAAGTCTAGA
TATTTGTGGGTTGACGTTATATACTTCGTCGCGAAGTAGTGGAGCGCGTCAACATGTGGG
ATCCATTGTTGAACGATTTTCCCGAAACCGTTCACGGTTTCCGTTCTATGCTTGCTGTTA
AATACTTGTTACATCTGGAACAGGAATACGAGCGCGGTACTGTCGGGGCTGAGTATATAC
GGGATCTAATAGGGGTTCTACGGTGTAAGAATTATGTCGAAGCGACCAGGAGATATAATA
ATCTCAACACCCGTATCCAAGGTGCGGAGGAGGCTGAACTTCGACAGCCCATACACGAAC
CGTGTTGTTGCCCCCACTGTCCGCGTCACCAGAAGCAAAATATGGGCCAACAGGCCCATG
TATCGGAAGCCCAAGATGTACAGAATGTATCGAAGCCCAGATGTCCCGAAGGGCTGTGAA
GGCCCATGTAAGGTTCAGTCCTATGAACAGAGGGATGATGTGAAGCATACTGGTATGGTC
CGATGTGTCAGTGATGTTACGCGTGGGTCAGGCATCACCCATAGAGTTGGTAAGAGGTTT
TGTGTGAAGTCCATATATATATTGGGCAAGATCTGGATGGATGAGAATATCAAGAAGCAA
AATCATACGAACCATGTTATGTTCTTCCTCGTTCGAGATAGAAGGCCTTATGGTCCGAGC
CCACAAGATTTTGGACAAGTGTTCAACATGTTTGATAATGAGCCTACTACGGCAACTGTG
AAGAATGATCTTAGGGACCGGTATCAGGTGTTACGTAAATTCTATGGGACTGTTGTTGGT
GGACCCTCTGGGATGAAGGAACAAGCTTTGGTTAAGAGGTTTTTTAGGATCAATAATCAT
GTAGTGTATAATCATCAGGAACAGGCCAAGTATGAGAATCATACTGAGAATGCGTTGTTA
TTGTATATGGCATGTACACATGCCTTAAATCCTGTGTATGCTACGCTGAAAATACGCATC
TATTTCTATGATGCAGTGACAAATTAATAAAGGTTGAATTTTATTGCATGTTGCTCCGTA
ACTTGGAGCGTGTTTAGTAATACATCGTACAGGACATGATCAACAGATTGAAGTACAGTG
TTAATGGAAATAACGCCTATCATATCTAAATACTTGAGCACTTGAGATTTAAATACTCTT
AAGAAAAGACCAGTCTGAGGCCGTAAGGTCGTCCAGACCTTGAAGTTGAGAAAACACTTG
TGAATCCCCAATGCCTTCCGGATGTTGTGGTTGAACCGTATCTGGATTGTGATGATGTCG
TGGTTCATGTTCCCTGGCCTCTTGTCGTGGTTGGTGATTGCGAAATAGAGGGGATTTGTT
ATTTCCCAGGTAAAAACGCCATTCGTTGCTTGAGGCGCAGTGATGAGTTCCCCTGTGCGA
GAATCCATGGTTGATGCAGTCGATATGGAGATAGAACGAGCAGCCGCATTGGAGGTCTAC
CCGCCTACGTCTGATGGCCCTGGTCTTCGCTGTGCGGTGTTGGACTTTGATGGGTACTTG
AGAACAATGGCTCGTGGAGGGTGACGAAGGTGGCATTCTTTAAAGCCCAAGCTTTAAGGG
ACTGGTTCTTTTCCTCATCCAGAAACTCTTTATATGATGATGTTGGTCCTGGATTGCAGA
GGAAGATAGTGGGAATGCCGCCTTTAATTTGAATCGGCTTCCCGTACTTTGTATTGCTTT
GCCAGTCCCTTTGGGCCCCCATGAATTCTTTGAAGTGCTTTAGAAAGTGGGGGTCGACGT
CATCAATTACGTTGTACCAGGCGTCGTTGCTGTAGACCTTTGGACTGAGATCCAGGTGTC
CACATAAATAATTATGTGGTCCCAATGACCTGGCCCACATGGTCTTCCCTGTACGACTAT
CACCTTCTAGAACAATACTGTTGGGTCTCCAAGGCCGCGCAGCGGAACTCCATACGTTCT
CGGAAACCCAGACGTCAAGTTCCTCAGGAACGTTAGTAAAAGAGGATGATAAGAACGGAC
TAACGTAAGTTGGGGGCGGAGTCTGGAAGATGCGATCTGCGTTAGCAGATATGTTATGGA
ACTGTAAAAAAAAGGACTTGGGATCTTTTTCTTTGATAATTTGAAGAGCTTCTGATTTAG
AAGAAGCATTCAACGCGTCTGCATATACTTGAGCTAAATGCTGGCCCTCCCCCCTGGCAC
TTCGGGCATCGACTTGGAAAATTCCATCGTCAAGAAATTCCCCTCCCTTTTCAATGTAAG
CCTTGACATCGGACGATGATTTAGCGCCCTGAACGTTCGGATGGAAATGTGTTGATCGGG
ATGGGGAAATGAGATCGAAGAATCGGGGGTTGGTACATTGGAACTTGCCTTCGAATTGGA
TGAGAACATGAAGATGAGGCACCCCATCCTGATGTAATTCTCTGCAAACCCTAATGAATT
TGATATTCGTCGGATAAGAAAAAGCTTTTAATTGGGAAAGGGCCTCTTCCTTTGTTAATG
AGCATCGGGGATAGGTGATGAAATAATTTTTGGCATTTATTTGAAAACGACCGGCTCTTG
GCATATTTGCTGTCGTTTTGGATCGGGGGACACTCAAAACTCTGTGGCAATCGGTGGAAT
GGGGGGCATTATATAGGATGTCCCCCAATGGCATATGTGTAAATAGGTAGAGTTCCATTC
AAAATTTGAATTGCGAATATTGGCGGCCATCCGATTAATATT

>C9_2018_B_EACMV_B
ACCGGATGGCCGCGCCCGAAAAAGCAGGTGGACCCCACAATGGCCCCCACGCACTAAGAA
ATGTCAGCCAACCATGTGCAAGACTGGGAGACTCGGTAGTTACGCATCGAGGATTAAGTG
GGCCCTACGTACTAAGATTGACAGGCAATTTTATTGCGATGTGTGTATCATATTTGTATA
GGTGTGTTACGGGCCAATCGAAAGTTATGTTATGGGGCCTATCATAAAAAAGCAAAATAT
AGGTTCCTATTTATATATTGATTATAGTTGTATGTGCGGATATATGATCCGCCACGTGTA
AGTAATTTGTCCTATAAATATTGGTCATGTCTCCCGTTCGTCAATGCAAGATGTATTCGG
TATACAGACGGGGGTATAAGACGCCATATAGGAGTCCGTATGGCGCTCGTGGAACACCAT
ATGTGAACCGTAAGACCTCTGTTAAACAGCCGGCTAAATCTCGTGTATCGCGAAAGTTGG
CGTATGAATCGCCAAAAGGTCTATATACGCGACGCTCATTGGAGGATATCCATAATGGGG
CTGCCTTGAAGTTGCCTCAACAGGGGGATCATACGTCTTACGTGACACTCCCATGTCGAG
GCATCGATGGTAATGGGGGTAGGTCGGTGGATCATATAAAATTATTAAGTTTGAGGGTTT
CTGGGACCGTCAACGTCAGTCAATCCGGTGGTGATGACAATATGGGAGAGAGAACGACCA
TGAGGGGTATTTTCTTCATGGCGTGTCTTGTTGATAAGAAACCTTTCGTTCCAGATGGGG
TCAACATATTGCCGACGTTTAATGAGTTGTTCGGGGAATATGAATCCGTGTATGGCATGC
CTAGGTTGAAGGAAAACGTCCGTCACCGTTATCGCGTTATTGGGACGTCGAAATTATATA
TAACGACCGATGAAGATCACATCCAGAAGCCTTTTAGTCTACGTCGAAGACTAAGTGGAG
GGAAATATCCTATATGGTCGTCGTTCAAGGATGTGGATAATAGTAGTACAGGTGGTAACT
ATAAAAATATAAATAAGAACGCTATACTCGTTAGTTATGTGTGGGTTTCGCTAAGTCGGA
CCACGTGTGATGTGTATTCGCAGTTTGTACTTAATTACGTCGGCTGATAATAAAACGATA
TAAGTGTTTGATGGACATTAATAATGTTGGAACGAACTAAAAAGAGATGAACATGAGTGG
TAAGCATATAGAGTTTTATTATGTTGCGAAGCAAATATGGTACATATAAATGGTTCATTA
CAATGGCCTTGGTGCTTCGGATTTGATCTTGATGAGGCACTTGTTGATGGTACTCTCAAG
CAGTGTCTCGAGGTCCTTTCTGGATACTGAGTCGGATTGGGCCTGTGATACCGAGTCCCC
TGGGTCTAACTCTGGTGTGTGTAATCTGTGTAGTCTTTGGTAAGGATAGTCTGTGGAGTC
GTTGTCGAATTCTGTTGGTATTGTCGATGGGTCCATTCGCATGGACTGTGAACGAAAGTG
TTCCAGCCTTGTTGGGCCTGATGAGCTGGGTAGCCCAATCTGAGACTTTGTGGCCCACGT
TTCTCCAGGTAGGATGGTGATGGGCCTGTGGGCTATGGGTCGTGGACTATGAGCATGTGG
AGTTGGATTTAGTAATCTCCGTCTTGTTTCTCCTTTTTCCACAGACCAGAAGTCTATGCA
GTCTTTTGTGTATCCCTTGGATAAGATGTTAATTGTTGGGGGTTTGAAACGTATGTCTGT
GGAATGTTTGGCCGATGATAATCGGAGCTTGGCTTTGATGGATGCGAATTTCACGCCTTC
TACGACGTTGGAGTCCTCGACTCGGTACATTATTTTCCAAGGGGAGGGGTCCGAAATCGA
AAAATATGTAGAGGAGAAGTAGTGGAGGTCGACGTTGCAAGCTATTGGGAAAGTGAATGC
TGCTTGAGCTGCGTCTTCAAGGCTGACGCGATTGTCTCTGATTTCTACGATAACCGACCC
AGTTGCGTTAAATGGGACCTGGTTGCGGTATTCAATTATAATGTGGTCGATTTTCATACA
TCGGCCTTTGAGTCGCATGGTAGCCTGCTCGAATGAGCTGGGGAATTGGAGATTGATGGG
TGCAGCATCGTTGGTTAATGCGTACTCGGTGCGTTTGCTGTTTATATAATTATTGTCCGT
GACGGTGAATTGGTTGTCCATTCTATGAAGGAAAAAAAACAAGGGTTAGTAAACGGAGAG
AATAGATGTAGAAAAGGCAGAACAAGGTTGATAAAATGTCTTGTAGACATGGAAGCATAA
TATATGCAGTGAATATATATAAGAACACACGAAATAAGAGCAAGGATCATATATGTTTAA
CCGGCCGCGCAGCGGATCGGAATTCAGATAAATCGGCGAACAAAGAATAAAATCGAATGG
GGTTATGCGATGAAACCACTTACTGAATCACCGAGGAAGCAGTCGAGAGGGAATTCCTGT
TCCAAGTTGGAGAAAACAAAGAAATAAAAGTAGAACGTATTGGGATAAAAAGGAAAGAGA
GTAGATGTTATGCGTGGTGTGGTGAAAGGATATGCCATGGGGTGTATATATAGGCGTTAA
TAAGCCACACGTGGTAGAGAGAGAAAGAAGAGAGAGGCGAGAGCATTCGGGGGACACACA
AAGTCTCCAGCAATCGGGGGAACGGGGGTCAATTTATATGATGCCCCCTAAATGGCATTT
ATGTAATATCCTCATTAAAGTTGAAGTTCAAATGTGGAAAGCGGCCATCCGTATAATATT

>C16_2015_A_EACMV_A
ACCGGATGGCCGCGCCCGAAAAAGCAGGTGGACCCCACCAGATGGCCGCACTTGTGAAAG
AGAGTGGTCCCTGCGCACTTGTGTTGGTCGGCCAGTCATATTCACGCGTGAAAGGCTAGA
TAGTTGTGGTTTGACTTTATATACTTCGTCGCGAAGTAGTGGAGCGCGTCAACATGTGGG
ATCCATTGTTAAACGATTTCCCTGAAACCGTTCACGGTTTCCGTTCCATGCTTGCTGTTA
AATACCTGTTACATCTTGAACAGGAATACGATCGCGGTACTGTCGGGGCTGAGTATATAC
GGGATCTAATAGGGGTTCTACGGTGTAAGAGTTATGTCGAAGCGACCAGGAGATATAATA
ATCTCAACACCCGTATCCAAGGTGCGGAGGAGGCTGAACTTCGACAGCCCATACACGAAC
CGTGTTGTTGCCCCCACTGTCCGCGTCACCAGAAGCAAAATATGGGCCAACAGGCCCATG
TATCGGAAGCCCAAGATGTACAGAATGTATCGAAGCCCAGATGTCCCTAAGGGCTGTGAA
GGCCCATGTAAGGTTCAGTCGTATGAACAGAGGGATGATGTGAAGCACACTGGTATGGTT
CGATGTGTCAGTGATGTTACGCGTGGGCCAGGCATTACCCATAGAGTCGGGAAGAGGTTC
TGTGTGAAGTCCATATATATATTGGGCAAGATCTGGATGGATGAGAATATCAAGAAGCAA
AATCATACGAACCATGTTATGTTCTTCCTCGTGCGAGATAGAAGGCCTTATGGGCCGAGT
CCTCAAGATTTTGGACAAGTGTTCAACATGTTTGACAATGAACCGACTACGGCAACCGTG
AAGAATGATCTTAGGGACCGGTATCAGGTGTTACGTAAATTCTATGCGACTGTTGTTGGT
GGACCCTCTGGGATGAAGGAACAAGCTCTGGTTAAGAGGTTTTTTAAGATCAATAATCAT
GTAGTGTACAATCATCAGGAACAGGCCAAGTATGAGAATCATACTCAGAATGCGTTGTTA
TTGTATATGGCATGTACACATGCCTCGAATCCTGTGTACGCTACGCTGAAAATACGCATT
TATTTCTATGATGCAGTGACAAATTAATAAAGGTTGAATTTTATTGCATGTTGCTCCGTA
ACTTGGAGTGTGTGTAGTAATACATCGTACAGAACATGATCAACAGCTTGAAGTACAGTG
TTAATGGAAATAACGCCTATCATGTCTAAATACTTTAACACTTGATATCTAAATACTTTT
AAGAAAAGACCAGTCGGAGGCCGTAAGGTCGTCCAGACCTTGAAGTTGAGAAAACACTTG
TGAATCCCCAATGCCTTCCTCAGGTTGTGGTTGAACCGTATCTGGAGTGTGATGATGTCG
TGGTTCATGTTCCCTGGCCTCCTGTCGTGGTTGGTGATTTCGAAATAGAGGGGATTTGTT
ATTTCCCAGGTAAAAACGCCATTCTTGGCTTGAGGCGCAGTGATGAGTTCCCCTGTGCGA
GAATCCATGGTTGATGCAGTCGATATGGAGATAGAACGAGCAGCCGCATTCGAGGTCTAC
CCGCCTACGTCGGACAGCCCTGGTCTTCGCTGTGCGGTGTTGGACTTTGATGGGCATTAG
AGAACAATGGCTCGTGGAGGGTGATGAAGGTGGCATTCTTTAGAGTCCAGGCTTTAAGGG
ACTGATTCTTTTCCTCGTCCAGAAACTCTTTATATGATGATGTTGGTCCTGGATTGCAGA
GGAAGATAGTGGGAATGCCGCCTTTAATTTGAATTGGCTTCCCGTACTTTGTATTGCTTT
GCCAGTCTCTTTGGGCCCCCATGAATTCTTTGAAGTGCTTTAGATAGTGGGGATCGACGT
CATCAATGACGTTGTACCAGGCGTCGTTTGAATATATCTTTGGACTGAGATCCAGGTGTC
CACATAAATAATTATGTGGGCCCAGGGAACGAGCCCACATGGTCTTCCCGGTTCGGCTAT
CACCTTCTAGAACAATACTGATCGGTCTCCATGGCCGCGCAGCGGGACTGCATATATTTT
CGGATACCCATACGTCTATTTCCTCTGGGACTTGTGTAAATGAGGATGATAAGAACGGAC
TAACGTAAGTTTCGGGCGGAGCCTGGAAGATTCTATCTGCGTTAGCAGATATGTTATGGA
ACTGTAAAAAAAAGGACTTTGGATCTTTTTCTTTGATAATTTGAAGAGCTTCTGATTTAG
AAGAAGCATTCAACGCGTCTGCATATACCTGAGCTAAATGCTGGCCCTCCCCCCTGGCAC
TTCGGGCATCGACTTGGAAAACTCCATCGTCAAGAAATTCCCCTCCCTTTTCAATGTAAG
CCTTGACATCGGACGATGATTTAGCTCCCTGAATGTTCGGATGGAAATGTGTTGATCGGG
ATGGGGAAATGAGATCGAAGAATCTGGGGTTGGTACATTGGAACTTGCCTTCGAACTGGA
TGAGAACATGGAGATGAGGCACCCCATCCTGATGTAGTTCTCTGCAAACCCTAATGAATT
TGATATTCGTCGGGTAAGAAAAGGCTTTTAATTGGGAAAGGGCCTCTTCCTTTGTTAATG
AGCATCGGGGATAGGTGATGAAATAATTTTTGGCATTTATTTGAAAACGACCGGCTCTTG
GCATATTTGCTGTCGTTTTGGATCGGGGGACACTCAAAGTCTCTAGCAATCGGTGGAATG
GGGGGCATTATATAGGATGTCCCCCAATGGCATATGTGTAAATAGGTAGACTTCCATTCA
AAATTTGAATTGCGAATATTAGCGGCCATCCGATTAATATT

>C16_2015_A_EACMV_B
ACCGGATGGCCGCGCCCGAAAAGCAGATGGACCCCACGATGGCCCCCACGCACTAAGAAA
TGTCAGCCAACCATGTGCAAGACTGGGAGACGCGGTATGTACGCATGGAGGAGTAAGTGG
GCCCTACGTACTAAGATGATAGGCTATTTGATTGCGATGTGTGTATCATATTTTTATAGG
TGTGTTACGGGCCAATCGAAAGTTATGTTATGGGGCCTATCATAAATAAAGCAAAATATA
GGTTCCTATTTACATATAGATTATAGTTTTATGTGCGGATATATGATCCGCCACGTGTTA
TTAATATGTCCTATAAATATTTGGCATGTCTCCCGTTCGTCAATGCAAGATGTATTCGGT
ATACAGACGCGGGTATAAGACGCCGTATAGGAGTCCGTATGGCTCTCGTGCAACACCATA
TGTGAATCGTAAGACCGCTGTTAAACAGACGGCTAAATCGCGTGTATCGCGAAAGTTGGC
GTATGAATCGCCAAAAGGTCTATATACGCGACGCTCATTGGAGGATATACATAATGGGGC
TGCCTTGAAGTTGCCTCAACAGGGGGATCATACGTCTTACGTGACACTCCCATGTCGAGG
CATCGATGGTAATGGGGGTAGGTCTGTGGATCATATAAAATTATTAAGTTTGAGGGTTTC
GGGGACCGTCAACATCAGTCAATCCGGTGGTGATGACAATATGGGAGAGAGAACGACCAT
GAGGGGCATTTTTTTCATGGTGTGTCTTGTTGATAAGAAACCTTTTGTTCCAGAGGGGGT
CAGCATATTGCCGACGTTCAATGAGTTGTTTGGGGAATATGAATCCGTGTATGGGATGCC
TAGGTTGAAGGAAAACGTTCGTCACCGTTATCGCGTTATTGGGACGTCGAAATTATATAT
AACGACCGATGAAGATCATATCCAGAAGCCGTTTAGTCTACGTCGAAGACTAAGTGGAGG
GAAATATCCTATATGGTCGTCGTTCAAGGATGTTGATAATAGTAGTACAGGTGGTAACTA
TAAAAATATAAATAAGAACGCTATACTCGTTAGTTATGTGTGGGTTTCGCTAAGTCGGAC
CACGTGTGATGTGTATTCGCAGTTTGTACTTAATTATGTCGGCTGATAATAAAACTATAT
AAGTGTTTGATGGACATTAATTATGTGGGATCGAACGAAAGAAGAGATGAACATTAATGG
GAATCATAAAGAGTTTTATTATGTGCCGAAGCAAATAGTGTACATATAAATGGTGTATTA
CAATGGCCTGGGTGCTTCGGATTTGATCTTGATGAGGCACTTGTTGATGGTACTCTCAAG
CAGTGTCTCGAGATCCTTTCGGGATACTGAGTCGGATTGGGTCTGTGATACCGAGTCTCC
TGGGTCTAACTCTGGTGTGTTTAATCTGTGTAGTCTCTGGTAAGGATAGTCTGTGGAGTC
GTTGTCTAATTCTGATGGTATGGTCGATGGGTCCATTCTCATGGACTGTGAACGAAAGTG
TTCCAGCCTTGTTGGGCCTGATGAGCTGGGTAGCCCAATCTGAGACTTTGTGGCCCATGT
TTCTCCAGGTAGGATGGTAATGGGCCTGTGGGCTATGGGTCGTGGACTATGAGCAGTTGG
AGTCGGATTTAGTAATCGCCGTCTTGTTTCTCCTTTTTCCACGGACCAGAAGTCTATGCA
GTCTTTTGTGTATCCCTTGGATAAGATGTTAATTGTTGGGGGTTTGAAACGTATGTCCGT
GGAATGTTTGGCCGAGGATAATCGGAGTTTGGCTTTGATGGATGCGAATTTCACGCCTTC
GACGACGTTGGAGTCTTCGACTCGGTACATTATTTTCCAAGGGGAAGGGTCCGAAATCGA
AAAATATGTAGAAGAGAAGTAGTGGAGGTCGACGTTGCAAGCTATTGGGAAAGTGAATGC
TGCTTGAGCTGCGTCTTCAAGGCTGACGCGATTATCTCTGATTTCTACGATAACCGACCC
AGTTGCGTTAAATGGGACCTGGTTTCGGTATTCAATGATAATGTGGTCGATTTTCATACA
TCGGCCTTTGAGTCGCATGGTAGCCTGCTCGAATGAGCTCGGGAATTGGAGATTGATTGG
TGCAGCATCGTTTGTTAAGGCGTACTCTGTGCGTTTGCTGTTTATGTAATTATTGTCTGT
GACGGTGAATTGGCTGTCCATTCTATGAATGAAAAAAACAAGGGTTAGGAAACGGAGATA
AGAGATGTGGAAAAGGCAGAACAAGGTTCATAAAATGTCTTGTAGACATGGAAGCATATA
TGCAGTCAATATATATAAGAACACACTAAATGAGAACAAGGACCATATATGTCTAACTGG
CCGCGCAGCGGATCGGAATTCAGATAAATCGGCGAACAAAGAATAAAGTCGAATGGGGTT
ATGTGATGAAACCACTTACTGAATCACAGAGGAAGCAGTCGATAGTGAATTCCTGTTCCA
AGTTGGAGAAGACAAAGAAATAAAAGTATAACGTATTGGGATAAAAAGGAAAGAGAGTAG
ATGGTATGCGTGGTGTCGTTAAATGATATGCCATGGGGTGTTTATATAGGCGTTAATAAG
CCACACGTGGTAGAGAGAGAAAGAAGAGAGAAGCGAGAGCATTCGGGGGACACTCAAAGT
CTCTAGCAATCGGTGGAATGGGGGTCAATTTATATGATGCCCCCTAAATGGCATTTAAGT
AATATCCTCATTAAAGTTGAAGTTCAAATGTGGAAAGCGGCCATCCGTATAATATT
>C16_2015_A_EACMZV_A
ACCGGATGGCCGCGCCCGAAAAAGCAGGTGGACCCCACCAGATGGCCGCGCCCGTGAAAG
AAAGTGGTCCCCGCGCACTTGTTTCTGTCGGCCAGTCATATTCACGCGTGGAAGTCTAGA
TATTTGTCGTTTGTCTTTATAGACTTCGTCGCGAAGTAGTGGAGCGCGTCAACATGTGGG
ATCCATTGTTAAATGATTTCCCTGAAACCGTTCACGGTTTCCGTTCCATGCTCGCTGTTA
AATACCTGTTACATCTTGAACAGGAATACGAGCGCGGTACTGTCGGGGCGGAGTATATAC
GGGATCTAATAGGGGTTCTACGGTGTAAGAGTTATGTCGAAGCGACCAGGAGATATAATA
ATCTCAACACCCGTATCCAAGGTGCGGAGGAGGCTGAACTTCGACAGCCCATACACGAAC
CGTGTTCTTGCCCCCACTGTCCGCGTCACCAGAAGCAAAATATGGGCCAACAGGCCCATG
TATCGGAAGCCCAAGATGTACAGACTGTATCGAAGCCCAGATGTCCCTAAGGGCTGTGAA
GGCCCATGTAAGGTTCAGTCGTATGAACAGAGGGACGATGTTAAGCACACTGGTATGGTT
CGATGTGTCAGTGATGTTACGCGTGGGCCAGGCATTACCCATAGAGTCGGGAAGAGGTTC
TGTGTGAAGTCCATATATATATTGGGCAAGATCTGGATGGATGAGAATATCAAGAAGCAA
AATCATACGAACCATGTTATGTTCTTCCTCGTTCGAGATAGAAGGCCTTATGGGCCGAGC
CCTCAAGATTTTGGACAAGTGTTCAACATGTTTGATAATGAACCGACTACGGCAACCGTG
AAGAATGATCTTAGGGACCGGTATCAGGTGTTACGTAAATTCTATGCGACTGTTGTTGGT
GGACCCTCTGGGATGAAGGAACAAGCTCTGGTTAAGAGGTTTTTTAAGATCAATAATCAT
GTAGTGTATAATCATCAGGAACAGGCCAAGTATGAGAATCATACTGAGAATGCGTTGTTA
TTGTATATGGCATGTACACATGCCTCGAATCCTGTGTATGCTACGCTGAAAATACGCATC
TATTTCTATGATTCAGTAACAAATTAATAAAGGTTGAATTTTATTGCATGTTGCTCCGTA
ACTTGGAGCGTGTGTAGTAATACATCGTACAGAACATGATCAACAGATCGAAGTACAGTG
TTAATGGAAATAACGCCTATCATATCTAAATACTTGAGCACCTGATATCTAAATACTCTT
AAGAAAAGACCAGTCTGAGGCCGTAAGGTCGTCCAGACCTTGAAGTTGAGAAAACACTTG
TGAATCCCCAATGCCTTCCTCAGGTTGTGGTTGAACCGTATCTGGAGTGTGATGATGTCG
TGGTTCATGTTCCCTGGCCTCCTGTCGTGGTTGGTGATTTCGAAATAGAGGGGATTTGTT
ATTTCCCAGGTAAAAACGCCATTCTTGGCTTGAGGCGCAGTGATGAGTTCCCCTGTGCGA
GAATCCATGGTTGATGCAGTCGATATGGAGATAGAACGAGCAGCCGCATGCGAGGTCTAC
CCGCCTACGTCTGACGGCCCTGGTCTTCGCTGTGCGGTGTTGGACTTTGATGGGCACTAG
AGAACAATGGCTCGTGGAGGGCGATGAAGGTGGCATTCTTTAAAGCCCAGGCTTTAAGGG
ACTGATTCTTTTCCTCGTCCAGAAACTCTTTATATGATGATGTTGGTCCTGGATTGCAGA
GGAAGATAGTGGGAATGCCACCTTTAATTTGAATTGGCTTCCCGTACTTTGTATTGCTTT
GCCAGTCTCTTTGGGCCCCCATGAATTCTTTGAAGTGCTTTAGATAGTGGGGATCGACGT
CATCAATGACGTTGTACCAGGCGTCGTTGTTGTAGACCTTTGGACTGAGATCCAGGTGTC
CACATAAGTAGTTGTGTGGACCCAGAGAGCGTGCCCACATTGTCTTCCCCGTCCTACTAT
CGCCCTCGATGACGATACTATTAGGTCTCCATGGCCGCGCAGCGGAACCCATCACGTTCT
CGGAAACCCAGACTTCAAGTTCCTCAGGAACGTTATTAAAAGAAGAAGACAGAAAAGGAG
AAACATAAGGAGCTGGTGGCTCCTGAAAAATCCTATCTAAATTATTACTTAAATTATGAT
ATTGAAAAATAAATTCTTTTGGGAGTTTCTCCTTAATAATTAGAAGTGCTGCTGCCTTGG
AACCTGAGTTTAATGCTTCGGCACATGCGTCGTTAGCATTTTGGCAGCCGCCTCTAGCCG
ATCTGGCGTCGATCTGGAATTCACCCCACTCAGTGGTATCCCCATCTTTGTCGATGTAGG
ACTTGACGTCGGAGCTGGATTTAGCTCCTTGAATGTTCGGATGGAAATGTGTTGATCGTG
TGGGGGATACCAGGTCGAAGAATCGCTTATTGGTGCATGAGAATTTGCCTTCGAACTGAA
TAAGCATGTGGAGATGAGGTTGCCCATCGTCGTGAAGTTCTCGGCACACTTTGATGTATT
TCTTGTTTGTGGGAGTGGGGATGTTTAATATTTGGGATAATGCTTCGTGTTTAGATAGAG
AACATTTGGGATATGTGAGAAAATAGTTTTTGGCCTGTATTTTAAAACGCTTGGGGGGAG
TCATTTATGCGAGAGCAATTGGAGACACCTCGGTTGATGTCTCTACTGAATTGGAGACAA
TATATAGTGTCTCCAAATGGCATAATGGTAATTAGGTAGATCTATTTTCAAAATTTGAAC
CAAAAGCGGCCATCCGTATAATATT
>C16_2015_A_EACMZV_B
ACCGGATGGCCGCGCCCGAAAAAGCAGATGGGCCCCAGAATGGCCCCCACGCACTAAGTA
ATGTCGGCCAACCATGTGCAAGACTGGGAGACTCGGTAGTTACGACTGGAGGATAAAGTG
GTCCCTACGCACTAACTTTGACAGGCAATTTTATTGCTATGTGTGTATCATATTGTTATA
GGTGTGTTACGGGTCAATCTAAAGGTATGTTATGGGGCCTATCATAAATAAAGCAAAATA
TAGGTTCCTATTTACATATAGATTATAGTTTTATGTGCGGATATATGATCCGCCACGTGT
TTATAATGGATATGGATTGTCCTATAAATATTTGGCATGTCTCCCGTTCGTCAATGCAAG
ATGTATTCGGTATACAGACGCGGGTATAAGACGCCGTATAGGAGTCCGTATGGCTCTCGT
GCAACACCATATGTGAATCGTAAGACCGCTGTTAAACAGACGGCTAAATCTCGTGTATCG
CGAAAGTTGGCGTATGAATCGCCAAAAGGTCTATATACGCGACGCTCATTGGAGGATATA
CATAATGGGGCTTCCTTGAAGTTGCCGCAACAGGGGGATTATACGTCCTACGTGACACTC
CCATGTCGAGGCATCGATGGTAATGGGGGTAGGTCTGTTGATCATATAAAATTATTAAGC
TTGAGGGTTTCTGGGACCGTCAACATCAGTCAATCCGGTGGTGATGACAATATGGGAGAG
AGAACGACCATGAGGGGCATTTTTTTCATGGTGTGTCTTGTTGATAAGAAACCTTTTGTT
CCAGAGGGGGTCAGCATATTGCCGACGTTCAATGAGTTGTTTGGGGAATATGAATCCGTG
TATGGGATGCCTAGGTTGAAGGAAAACGTTCGTCACCGTTATCGCGTTATTGGGACGTCG
AAATTATATATAACGACCGATGAAGATCATATCCAGAAGCCTTTTAGTCTACGTCGAAGA
CTAAGTGGAGGGAAATATCCTATATGGTCGTCGTTCAAGGATGTGGATAATAGTAGTACA
GGTGGTAACTATAAAAATATAAATAAGAACGCTATACTCGTTAGTTATGTGTGGGTTTCG
CTATGTCGGACCACGTGTGATGTGTATTCGCAGTTTGTACTTAATTATGTCGGCTGATAA
TAAAACTATATAAGTGTTTTATGGACATGAATGATGTGGGATCGAACTAAAGAAGAGATG
AACATTAATGGGAATCATAAAGAGTTTTATTATGTGCCGAAGCAAATAGTGTACATATAA
ATGGTGTATTACAATGGCCTGGGTGCTTCGGATTTGATCTTGATGAGGCACTTGTTGATG
GTACTCTCAAGCAGTGTCTCGAGATCCTTTCGGGATACTGAGTCGGATTGGGTCTGTGAT
ACCGAGTCTCCTGGGTCTAACTCTGGTGTGTTTAATCTGTGTAGTCTCTGGTAAGGATAT
TCGATGGACTCGTTGTCTAAGTCTGTTGGTGTTGTCGATGGGTCCATTCTCATGGACTGT
GAACGAAAGTGTTCCAGCCTTGCTGGGCCGGATGAGCTTGGTAGCCCAATCTGAGACTTT
GTGGCCCATGTTTCTCCAGGTAGGATGGTGATGGGCCTGTGGGTTACGGGTCGTTGACTA
TGAGCAGTTGGAGTCGGATTTAGTAATCGCCGTCTTGTTTCTCCTTTTTCCACGGACCAG
AAGTCTATGCAGTCTTTTGTGTATCCCTTGGATAAGATGTTAATTGTTGGGGGTTTGACA
CGTATGTCCGTGGAATGGTTGGCCGAGGATAATCTGAGCTTGGCCTTGATGGATGCGAAT
TTCACGCCTTCTATGACATTTGAGTCTTCGACTCTGTATAGGATTTTCCAAGGGGATGGT
TCTGAAAGCGAAAAATATGTAGAAGAGAAGTAGTGGAGGTCTACGTTGCAAGCTATAGGG
AAAGTGAATGCTGCCTGAGCTGCGTCTTCAAGGCTGACGCGATTATCTCTGATTTCTACG
ATAACCGACCCAGTTGCGTTAAATGGGACCTGGTTTCGGTATTCAATGATAATGTGGTCG
ATTTTCATACATCGGCCTTTGAGTCGCATGGTAGCCTGCTCGAATGAGCTCGGGAATTGG
AGATTGATTGGTGCAGCATCGTTTGTTAAGGCGTACTCTGTGCGTTTGCTGTTTATGTAA
TTATTGTCTGTGACGGTGAATTGGCTGTCCATTCTATGAATGAAAAAAACAAGGGTTAGG
AAACGGAGATAAGTCAGAACAAGGGTTATCATATGCCCTGTAGACATGTAAGCAGATATG
CATTTGGTATATATAAGAACACACTAAATGAGAACAAGGACCATATATGTGAAATTGGCC
GCGCAGCGGATTGGAATTCAGGAAAATCTATGAAGAAAGAAAAAGTAAAATGGTGTTATG
TGATGTAAATCACTTACAGAATCACTGATGAAGCTGTCTGGAGTGAATTCCTGTTGCAAT
TTGGGATAAAAAAAAATAAAAGTTAACGAAATAAAAGTATAACGTATTGGGAGAAAAAGG
AAAGTGAGCATATGTTATGCGCCGTGTCGTTAAATGATATGCTATGAGGTGTTTATATAG
GCGGTAATAAGCGACAGGTGGTAGAGAGAGAAAGAAGAGAGAAGCGAGAGCAATTGGAGA
CACCTCGGTTGATGTCTCTACTGAATTGGAGACAATATATAGTGTCTCCAAATGGCATAA
TGGTAAATAGGCATATCTAATTTCAAAATTTGAACCAAAAGCGGCCATCCGTATAATATT

> C16_2015_B_EACMV_A
ACCGGATGGCCGCGCCCGAAAAAGCAGGTGGACCCCACCAGATGGCCGCACTTGTGAAAG
AGAGTGGTCCCTGCGCACTTGTGTTGGTCGGCCAGTCATATTCACGCGTGAAAGGCTAGA
TAGTTGTGGTTTGACTTTATATACTTCGTCGCGAAGTAGTGGAGCGCGTCAACATGTGGG
ATCCATTGTTAAACGATTTCCCTGAAACCGTTCACGGTTTCCGTTCCATGCTTGCTGTTA
AATACCTGTTACATCTTGAACAGGAATACGATCGCGGTACTGTCGGGGCTGAGTATATAC
GGGATCTAATAGGGGTTCTACGGTGTAAGAGTTATGTCGAAGCGACCAGGAGATATAATA
ATCTCAACACCCGTATCCAAGGTGCGGAGGAGGCTGAACTTCGACAGCCCATACACGAAC
CGTGTTGTTGCCCCCACTGTCCGCGTCACCAGAAGCAAAATATGGGCCAACAGGCCCATG
TATCGGAAGCCCAAGATGTACAGAATGTATCGAAGCCCAGATGTCCCTAAGGGCTGTGAA
GGCCCATGTAAGGTTCAGTCGTATGAACAGAGGGATGATGTGAAGCACACTGGTATGGTT
CGATGTGTCAGTGATGTTACGCGTGGGCCAGGCATTACCCATAGAGTCGGGAAGAGGTTC
TGTGTGAAGTCCATATATATATTGGGCAAGATCTGGATGGATGAGAATATCAAGAAGCAA
AATCATACGAACCATGTTATGTTCTTCCTCGTGCGAGATAGAAGGCCTTATGGGCCGAGT
CCTCAAGATTTTGGACAAGTGTTCAACATGTTTGACAATGAACCGACTACGGCAACCGTG
AAGAATGATCTTAGGGACCGGTATCAGGTGTTACGTAAATTCTATGCGACTGTTGTTGGT
GGACCCTCTGGGATGAAGGAACAAGCTCTGGTTAAGAGGTTTTTTAAGATCAATAATCAT
GTAGTGTACAATCATCAGGAACAGGCCAAGTATGAGAATCATACTCAGAATGCGTTGTTA
TTGTATATGGCATGTACACATGCCTCGAATCCTGTGTACGCTACGCTGAAAATACGCATT
TATTTCTATGATGCAGTGACAAATTAATAAAGGTTGAATTTTATTGCATGTTGCTCCGTA
ACTTGGAGTGTGTGTAGTAATACATCGTACAGAACATGATCAACAGCTTGAAGTACAGTG
TTAATGGAAATAACGCCTATCATGTCTAAATACTTTAACACTTGATATCTAAATACTTTT
AAGAAAAGACCAGTCGGAGGCCGTAAGGTCGTCCAGACCTTGAAGTTGAGAAAACACTTG
TGAATCCCCAATGCCTTCCTCAGGTTGTGGTTGAACCGTATCTGGAGTGTGATGATGTCG
TGGTTCATGTTCCCTGGCCTCCTGTCGTGGTTGGTGATTTCGAAATAGAGGGGATTTGTT
ATTTCCCAGGTAAAAACGCCATTCTTGGCTTGAGGCGCAGTGATGAGTTCCCCTGTGCGA
GAATCCATGGTTGATGCAGTCGATATGGAGATAGAACGAGCAGCCGCATTCGAGGTCTAC
CCGCCTACGTCGGACAGCCCTGGTCTTCGCTGTGCGGTGTTGGACTTTGATGGGCATTAG
AGAACAATGGCTCGTGGAGGGTGATGAAGGTGGCATTCTTTAGAGTCCAGGCTTTAAGGG
ACTGATTCTTTTCCTCGTCCAGAAACTCTTTATATGATGATGTTGGTCCTGGATTGCAGA
GGAAGATAGTGGGAATGCCGCCTTTAATTTGAATTGGCTTCCCGTACTTTGTATTGCTTT
GCCAGTCTCTTTGGGCCCCCATGAATTCTTTGAAGTGCTTTAGATAGTGGGGATCGACGT
CATCAATGACGTTGTACCAGGCGTCGTTTGAATATATCTTTGGACTGAGATCCAGGTGTC
CACATAAATAATTATGTGGGCCCAGGGAACGAGCCCACATGGTCTTCCCGGTTCGGCTAT
CACCTTCTAGAACAATACTGATCGGTCTCCATGGCCGCGCAGCGGGACTGCATATATTTT
CGGATACCCATACGTCTATTTCCTCTGGGACTTGTGTAAATGAGGATGATAAGAACGGAC
TAACGTAAGTTTCGGGCGGAGCCTGGAAGATTCTATCTGCGTTAGCAGATATGTTATGGA
ACTGTAAAAAAAAGGACTTTGGATCTTTTTCTTTGATAATTTGAAGAGCTTCTGATTTAG
AAGAAGCATTCAACGCGTCTGCATATACCTGAGCTAAATGCTGGCCCTCCCCCCTGGCAC
TTCGGGCATCGACTTGGAAAACTCCATCGTCAAGAAATTCCCCTCCCTTTTCAATGTAAG
CCTTGACATCGGACGATGATTTAGCTCCCTGAATGTTCGGATGGAAATGTGTTGATCGGG
ATGGGGAAATGAGATCGAAGAATCTGGGGTTGGTACATTGGAACTTGCCTTCGAACTGGA
TGAGAACATGGAGATGAGGCACCCCATCCTGATGTAGTTCTCTGCAAACCCTAATGAATT
TGATATTCGTCGGGTAAGAAAAGGCTTTTAATTGGGAAAGGGCCTCTTCCTTTGTTAATG
AGCATCGGGGATAGGTGATGAAATAATTTTTGGCATTTATTTGAAAACGACCGGCTCTTG
GCATATTTGCTGTCGTTTTGGATCGGGGGACACTCAAAGTCTCTAGCAATCGGTGGAATG
GGGGGCATTATATAGGATGTCCCCCAATGGCATATGTGTAAATAGGTAGACTTCCATTCA
AAATTTGAATTGCGAATATTAGCGGCCATCCGATTAATATT

> C16_2015_B_EACMV_B
ACCGGATGGCCGCGCCCGAAAAGCAGATGGACCCCACGATGGCCCCCACGCACTAAGAAA
TGTCAGCCAACCATGTGCAAGACTGGGAGACGCGGTATGTACGCATGGAGGAGTAAGTGG
GCCCTACGTACTAAGATGATAGGCTATTTGATTGCGATGTGTGTATCATATTTTTATAGG
TGTGTTACGGGCCAATCGAAAGTTATGTTATGGGGCCTATCATAAATAAAGCAAAATATA
GGTTCCTATTTACATATAGATTATAGTTGTATGTGCGGATATATGATCCGCCACGTGTTA
TTAATATGTCCTATAAATATTTGGCATGTCTCCCGTTCGTCAATGCAAGATGTATTCGGT
ATACAGACGCGGGTATAAGACGCCGTATAGGAGTCCGTATGGCTCTCGTGCAACACCATA
TGTGAATCGTAAGACCGCTGTTAAACAGACGGCTAAATCGCGTGTATCGCGAAAGTTGGC
GTATGAATCGCCAAAAGGTCTATATACGCGACGCTCATTGGAGGATATACATAATGGGGC
TGCCTTGAAGTTGCCTCAACAGGGGGATCATACGTCTTACGTGACACTCCCATGTCGAGG
CATCGATGGTAATGGGGGTAGGTCTGTGGATCATATAAAATTATTAAGTTTGAGGGTTTC
GGGGACCGTCAACATCAGTCAATCCGGTGGTGATGACAATATGGGAGAGAGAACGACCAT
GAGGGGCATTTTTTTCATGGTGTGTCTTGTTGATAAGAAACCTTTTGTTCCAGAGGGGGT
CAGCATATTGCCGACGTTCAATGAGTTGTTTGGGGAATATGAATCCGTGTATGGGATGCC
TAGGTTGAAGGAAAACGTTCGTCACCGTTATCGCGTTATTGGGACGTCGAAATTATATAT
AACGACCGATGAAGATCATATCCAGAAGCCGTTTAGTCTACGTCGAAGACTAAGTGGAGG
GAAATATCCTATATGGTCGTCGTTCAAGGATGTTGATAATAGTAGTACAGGTGGTAACTA
TAAAAATATAAATAAGAACGCTATACTCGTTAGTTATGTGTGGGTTTCGCTATGTCGGAC
CACGTGTGATGTGTATTCGCAGTTTGTACTTAATTATGTCGGCTGATAATAAAACTATAT
AAGTGTTTGATGGACATTAATTATGTGGGAACGAACGAAAAAGAGATGAACATTAATGGG
AATCATAAAGAGTTTTATTATGTGCCGAAGCAAATAGTGTACATATAAATGGTGTATTAC
AATGGCCTGGGTGCTTCGGATTTGATCTTGATGAGGCACTTGTTGATGGTACTCTCAAGC
AGTGTCTCGAGATCCTTTCGGGATACTGAGTCGGATTGGGTCTGTGATACCGAGTCTCCT
GGGTCTAACTCTGGTGTGTTTAATCTGTGTAGTCTCTGGTAAGGATATTCTGTGGAGTCG
TTGTCTAATTCTGATGGTATGGTCGATGGGTCCATTCTCATGGACTGTGAACGAAAGTGT
TCCAGCCTTGTTGGGCCTGATGAGCTGGGTAGCCCAATCTGAGACTTTGTGGCCCATGTT
TCTCCAGGTAGGATGGTAATGGGCCTGTGGGCTATGGGTCGTTGACTATGAGCAGTTGGA
GTCGGATTTAGTAATCGCCGTCTTGTTTCTCCTTTTTCCACGGACCAGAAGTCTATGCAG
TCTTTTGTGTATCCCTTGGATAAGATGTTAATTGTTGGGGGTTTGAAACGTATGTCCGTG
GAATGTTTGGCCGAGGATAATCTGAGTTTGGCTTTGATGGATGCGAATTTCACGCCTTCG
ACGACGTTGGAGTCTTCGACTCGGTACATTATTTTCCAAGGGGAAGGGTCTGAAAGCGAA
AAATATGTAGAAGAGAAGTAGTGGAGGTCTACGTTGCAAGCTATTGGGAAAGTGAATGCT
GCCTGAGCGGCGTCTTCAAGGCTGACGCGATTATCTCTGATTTCTACGATAACCGACCCA
GTTGCGTTAAATGGGACCTGGTTTCGGTATTCAATGATAATGTGGTCGATTTTCATACAT
CGGCCTTTGAGTCGCATGGTAGCCTGCTCGAATGAGCTCGGGAATTGGAGATTGATTGGT
GCAGCATCGTTTGTTAAGGCGTACTCTGTGCGTTTGCTGTTTATGTAATTATTGTCTGTG
ACGGTGAATTGGCTGTCCATTCTATGAATGAAAAAAACAAGGGTTAGGAAACGGAGATAA
GAGATGTGGAAAAGGCAGAACAAGGTTCATAAAATGTCTTGTAGACATGGAAGCATATAT
GCAGTCAATATATATAAGAACACACTAAATGAGAACAAGGACCATATATGTCTAACTGGC
CGCGCAGCGGATCGGAATTCAGATAAATCGGCGAACAAAGAATAAAGTCGAATGGGGTTA
TGTGATGAAACCACTTACTGAATCACAGAGGAAGCAGTCGATAGTGAATTCCTGTTCCAA
GTTGGAGAAGACAAAGAAATAAAAGTATAACGTATTGGGATAAAAAGGAAAGAGAGTAGA
TGGTATGCGTGGTGTCGTTAAATGATATGCCATGGGGTGTTTATATAGGCGGTAATAAGC
GACAGGTGGTAGAGAGAGAAAGAAGAGAGAAGCGAGAGCATTCGGGGGACACTCAAAGTC
TCTAGCAATCGGTGGAATGGGGGTCAATTTATATGATGCCCCCTAAATGGCATTTAAGTA
ATATCCTCATTAAAGTTGAAGTTCAAATGTGGAAAGCGGCCATCCGTATAATATT

> C16_2015_B_EACMZV_A
ACCGGATGGCCGCGCCCGAAAAAGCAGGTGGACCCCACCAGATGGCCGCGCCCGTGAAAG
AAAGTGGTCCCCGCGCACTTGTTTCTGTCGGCCAGTCATATTCACGCGTGGAAGTCTAGA
TATTTGTCGTTTGTCTTTATAGACTTCGTCGCGAAGTAGTGGAGCGCGTCAACATGTGGG
ATCCATTGTTAAATGATTTCCCTGAAACCGTTCACGGTTTCCGTTCCATGCTCGCTGTTA
AATACCTGTTACATCTTGAACAGGAATACGAGCGCGGTACTGTCGGGGCGGAGTATATAC
GGGATCTAATAGGGGTTCTACGGTGTAAGAGTTATGTCGAAGCGACCAGGAGATATAATA
ATCTCAACACCCGTATCCAAGGTGCGGAGGAGGCTGAACTTCGACAGCCCATACACGAAC
CGTGTTCTTGCCCCCACTGTCCGCGTCACCAGAAGCAAAATATGGGCCAACAGGCCCATG
TATCGGAAGCCCAAGATGTACAGACTGTATCGAAGCCCAGATGTCCCTAAGGGCTGTGAA
GGCCCATGTAAGGTTCAGTCGTATGAACAGAGGGACGATGTTAAGCACACTGGTATGGTT
CGATGTGTCAGTGATGTTACGCGTGGGCCAGGCATTACCCATAGAGTCGGGAAGAGGTTC
TGTGTGAAGTCCATATATATATTGGGCAAGATCTGGATGGATGAGAATATCAAGAAGCAA
AATCATACGAACCATGTTATGTTCTTCCTCGTTCGAGATAGAAGGCCTTATGGGCCGAGT
CCTCAAGATTTTGGACAAGTGTTCAACATGTTTGATAATGAACCGACTACGGCAACCGTG
AAGAATGATCTTAGGGACCGGTATCAGGTGTTACGTAAATTCTATGCGACTGTTGTTGGT
GGACCCTCTGGGATGAAGGAACAAGCTCTGGTTAAGAGGTTTTTTAAGATCAATAATCAT
GTAGTGTACAATCATCAGGAACAGGCCAAGTATGAGAATCATACTGAGAATGCGTTGTTA
TTGTATATGGCATGTACACATGCCTCGAATCCTGTGTATGCTACGCTGAAAATACGCATC
TATTTCTATGATTCAGTAACAAATTAATAAAGGTTGAATTTTATTGCATGTTGCTCCGTA
ACTTGGAGCGTGTGTAGTAATACATCGTACAGAACATGATCAACAGATCGAAGTACAGTG
TTAATGGAAATAACGCCTATCATATCTAAATACTTGAGCACCTGATATCTAAATACTCTT
AAGAAAAGACCAGTCTGAGGCCGTAAGGTCGTCCAGACCTTGAAGTTGAGAAAACACTTG
TGAATCCCCAATGCCTTCCTCAGGTTGTGGTTGAACCGTATCTGGAGTGTGATGATGTCG
TGGTTCATGTTCCCTGGCCTCCTGTCGTGGTTGGTGATTTCGAAATAGAGGGGATTTGTT
ATTTCCCAGGTAAAAACGCCATTCTTGGCTTGAGGCGCAGTGATGAGTTCCCCTGTGCGA
GAATCCATGGTTGATGCAGTCGATATGGAGATAGAACGAGCAGCCGCATGCGAGGTCTAC
CCGCCTACGTCTGACGGCCCTGGTCTTCGCTGTGCGGTGTTGGACTTTGATGGGCACTAG
AGAACAATGGCTCGTGGAGGGCGATGAAGGTGGCATTCTTTAAAGCCCAGGCTTTAAGGG
ACTGATTCTTTTCCTCGTCCAGAAACTCTTTATATGATGATGTTGGTCCTGGATTGCAGA
GGAAGATAGTGGGAATGCCACCTTTAATTTGAATTGGCTTCCCGTACTTTGTATTGCTTT
GCCAGTCTCTTTGGGCCCCCATGAATTCTTTGAAGTGCTTTAGATAGTGGGGATCGACGT
CATCAATGACGTTGTACCAGGCGTCGTTGTTGTAGACCTTTGGACTGAGATCCAGGTGTC
CACATAAGTAGTTGTGTGGACCCAGAGAGCGTGCCCACATTGTCTTCCCCGTCCTACTAT
CGCCCTCGATGACGATACTATTAGGTCTCCATGGCCGCGCAGCGGAACCCATCACGTTCT
CGGAAACCCAGACTTCAAGTTCCTCAGGAACGTTATTAAAAGAAGAAGACAGAAAAGGAG
AAACATAAGGAGCTGGTGGCTCCTGAAAAATCCTATCTAAATTATTACTTAAATTATGAT
ATTGAAAAATAAATTCTTTTGGGAGTTTCTCCTTAATAATTAGAAGTGCTGCTGCCTTGG
AACCTGAGTTTAATGCTTCGGCACATGCGTCGTTAGCATTTTGGCAGCCGCCTCTAGCCG
ATCTGGCGTCGATCTGGAATTCACCCCACTCAGTGGTATCCCCATCTTTGTCGATGTAGG
ACTTGACGTCGGAGCTGGATTTAGCTCCTTGAATGTTCGGATGGAAATGTGTTGATCGTG
TGGGGGATACCAGGTCGAAGAATCGCTTATTGGTGCATGAGAATTTGCCTTCGAACTGAA
TAAGCATGTGGAGATGAGGTTGCCCATCGTCGTGAAGTTCTCGGCACACTTTGATGTATT
TCTTGTTTGTGGGAGTGGGGATGTTTAATATTTGGGATAATGCTTCGTGTTTAGATAGAG
AACATTTGGGATATGTGAGAAAATAGTTTTTGGCCTGTATTTTAAAACGCTTGGGGGGAG
TCATTTATGCGAGAGCAATTGGAGACACCTCGGTTGATGTCTCTACTGAATTGGAGACAA
TATATAGTGTCTCCAAATGGCATAATGGTAATTAGGTAGATCTATTTTCAAAATTTGAAC
CAAAAGCGGCCATCCGTATAATATT

>C16_2015_B_EACMZV_B
ACCGGATGGCCGCGCCCGAAAAAGCAGATGGGCCCCAGAATGGCCCCCACGCACTAAGTA
ATGTCGGCCAACCATGTGCAAGACTGGGAGACTCGGTAGTTACGACTGGAGGATAAAGTG
GTCCCTACGCACTAACTTTGACAGGCAATTTTATTGCTATGTGTGTATCATATTGTTATA
GGTGTGTTACGGGTCAATCTAAAGGTATGTTATGGGGCCTATCATAAATAAAGCAAAATA
TAGGTTCCTATTTACATATAGATTATAGTTTTATGTGCGGATATATGATCCGCCACGTGT
TTATAATGGATATGGATTGTCCTATAAATATTTGGCATGTCTCCCGTTCGTCAATGCAAG
ATGTATTCGGTATACAGACGCGGGTATAAGACGCCGTATAGGAGTCCGTATGGCTCTCGT
GCAACACCATATGTGAATCGTAAGACCGCTGTTAAACAGACGGCTAAATCTCGTGTATCG
CGAAAGTTGGCGTATGAATCGCCAAAAGGTCTATATACGCGACGCTCATTGGAGGATATA
CATAATGGGGCTTCCTTGAAGTTGCCGCAACAGGGGGATTATACGTCCTACGTGACACTC
CCATGTCGAGGCATCGATGGTAATGGGGGTAGGTCTGTTGATCATATAAAATTATTAAGC
TTGAGGGTTTCTGGGACCGTCAACATCAGTCAATCCGGTGGTGATGACAATATGGGAGAG
AGAACGACCATGAGGGGCATTTTTTTCATGGTGTGTCTTGTTGATAAGAAACCTTTTGTT
CCAGAGGGGGTCAGCATATTGCCGACGTTCAATGAGTTGTTTGGGGAATATGAATCCGTG
TATGGGATGCCTAGGTTGAAGGAAAACGTTCGTCACCGTTATCGCGTTATTGGGACGTCG
AAATTATATATAACGACCGATGAAGATCATATCCAGAAGCCTTTTAGTCTACGTCGAAGA
CTAAGTGGAGGGAAATATCCTATATGGTCGTCGTTCAAGGATGTGGATAATAGTAGTACA
GGTGGTAACTATAAAAATATAAATAAGAACGCTATACTCGTTAGTTATGTGTGGGTTTCG
CTATGTCGGACCACGTGTGATGTGTATTCGCAGTTTGTACTTAATTATGTCGGCTGATAA
TAAAACTATATAAGTGTTTTATGGACATGAATGATGTGGGATCGAACTAAAGAAGAGATG
AACATTAATGGGAATCATAAAGAGTTTTATTATGTGCCGAAGCAAATAGTGTACATATAA
ATGGTGTATTACAATGGCCTGGGTGCTTCGGATTTGATCTTGATGAGGCACTTGTTGATG
GTACTCTCAAGCAGTGTCTCGAGATCCTTTCGGGATACTGAGTCGGATTGGGTCTGTGAT
ACCGAGTCTCCTGGGTCTAACTCTGGTGTGTTTAATCTGTGTAGTCTCTGGTAAGGATAT
TCGATGGACTCGTTGTCTAAGTCTGTTGGTGTTGTCGATGGGTCCATTCTCATGGACTGT
GAACGAAAGTGTTCCAGCCTTGCTGGGCCGGATGAGCTTGGTAGCCCAATCTGAGACTTT
GTGGCCCATGTTTCTCCAGGTAGGATGGTGATGGGCCTGTGGGTTACGGGTCGTTGACTA
TGAGCAGTTGGAGTCGGATTTAGTAATCGCCGTCTTGTTTCTCCTTTTTCCACGGACCAG
AAGTCTATGCAGTCTTTTGTGTATCCCTTGGATAAGATGTTAATTGTTGGGGGTTTGACA
CGTATGTCCGTGGAATGGTTGGCCGAGGATAATCTGAGCTTGGCCTTGATGGATGCGAAT
TTCACGCCTTCTATGACATTTGAGTCTTCGACTCTGTATAGGATTTTCCAAGGGGATGGT
TCTGAAAGCGAAAAATATGTAGAAGAGAAGTAGTGGAGGTCTACGTTGCAAGCTATAGGG
AAAGTGAATGCTGCCTGAGCTGCGTCTTCAAGGCTGACGCGATTATCTCTGATTTCTACG
ATAACCGACCCAGTTGCGTTAAATGGGACCTGGTTTCGGTATTCAATGATAATGTGGTCG
ATTTTCATACATCGGCCTTTGAGTCGCATGGTAGCCTGCTCGAATGAGCTCGGGAATTGG
AGATTGATTGGTGCAGCATCGTTTGTTAAGGCGTACTCTGTGCGTTTGCTGTTTATGTAA
TTATTGTCTGTGACGGTGAATTGGCTGTCCATTCTATGAATGAAAAAAACAAGGGTTAGG
AAACGGAGATAAGTCAGAACAAGGGTTATCATATGCCCTGTAGACATGTAAGCAGATATG
CATTTGGTATATATAAGAACACACTAAATGAGAACAAGGACCATATATGTGAAATTGGCC
GCGCAGCGGATTGGAATTCAGGAAAATCTATGAAGAAAGAAAAAGTAAAATGGTGTTATG
TGATGTAAATCACTTACAGAATCACTGATGAAGCTGTCTGGAGTGAATTCCTGTTGCAAT
TTGGGATAAAAAAAAATAAAAGTTAACGAAATAAAAGTATAACGTATTGGGAGAAAAAGG
AAAGTGAGCATATGTTATGCGCCGTGTCGTTAAATGATATGCTATGAGGTGTTTATATAG
GCGGTAATAAGCGACAGGTGGTAGAGAGAGAAAGAAGAGAGAAGCGAGAGCAATTGGAGA
CACCTCGGTTGATGTCTCTACTGAATTGGAGACAATATATAGTGTCTCCAAATGGCATAA
TGGTAAATAGGCATATCTAATTTCAAAATTTGAACCAAAAGCGGCCATCCGTATAATATT

> C16_2018_A_EACMV_A
ACCGGATGGCCGCGCCCGAAAAAGCAGGTGGACCCCACCAGATGGCCGCACTCGTGAAAG
AAAGTGGTCCCTGCGCACATGTGTTGGTCGGCCAGTCATATTCACGCGTGAAAGTCTAGA
TATTTGTGGTTTGACGTTATATACTTCGTCGCGAAGTAGTGGAGCGCGTCAACATGTGGG
ATCCATTGTTGAACGATTTTCCCGAAACCGTTCACGGTTTTCGTTCCATGCTTGCTGTTA
AATACCTGTTACATCTTGAACAGGAATACGATCGCGGTACTGTCGGGGCTGAGTATATAC
GGGATCTAATAGGGGTTCTACGGTGTAAGAGTTATGTCGAAGCGACCAGGAGATATAATA
ATCTCAACACCCGTATCCAAGGTGCGGAGGAGGCTGAACTTCGACAGCCCATACACGAAC
CGTGTTGTTGTCCCCACTGTCCGCGTCACCAGAAGCAAAATATGGGCCAACAGGCCCATG
TATCGGAAGCCCAAGATGTACAGAATGTATCGAAGCCCAGATGTCCCTAAGGGCTGTGAA
GGCCCATGTAAGGTTCAGTCGTATGAACAGAGGGATGATGTTAAGCACACTGGTATGGTT
CGATGTGTCAGTGATGTTACGCGTGGGCCAGGCATTACCCATAGAGTCGGGAAGAGGTTC
TGTGTGAAGTCCATATATATATTGGGCAAGATCTGGATGGATGAGAATATCAAGAAGCAA
AATCATACGAACCATGTTATGTTCTTCCTCGTTCGAGATAGAAGGCCTTATGGGCCGAGT
CCTCAAGATTTTGGACAAGTGTTCAACATGTTTGATAATGAACCGACTACGGCAACCGTG
AAGAATGATCTTAGGGACCGGTATCAGGTGTTACGTAAATTCTATGCGACTGTTGTTGGT
GGACCCTCTGGGATGAAGGAACAAGCGCTGGTTAAGAGGTTTTTTAAGATCAATAATCAT
GTAGTGTATAATCATCAGGAACAGGCCAAGTATGAGAATCATACTGAGAATGCGCTGTTA
TTGTATATGGCATGTACACATGCCTCGAATCCTGTGTATGCTACGCTGAAAATACGCATC
TATTTCTATGATGCAGTGACAAATTAATAAAGGTTGAATTTTATTGCATGTTGCTCCGTA
ACTTGGAGTGTGTTTAGTAATACATCGTACAGAACATGATCAACAGCTAGAAGTACAGTG
TTAATGGAAATAACGCCTATCATATCTAAATACTTGAGCACCTGATACCTAAATACTCTT
AAGAAAAGACCAGTCTGAGGCCGTAAGGTCGTCCAGACCCTGAAGTTGAGAAAACACTTG
TGAATCCCCAATGCCTTCCTCAGGTTGTGGTTGAACCGTATCTGGAGTGTGATGATGTCG
TGGTTCATGTTCCCTGGCCTCCTGTCGTGGTTGGTGATTTCGAAATAGAGGGGATTTGTT
ATTTCCCAGGTAAAAACGCCATTCTTGGCTTGAGGCGCAGTGATGAGTTCCCCTGTGCGA
GAATCCATGGTTGATGCAGTCGATATGGAGATAGAACGAGCAGCCGCATTCGAGGTCTAC
CCGCCTACGTCTGACGGCCCTGGTCTTCGCCGTGCGGTGTTGGACTTTGATGGGCACTGG
AGAACAATGGCTCGTAGAGGGTGATGAAGGTGGCATTCTTTAAAGCCCAGGCTTTAAGAG
ACTGATTCTTTTCCTCTTCCAGAAACTCTTTATATGATGATGTTGGTCCTGGATTGCAGA
GGAAGATAGTGGGAATGCCGCCTTTAATTTGAATTGGCTTCCCGTACTTTGTATTGCTTT
GCCAGTCCCTTTGGGCCCCCATGAATTCTTTGAAGTGTTTGAGGTAGTGGGGGTCGACGT
CATCAATGACGTTGTACCAGGCGTCGTTGGAATATATCTTTGGAGACAGATCCAGGTGTC
CACATAAATAATTATGTGGGCCCAGTGAACGAGCCCACATGGTCTTCCCGGTTCTGCTAT
CACCTTCTAGAACAATACTGATCGGTCTCCATGGCCGCGCAGCGGGACTGCATACATTTT
CGGATACCCATACATCTATTTCCTCTGGGACTTGTGTAAATGAGGATGATAAGAACGGAC
TAACGTAAGTTTGGGGCGGAGCCTGGAAGATTCTATCTGCGTTAGCAGATATGTTATGGA
ACTGTAAAAAAAAAGACTTTGGATCTTTTTCTTTGATAATTTGAAGAGCTTCTGATTTAG
AAGAAGCATTCAACGCGTCGGCATATACCTGAGCTAAATGCTGGCCCTCCCCCCGGGCAC
TTCGGGCATCGACTTGGAAAACTCCATCGTCAAGAAATTCCCCTCCCTTTTCAATGTAAG
CCTTGACATCGGACGATGATTTAGCTCCCTGAATGTTCGGATGGAAATGTGTTGATCGGG
ATGGGGAAATGAGATCGAAGAATCTGGGGTTGGTACATTGGAACTTGCCTTCGAATTGTA
TGAGAACATGGAGATGAGGCACCCCATCCTGATGTAGTTCTCTGCAAACCCTAATGAATT
TGATATTCGTCGGGTAAGAAAAGGCTTTTAATTGGGAAAGGGCCTCTTCCTTTGTTAATG
AGCATCGGGGATAGGTTATGAAATAATTTTTGGCATTTATTTGAAAACGACCGGCTCTTG
GCATAATGGCTGTCGTTTTGGATCGGGGGACACTCAAAACTCCAGGGGAACGGTGGAATG
GGGGGCATTATATAGGATGTCCCCCAATGGCATATGTGTAAATAGGTAGATGTTCATTCA
AAATTTGAATTGCGAATATTGGCGGCCATCCGATTAATATT

> C16_2018_A_EACMV_B
ACCGGATGGCCGCGCCCGAAAAGCAGATGGACCCCACAATGGCCCCCACGCACTAAGAAA
TGTCAGCCAACCATGTGCAAGACTGGGAGACTCGGTATTTACGCATAGAGGAGTAAGTGG
GCCCTACGTACGAAGATGGACAGGCAATTTTATTGCGATGTGTGTATCATATTGTTATAG
GTGTTTTACGGGCCAATTGAAAGTTATGTGATGGGGCCTATCATAAAAAAGCAAAATATA
GGTTCCGATTTACATATTGATTATAGTTGTATGTGCGGATATATGATCCGCCACGTGTTA
TTAATTGGTCCTATAAATATTTGTCATGTCTCCCGTTCGTCAATGCAAAATGTATTCGGT
ATACAGACGTGGGTATAAGACGCCGTATAGGAGTCCGTATGGCGCTCGTGGAACACCATA
TGTGAATCGTAAGACGTCTGTTAAACAGACGGCTAAATCTCGTGTATCGCGAAAGTTGGC
GTATGAATCGCCAAAAGGTCTATATACGCGACGCTCATTGGAGGATATCCATAATGGGGC
TGCCTTGAAGTTGCCTCAACAGGGGGATCATACGTCTTACGTGACACTGCCATGTCGAGG
CATCGATGGTAATGGGGGTAGGTCTGTGGATCATATAAAATTATTAAGTTTGAGGGTTTC
CGGGACCGTCAACGTCAGTCAATCCGGTGGTGATGACAATATGGGAGAGAGAACGACCAT
GAGGGGTATTTTTTTCATGGCGTGTCTGGTTGATAAGAAACCTTTCGTTCCAGATGGGGT
CAGCATTTTGCCGACGTTTAATGAGTTGTTCGGGGAATATGAATCCGTGTATGGCATGCC
TAGGTTGAAGGAAAACGTCCGTCACCGTTATCGCGTTATTGGGACGTCGAAATTATATAT
AACGACCGATGAAGATCACATCCAGAAGCCTTTTAGTCTACGTCGAAGACTGAGTGGAGG
GAAATATCCAATATGGTCGTCGTTCAAGGATGTGGATAATAGTAGTACAGGTGGTAACTA
TAAAAATATAAATAAGAACGCTATACTCGTTAGTTATGTGTGGGTTTCGCTAAGTCGGAC
CACGTGTGATGTGTATTCGCAGTTTGTACTTAATTACGTCGGCTGATAATAAAACTATAT
AAGTGTTGGATGGACATTAACTATGTTGGAACGAACGAAAAAGAGATGAACATGAATGGT
AAGCATATAGAGGTTTATTATGTTTTGAAGCAAATATGGTACATATAAATGGTTCATTAC
AATGGCCTTGGTGCTTCGGATTTGATCTTGATGAGGCACTTGTTGATGGTACTCTCAAGC
AGTGTCTCGAGGTCCTTTCTGGATACTGAGTCGGATTGGGCCTGTGATATCGAGTCCCCT
GGGTCTAACTCTGGTGTATGTAATCTGTGTAGTCTCTGGTAAGGATAGTCTGTGGAGTCG
TTGTCCATTTCAGTTGGTATTGTCGATGGGTCCATTCTCATGGACTGTGAACGAAAGTGG
TCCAGCCTTGTTGGGCCTGATGAGCTGGGTAGCCCAATCTGAGACTTTGTGGCCCATGTT
TCTCCAGGTAGGATGGTGATGGGCCTGTGGGCTATTGGTCGTGGACTATGAGCATGTGGA
GTTGGATTTAGTAGTCGCCGTCTTGTTTCTCCTTTTTCCACAGACCAGAAGTCGATGCAG
TCTTTCGTGTATCCCTTGGATAAGATGTTAATTGTTGGGGGTTTGAAACGTATGTCTGTG
GAATGTTTGGCCGATGATAATCGGAGCTTGGCTTTGATGGATGCGAATTTCACGCCTTCT
ACGACGTTGGAGTCTTCGACGCGGTACATTATTTTCCAAGGGGAGGGGTCCGAAATCGAA
AAATATGTAGAAGAGAAGTAGTGGAGGTCGACGTTGCAAGCTATTGGGAAAGTGAATGCT
GCTTGAGCTGCGTCTTCAAGGCTGACACGATTGTCTCTGATTTCTACGATAACCGACCCA
GTTGCGTTAAATGGGACCTGGTTGCGGTATTCAATTATAATGTGGTCGATTTTCATACAT
CGGCCTTTGAGTCGCATGGTAGCCTGCTCGAAGGAGCTTGGGAATTGGAGATTGATGGGT
GCAGCATCGTTTGTTAATGCATACTCGGTGCGTTTGCTGTTTATGTAATTATTGTCTGTG
ACGGTGAATTGGTTGTCCATTCTATGAATGAAAAAAACAAGGGTTAGTAAACGCATAGAA
AAAGATGTATAAAAGGCAGAACAAGGTGTATAAAATGTCTTGTAGACATGGAAGCATATA
TGCAGTGAATATATATGAACACACGAAATTAGAGCAAGGATCATATATGTTTAACTGGCC
GCGCAGCGGATCGGAATTCAGATAAATCGGCGAACAAAGAATAAAGGCGAATGGGGTTAT
GTGATAAACCACGTACTGAATCACCGAGGAAGCAGTCGAGAGTGAATTCCTGTTCCAAGT
TGGAGAAAACAAAGAAATAAAAGTAGAACGTATTTGGGATAAAAAGGAAAGAGAGTAGAA
GTTATGCGTGGTGTCGTTAAATGATATGGCAGGGGGTGTTTATATAGGCGTTAATAAGCC
ACACGTGGTAGAGAGAGAAAGAAGAGAGAGGCGAGAGCATTCGGGGGACACTCAAAGTCT
CTAGCAATCGGGGGAACGGGGGTCAATTTATATGATGTCCCCTAAATGGCATTTATGTAA
TATCCTCATTAAAGTTGAAGTTCAAATGTGGAAAGCGGCCATCCGTATAATATT

> C16_2018_A_EACMZV_A
ACCGGATGGCCGCGCCCGAAAAAGCAGGTGGACCCCACCAGATGGCCGCACTCGTGAAAG
AAAGTGGTCCCTGCGCACATGTGTTGGTCGGCCAGTCATATTCACGCGTGAAAGTCTAGA
TATTTGTGGTTTGACGTTATATACTTCGTCGCGAAGTAGTGGAGCGCGTCAACATGTGGG
ATCCATTGTTGAACGATTTTCCCGAAACCGTTCACGGTTTTCGTTCCATGCTTGCTGTTA
AATACCTGTTACATCTTGAACAGGAATACGATCGCGGTACTGTCGGGGCTGAGTATATAC
GGGATCTAATAGGGGTTCTACGGTGTAAGAGTTATGTCGAAGCGACCAGGAGATATAATA
ATCTCAACACCCGTATCCAAGGTGCGGAGGAGGCTGAACTTCGACAGCCCATACACGAAC
CGTGTTGTTGTCCCCACTGTCCGCGTCACCAGAAGCAAAATATGGGCCAACAGGCCCATG
TATCGGAAGCCCAAGATGTACAGAATGTATCGAAGCCCAGATGTCCCTAAGGGCTGTGAA
GGCCCATGTAAGGTTCAGTCGTATGAACAGAGGGATGATGTTAAGCACACTGGTATGGTT
CGATGTGTCAGTGATGTTACGCGTGGGCCAGGCATTACCCATAGAGTCGGGAAGAGGTTC
TGTGTGAAGTCCATATATATATTGGGCAAGATCTGGATGGATGAGAATATCAAGAAGCAA
AATCATACGAACCATGTTATGTTCTTCCTCGTTCGAGATAGAAGGCCTTATGGGCCGAGT
CCTCAAGATTTTGGACAAGTGTTCAACATGTTTGATAATGAACCGACTACGGCAACCGTG
AAGAATGATCTTAGGGACCGGTATCAGGTGTTACGTAAATTCTATGCGACTGTTGTTGGT
GGACCCTCTGGGATGAAGGAACAAGCGCTGGTTAAGAGGTTTTTTAAGATCAATAATCAT
GTAGTGTATAATCATCAGGAACAGGCCAAGTATGAGAATCATACTGAGAATGCGCTGTTA
TTGTATATGGCATGTACACATGCCTCGAATCCTGTGTATGCTACGCTGAAAATACGCATC
TATTTCTATGATGCAGTGACAAATTAATAAAGGTTGAATTTTATTGCATGTTGCTCCGTA
ACTTGGAGTGTGTTTAGTAATACATCGTACAGAACATGATCAACAGCTAGAAGTACAGTG
TTAATGGAAATAACGCCTATCATATCTAAATACTTGAGCACCTGATACCTAAATACTCTT
AAGAAAAGACCAGTCTGAGGCCGTAAGGTCGTCCAGACCCTGAAGTTGAGAAAACACTTG
TGAATCCCCAATGCCTTCCTCAGGTTGTGGTTGAACCGTATCTGGAGTGTGATGATGTCG
TGGTTCATGTTCCCTGGCCTCCTGTCGTGGTTGGTGATTTCGAAATAGAGGGGATTTGTT
ATTTCCCAGGTAAAAACGCCATTCTTGGCTTGAGGCGCAGTGATGAGTTCCCCTGTGCGA
GAATCCATGGTTGATGCAGTCGATATGGAGATAGAACGAGCAGCCGCATTCGAGGTCTAC
CCGCCTACGTCTGACGGCCCTGGTCTTCGCCGTGCGGTGTTGGACTTTGATGGGCACTGG
AGAACAATGGCTCGTAGAGGGTGATGAAGGTGGCATTCTTTAAAGCCCAGGCTTTAAGAG
ACTGATTCTTTTCCTCTTCCAGAAACTCTTTATATGATGATGTTGGTCCTGGATTGCAGA
GGAAGATAGTGGGAATGCCACCTTTAATTTGAATTGGCTTCCCGTACTTTGTATTGCTTT
GCCAGTCCCTTTGGGCCCCCATGAATTCTTTGAAGTGTTTGAGAAAGTGGGGGTCGACGT
CATCAATGACGTTGTACCAGGCGTCGTTGCTGTAGACCTTTGGACTGAGATCCAGGTGTC
CACATAAGTAGTTGTGTGGACCCAGAGAGCGGGCCCACATTGTCTTTCCGGTCCTACTAT
CGCCCTCGATGACGATACTATTAGGTCTCCATGGCCGCGCAGCGGAACCCATCACGTTCT
CGGAAACCCAGACTTCAAGTTCCTCAGGAACGTTAGTAAAAGAAGAAGACAGAAAAGGAG
AAACATAAGGAGCTGGTGGCTCTTGAAAAATCCTATCTAAATTACTACTTAAGTTATGAT
ATTGAAAAATAAATTCTTTTGGGAGTTTCTCCTTAATAATTAGAAGTGCTGCTGCCTTGG
AACCTGAGTTTAATGCTTCGGCACATGCGTCATTAGCATTGTGGCAGCCGCCTCTAGCCG
ATCTGGCGTCGATCTGGAATTCGCCCCACTCAGTGGTATCCCCATCTTTGTCGATGTAGG
ACTTGACGTCGGAGCTGGATTTAGCTCCTTGAATGTTCGGATGGAAATGTGTTGATCGTG
TTGGGGATACCAGGTCGAAGAATCGCTTATTTGTGCATGAGAATTTGCCTTCGAACTGAA
TAAGCATGTGGAGATGAGGTTGCCCATCATCGTGAAGTTCTCGGCAAACTTTGATGTATT
TCTTGTTTGTGGGAGTTGGGATGTTTAATATTTGGGATAATGCTTCGTGTTTAGATAGAG
AACATTTGGGATATGTGAGAAAATAGTTTTTGGCCTGTATTTTAAAACGCTTGGGGGGAG
TCATTTATGCGAGAGCAATTGGAGACACCTCGGTTGATGTCTCTACTGAATTGGAGACAA
TATATAGTGTCTCCAAATGGCATAATGGTAATTAGGTAGATCTATTTTCAAAATTTGAAC
CAAAAGCGGCCATCCGATTAATATT

>C16_2018_A_EACMZV_B
ACCGGATGGCCGCGCCCGAAAAAGCAGATGGACCCCACAATGGCCCCCACGCACTAAGAA
ATGTCAGCCAACCATGTGCAAGACTGGGAGACTCGGTATTTACGAAAGGAGGATGAAGTG
GTCCCTACGCACTAAGTTTGACAGGCAATTTTATTGCTATGTGTGTATCATATTTTCATA
GGTGTGTTACGGGTCAATCTAAAGGTATGTTATGGGGCCTATTCATAAAAAACCAAAATA
TAGGTTCCTATTTACATATTGATTATATTTTTATGTGCGGATATATGATCCGCCACGTGT
TTATAATGGATATGGATTGTCCTATAAATATGTGGCAATCCTCCCGTTCGTCAATGCAAA
ATGTATTCGGTATACAGACGTGGGTATAAGACGCCGTATAGGAGTCCGTATGGCGCTCGT
GGAACACCATATGTGAATCGTAAGACGTCTGTTAAACAGACGGCTAAATCTCGTGTATCG
CGAAAGTTGGCGTATGAATCGCCAAAAGGTCTATATACGCGACGCTCATTGGAGGATATC
CATAATGGGGCTGCCTTGAAGTTGCCTCAACAGGGGGATCATACGTCTTACGTGACACTG
CCATGTCGAGGCATCGATGGTAATGGGGGTAGGTCTGTTGATCATATAAAATTATTAAGC
TTGAGGGTTTCTGGGACCGTCAACATCAGTCAATCCGGTGGTGATGACAATATGGGAGAG
AGAACGACCATGAGGGGTATTTTTTTCATGGTTTGTTTTGTTGATAAGAAACCTTTCGTT
CCAGAGGGGGTCAGCATATTGCCGACGTTCAATGAGTTGTTTGGGGAATATGAATCCGTG
TATGGCATGCCTAGGCTGAAGGAAAACGTCCGTCACCGTTATCGCGTTATTGGGACGTCG
AAATTATATATAACGACCGATGAAGATCACATCCAGAAGCCTTTTAGTCTACGTCGAAGA
CTGAGTGGAGGGAAATATCCAATATGGTCGTCGTTCAAGGATGTGGATAATAGTAGTACA
GGTGGTAACTATAAAAATATAAATAAGAACGCTATACTCGTTAGTTATGTGTGGGTTTCG
CTAAGTCGGACCACGTGTGATGTGTATTCGCAGTTTGTACTTAATTACGTCGGCTGATAA
TAAAACTATATAAGTGTTTTATGGACATTAATGATGTGGGATCGAACTAAACAAGAGATG
AACATTAATGGTAAGCATATAGAGGTTTATTATGTTTTGAAGCAAATATGGTACATATAA
ATGGTTCATTACAATGGCCTTGGTGCTTCGGATTTGATCTTGATGAGGCACTTGTTGATG
GTACTCTCAAGCAGTGTCTCGAGGTCCTTTCTGGATACGGAGTCGGATTGGGTCTGTGAT
ACCGAGTCTCCTGGGTCTAACTCTGGTGTGTTTAATCTGTGTAGTCTCTGGTAAGGATAT
TCGGTGGACTCGTTGTCTAAGTCTGTTGGTATTGTCGATGGGTCCATTCTCATGGACTGT
GAACGAAAGTGGTCCAGCCTTGCTGGGCCGGATGAGCTGGGTAGCCCAATCTGAGACTTT
GTGGCCCATGTTTCTCCAGGTAGGATGGTGATGGGCCTGTGGGCTATTGGTCGTGGACTA
TGAGCAGTTGGAGTTGGATTTAGTAATCTCCGTCTTGTTTCTCCTTTTTCCACAGACCAG
AAGTCGATGCAGTCTTTCGTGTATCCCTTGGATAAGATGTTAATTGTTGGGGGTTTGAAA
CGTATGTCTGTGGAATGTTTGGCCGAGGATAATCTGAGCTTGGCCTTGATGGATGCGAAT
TTCACGCCTTCTATGACGTTTGAGTCTTCGACTCTGTATAGGATTTTCCAAGGGGAGGGT
TCTGAAATCGAGAAATATGTAGAAGAGAAGTAGTGGAGGTCTACGTTGCAAGCTATGGGG
AAAGTGAATGCTGCTTGAGCTGCGTCTTCAAGGCTGACACGATTGTCTCTGATTTCTACG
ATAACCGACCCAGTTGCGTTAAATGGGACCTGGTTGCGGTATTCAATTATAATGTGGTCG
ATTTTCATACATCGGCCTTTGAGTCGCATGGTCGCCTGCTCGAATGAGCTCGGAAATTGG
AGATTGATTGGTGCAGCACCGTTGGTTAATGCGTACTCTGTGCGTTTGCTGTTTATGTAA
TTATTGTCTGTGACGGTGAATTGGTTGTCCATTCTAGGAATGAAAAAAACAGGGTTATTA
AACGGAGAGAAGTCAGAACAAGGTGTATAAAATGTCTTGTAGACATGTAAGCATATATGC
ATTTGGTATATAGAAGAACACACTAAATCAGAACAAGGATCATATATGTTAAATTGGCCG
CGCAGCGGATTGGAATTCAGGAAAATCTACCAACAAAGAAAAAAGCCGAATGGTGTTATG
TGATGTAAATCACTTACATAATCACGGATGAAGCAGTCTGGAGTGAATTCCTGGTTCAAT
TAGGAGAAAAAAGAAGATATAAAAGTTAACGAAATAAAAGTAAAACGTATTGGGATAAAA
AGGAAAGTGAGCATATGTTATGCGCCGTGTCGTTAAATGATATGCTATGAGGTGTTTATA
TAGGCGTTAATAAGCGACAGGTGGTAGAGAGAGAAAGAAGAGAGAAGCGAGAGCAATTGG
AGACACCTCGGTGGATGTCTCTACGGAATTGGAGACAATATATAGTGTCTCCAAATGGCA
TAATGGTAAATAGGCATAACTATTTTCAAAAGTTGAACCAAAAGCGGCCATCCGTATAAT
ATT

> C16_2018_B_EACMV_A
ACCGGATGGCCGCGCCCGAAAAAGCAGGTGGACCCCACCAGATGGCCGCACTCGTGAAAG
AAAGTGGTCCCTGCGCACATGTGTTGGTCGGCCAGTCATATTCACGCGTGAAAGTCTAGA
TATTTGTGGTTTGACGTTATATACTTCGTCGCGAAGTAGTGGAGCGCGTCAACATGTGGG
ATCCATTGTTGAACGATTTTCCCGAAACCGTTCACGGTTTTCGTTCCATGCTTGCTGTTA
AATACCTGTTACATCTTGAACAGGAATACGATCGCGGTACTGTCGGGGCTGAGTATATAC
GGGATCTAATAGGGGTTCTACGGTGTAAGAGTTATGTCGAAGCGACCAGGAGATATAATA
ATCTCAACACCCGTATCCAAGGTGCGGAGGAGGCTGAACTTCGACAGCCCATACACGAAC
CGTGTTGTTGTCCCCACTGTCCGCGTCACCAGAAGCAAAATATGGGCCAACAGGCCCATG
TATCGGAAGCCCAAGATGTACAGAATGTATCGAAGCCCAGATGTCCCTAAGGGCTGTGAA
GGCCCATGTAAGGTTCAGTCGTATGAACAGAGGGATGATGTTAAGCACACTGGTATGGTT
CGATGTGTCAGTGATGTTACGCGTGGGCCAGGCATTACCCATAGAGTCGGGAAGAGGTTC
TGTGTGAAGTCCATATATATATTGGGCAAGATCTGGATGGATGAGAATATCAAGAAGCAA
AATCATACGAACCATGTTATGTTCTTCCTCGTTCGAGATAGAAGGCCTTATGGGCCGAGT
CCTCAAGATTTTGGACAAGTGTTCAACATGTTTGATAATGAACCGACTACGGCAACCGTG
AAGAATGATCTTAGGGACCGGTATCAGGTGTTACGTAAATTCTATGCGACTGTTGTTGGT
GGACCCTCTGGGATGAAGGAACAAGCGCTGGTTAAGAGGTTTTTTAAGATCAATAATCAT
GTAGTGTATAATCATCAGGAACAGGCCAAGTATGAGAATCATACTGAGAATGCGCTGTTA
TTGTATATGGCATGTACACATGCCTCGAATCCTGTGTATGCTACGCTGAAAATACGCATC
TATTTCTATGATGCAGTGACAAATTAATAAAGGTTGAATTTTATTGCATGTTGCTCCGTA
ACTTGGAGTGTGTTTAGTAATACATCGTACAGAACATGATCAACAGCTAGAAGTACAGTG
TTAATGGAAATAACGCCTATCATATCTAAATACTTGAGCACCTGATACCTAAATACTCTT
AAGAAAAGACCAGTCTGAGGCCGTAAGGTCGTCCAGACCCTGAAGTTGAGAAAACACTTG
TGAATCCCCAATGCCTTCCTCAGGTTGTGGTTGAACCGTATCTGGAGTGTGATGATGTCG
TGGTTCATGTTCCCTGGCCTCCTGTCGTGGTTGGTGATTTCGAAATAGAGGGGATTTGTT
ATTTCCCAGGTAAAAACGCCATTCTTGGCTTGAGGCGCAGTGATGAGTTCCCCTGTGCGA
GAATCCATGGTTGATGCAGTCGATATGGAGATAGAACGAGCAGCCGCATTCGAGGTCTAC
CCGCCTACGTCTGACGGCCCTGGTCTTCGCCGTGCGGTGTTGGACTTTGATGGGCACTGG
AGAACAATGGCTCGTAGAGGGTGATGAAGGTGGCATTCTTTAAAGCCCAGGCTTTAAGAG
ACTGATTCTTTTCCTCTTCCAGAAACTCTTTATATGATGATGTTGGTCCTGGATTGCAGA
GGAAGATAGTGGGAATGCCGCCTTTAATTTGAATTGGCTTCCCGTACTTTGTATTGCTTT
GCCAGTCCCTTTGGGCCCCCATGAATTCTTTGAAGTGTTTGAGGTAGTGGGGGTCGACGT
CATCAATGACGTTGTACCAGGCGTCGTTGGAATATATCTTTGGAGACAGATCCAGGTGTC
CACATAAATAATTATGTGGGCCCAGTGAACGAGCCCACATGGTCTTCCCGGTTCTGCTAT
CACCTTCTAGAACAATACTGATCGGTCTCCATGGCCGCGCAGCGGGACTGCATACATTTT
CGGATACCCATACATCTATTTCCTCTGGGACTTGTGTAAATGAGGATGATAAGAACGGAC
TAACGTAAGTTTGGGGCGGAGCCTGGAAGATTCTATCTGCGTTAGCAGATATGTTATGGA
ACTGTAAAAAAAAAGACTTTGGATCTTTTTCTTTGATAATTTGAAGAGCTTCTGATTTAG
AAGAAGCATTCAACGCGTCGGCATATACCTGAGCTAAATGCTGGCCCTCCCCCCGGGCAC
TTCGGGCATCGACTTGGAAAACTCCATCGTCAAGAAATTCCCCTCCCTTTTCAATGTAAG
CCTTGACATCGGACGATGATTTAGCTCCCTGAATGTTCGGATGGAAATGTGTTGATCGGG
ATGGGGAAATGAGATCGAAGAATCTGGGGTTGGTACATTGGAACTTGCCTTCGAATTGTA
TGAGAACATGGAGATGAGGCACCCCATCCTGATGTAGTTCTCTGCAAACCCTAATGAATT
TGATATTCGTCGGGTAAGAAAAGGCTTTTAATTGGGAAAGGGCCTCTTCCTTTGTTAATG
AGCATCGGGGATAGGTTATGAAATAATTTTTGGCATTTATTTGAAAACGACCGGCTCTTG
GCATAATGGCTGTCGTTTTGGATCGGGGGACACTCAAAACTCCAGGGGAACGGTGGAATG
GGGGGCATTATATAGGATGTCCCCCAATGGCATATGTGTAAATAGGTAGATGTTCATTCA
AAATTTGAATTGCGAATATTGGCGGCCATCCGATTAATATT

> C16_2018_B_EACMV_B
ACCGGATGGCCGCGCCCGAAAAGCAGATGGACCCCACAATGGCCCCCACGCACTAAGAAA
TGTCAGCCAACCATGTGCAAGACTGGGAGACTCGGTATTTACGCATAGAGGAGTAAGTGG
GCCCTACGTACGAAGATGGACAGGCAATTTTATTGCGATGTGTGTATCATATTGTTATAG
GTGTTTTACGGGCCAATTGAAAGTTATGTGATGGGGCCTATCATAAAAAAGCAAAATATA
GGTTCCGATTTACATATTGATTATAGTTGTATGTGCGGATATATGATCCGCCACGTGTTA
TTAATTGGTCCTATAAATATTTGTCATGTCTCCCGTTCGTCAATGCAAAATGTATTCGGT
ATACAGACGTGGGTATAAGACGCCGTATAGGAGTCCGTATGGCGCTCGTGGAACACCATA
TGTGAATCGTAAGACGTCTGTTAAACAGACGGCTAAATCTCGTGTATCGCGAAAGTTGGC
GTATGAATCGCCAAAAGGTCTATATACGCGACGCTCATTGGAGGATATCCATAATGGGGC
TGCCTTGAAGTTGCCTCAACAGGGGGATCATACGTCTTACGTGACACTGCCATGTCGAGG
CATCGATGGTAATGGGGGTAGGTCTGTGGATCATATAAAATTATTAAGTTTGAGGGTTTC
CGGGACCGTCAACGTCAGTCAATCCGGTGGTGATGACAATATGGGAGAGAGAACGACCAT
GAGGGGTATTTTTTTCATGGCGTGTCTGGTTGATAAGAAACCTTTCGTTCCAGATGGGGT
CAGCATTTTGCCGACGTTTAATGAGTTGTTCGGGGAATATGAATCCGTGTATGGCATGCC
TAGGTTGAAGGAAAACGTCCGTCACCGTTATCGCGTTATTGGGACGTCGAAATTATATAT
AACGACCGATGAAGATCACATCCAGAAGCCTTTTAGTCTACGTCGAAGACTGAGTGGAGG
GAAATATCCAATATGGTCGTCGTTCAAGGATGTGGATAATAGTAGTACAGGTGGTAACTA
TAAAAATATAAATAAGAACGCTATACTCGTTAGTTATGTGTGGGTTTCGCTAAGTCGGAC
CACGTGTGATGTGTATTCGCAGTTTGTACTTAATTACGTCGGCTGATAATAAAACTATAT
AAGTGTTGGATGGACATTAACTATGTTGGAACGAACGAAAAAGAGATGAACATGAATGGT
AAGCATATAGAGGTTTATTATGTTTTGAAGCAAATATGGTACATATAAATGGTTCATTAC
AATGGCCTTGGTGCTTCGGATTTGATCTTGATGAGGCACTTGTTGATGGTACTCTCAAGC
AGTGTCTCGAGGTCCTTTCTGGATACTGAGTCGGATTGGGCCTGTGATATCGAGTCCCCT
GGGTCTAACTCTGGTGTATGTAATCTGTGTAGTCTCTGGTAAGGATAGTCTGTGGAGTCG
TTGTCCATTTCAGTTGGTATTGTCGATGGGTCCATTCTCATGGACTGTGAACGAAAGTGG
TCCAGCCTTGTTGGGCCTGATGAGCTGGGTAGCCCAATCTGAGACTTTGTGGCCCATGTT
TCTCCAGGTAGGATGGTGATGGGCCTGTGGGCTATTGGTCGTGGACTATGAGCATGTGGA
GTTGGATTTAGTAGTCGCCGTCTTGTTTCTCCTTTTTCCACAGACCAGAAGTCGATGCAG
TCTTTCGTGTATCCCTTGGATAAGATGTTAATTGTTGGGGGTTTGAAACGTATGTCTGTG
GAATGTTTGGCCGATGATAATCGGAGCTTGGCTTTGATGGATGCGAATTTCACGCCTTCT
ACGACGTTGGAGTCTTCGACGCGGTACATTATTTTCCAAGGGGAGGGGTCCGAAATCGAA
AAATATGTAGAAGAGAAGTAGTGGAGGTCGACGTTGCAAGCTATTGGGAAAGTGAATGCT
GCTTGAGCTGCGTCTTCAAGGCTGACACGATTGTCTCTGATTTCTACGATAACCGACCCA
GTTGCGTTAAATGGGACCTGGTTGCGGTATTCAATTATAATGTGGTCGATTTTCATACAT
CGGCCTTTGAGTCGCATGGTAGCCTGCTCGAAGGAGCTTGGGAATTGGAGATTGATGGGT
GCAGCATCGTTTGTTAATGCATACTCGGTGCGTTTGCTGTTTATGTAATTATTGTCTGTG
ACGGTGAATTGGTTGTCCATTCTATGAATGAAAAAAACAAGGGTTAGTAAACGCATAGAA
AAAGATGTATAAAAGGCAGAACAAGGTGTATAAAATGTCTTGTAGACATGGAAGCATATA
TGCAGTGAATATATATGAACACACGAAATTAGAGCAAGGATCATATATGTTTAACTGGCC
GCGCAGCGGATCGGAATTCAGATAAATCGGCGAACAAAGAATAAAGGCGAATGGGGTTAT
GTGATAAACCACGTACTGAATCACCGAGGAAGCAGTCGAGAGTGAATTCCTGTTCCAAGT
TGGAGAAAACAAAGAAATAAAAGTAGAACGTATTTGGGATAAAAAGGAAAGAGAGTAGAA
GTTATGCGTGGTGTCGTTAAATGATATGGCAGGGGGTGTTTATATAGGCGTTAATAAGCC
ACACGTGGTAGAGAGAGAAAGAAGAGAGAGGCGAGAGCATTCGGGGGACACTCAAAGTCT
CTAGCAATCGGGGGAACGGGGGTCAATTTATATGATGTCCCCTAAATGGCATTTATGTAA
TATCCTCATTAAAGTTGAAGTTCAAATGTGGAAAGCGGCCATCCGTATAATATT

> C16_2018_B_EACMZV_A
ACCGGATGGCCGCGCCCGAAAAAGCAGGTGGACCCCACCAGATGGCCGCACTCGTGAAAG
AAAGTGGTCCCTGCGCACATGTGTTGGTCGGCCAGTCATATTCACGCGTGAAAGTCTAGA
TATTTGTGGTTTGACGTTATATACTTCGTCGCGAAGTAGTGGAGCGCGTCAACATGTGGG
ATCCATTGTTGAACGATTTTCCCGAAACCGTTCACGGTTTTCGTTCCATGCTTGCTGTTA
AATACCTGTTACATCTTGAACAGGAATACGATCGCGGTACTGTCGGGGCTGAGTATATAC
GGGATCTAATAGGGGTTCTACGGTGTAAGAGTTATGTCGAAGCGACCAGGAGATATAATA
ATCTCAACACCCGTATCCAAGGTGCGGAGGAGGCTGAACTTCGACAGCCCATACACGAAC
CGTGTTGTTGTCCCCACTGTCCGCGTCACCAGAAGCAAAATATGGGCCAACAGGCCCATG
TATCGGAAGCCCAAGATGTACAGAATGTATCGAAGCCCAGATGTCCCTAAGGGCTGTGAA
GGCCCATGTAAGGTTCAGTCGTATGAACAGAGGGATGATGTTAAGCACACTGGTATGGTT
CGATGTGTCAGTGATGTTACGCGTGGGCCAGGCATTACCCATAGAGTCGGGAAGAGGTTC
TGTGTGAAGTCCATATATATATTGGGCAAGATCTGGATGGATGAGAATATCAAGAAGCAA
AATCATACGAACCATGTTATGTTCTTCCTCGTTCGAGATAGAAGGCCTTATGGGCCGAGT
CCTCAAGATTTTGGACAAGTGTTCAACATGTTTGATAATGAACCGACTACGGCAACCGTG
AAGAATGATCTTAGGGACCGGTATCAGGTGTTACGTAAATTCTATGCGACTGTTGTTGGT
GGACCCTCTGGGATGAAGGAACAAGCGCTGGTTAAGAGGTTTTTTAAGATCAATAATCAT
GTAGTGTATAATCATCAGGAACAGGCCAAGTATGAGAATCATACTGAGAATGCGCTGTTA
TTGTATATGGCATGTACACATGCCTCGAATCCTGTGTATGCTACGCTGAAAATACGCATC
TATTTCTATGATGCAGTGACAAATTAATAAAGGTTGAATTTTATTGCATGTTGCTCCGTA
ACTTGGAGTGTGTTTAGTAATACATCGTACAGAACATGATCAACAGCTAGAAGTACAGTG
TTAATGGAAATAACGCCTATCATATCTAAATACTTGAGCACCTGATACCTAAATACTCTT
AAGAAAAGACCAGTCTGAGGCCGTAAGGTCGTCCAGACCCTGAAGTTGAGAAAACACTTG
TGAATCCCCAATGCCTTCCTCAGGTTGTGGTTGAACCGTATCTGGAGTGTGATGATGTCG
TGGTTCATGTTCCCTGGCCTCCTGTCGTGGTTGGTGATTTCGAAATAGAGGGGATTTGTT
ATTTCCCAGGTAAAAACGCCATTCTTGGCTTGAGGCGCAGTGATGAGTTCCCCTGTGCGA
GAATCCATGGTTGATGCAGTCGATATGGAGATAGAACGAGCAGCCGCATTCGAGGTCTAC
CCGCCTACGTCTGACGGCCCTGGTCTTCGCCGTGCGGTGTTGGACTTTGATGGGCACTGG
AGAACAATGGCTCGTAGAGGGTGATGAAGGTGGCATTCTTTAAAGCCCAGGCTTTAAGAG
ACTGATTCTTTTCCTCTTCCAGAAACTCTTTATATGATGATGTTGGTCCTGGATTGCAGA
GGAAGATAGTGGGAATGCCACCTTTAATTTGAATTGGCTTCCCGTACTTTGTATTGCTTT
GCCAGTCCCTTTGGGCCCCCATGAATTCTTTGAAGTGCTTGAGATAGTGGGGGTCGACGT
CATCAATGACGTTGTACCAGGCGTCGTTGCTGTAGACCTTTGGACTGAGATCCAGGTGTC
CACATAAGTAGTTGTGTGGACCCAGAGAGCGGGCCCACATTGTCTTTCCGGTCCTACTAT
CGCCCTCGATGACGATACTATTAGGTCTCCATGGCCGCGCAGCGGAACCCATCACGTTCT
CGGAAACCCAGACTTCAAGTTCCTCAGGAACGTTAGTAAAAGAAGAAGACAGAAAAGGAG
AAACATAAGGAGCTGGTGGCTCTTGAAAAATCCTATCTAAATTACTACTTAAGTTATGAT
ATTGAAAAATAAATTCTTTTGGGAGTTTCTCCTTAATAATTAGAAGTGCTGCTGCCTTGG
AACCTGAGTTTAATGCTTCGGCACATGCGTCATTAGCATTGTGGCAGCCGCCTCTAGCCG
ATCTGGCGTCGATCTGGAATTCGCCCCACTCAGTGGTATCCCCATCTTTGTCGATGTAGG
ACTTGACGTCGGAGCTGGATTTAGCTCCTTGAATGTTCGGATGGAAATGTGTTGATCGTG
TTGGGGATACCAGGTCGAAGAATCGCTTATTTGTGCATGAGAATTTGCCTTCGAACTGAA
TAAGCATGTGGAGATGAGGTTGCCCATCATCGTGAAGTTCTCGGCAAACTTTGATGTATT
TCTTGTTTGTGGGAGTTGGGATGTTTAATATTTGGGATAATGCTTCGTGTTTAGATAGAG
AACATTTGGGATATGTGAGAAAATAGTTTTTGGCCTGTATTTTAAAACGCTTGGGGGGAG
TCATTTATGCGAGAGCAATTGGAGACACCTCGGTTGATGTCTCTACTGAATTGGAGACAA
TATATAGTGTCTCCAAATGGCATAATGGTAATTAGGTAGATCTATTTTCAAAATTTGAAC
CAAAAGCGGCCATCCGATTAATATT

>C16_2018_B_EACMZV_B
ACCGGATGGCCGCGCCCGAAAAAGCAGATGGACCCCACAATGGCCCCCACGCACTAAGAA
ATGTCAGCCAACCATGTGCAAGACTGGGAGACTCGGTATTTACGAAAGGAGGATGAAGTG
GTCCCTACGCACTAAGTTTGACAGGCAATTTTATTGCTATGTGTGTATCATATTTTCATA
GGTGTGTTACGGGTCAATCTAAAGGTATGTTATGGGGCCTATTCATAAAAAACCAAAATA
TAGGTTCCTATTTACATATTGATTATATTTTTATGTGCGGATATATGATCCGCCACGTGT
TTATAATGGATATGGATTGTCCTATAAATATGTGGCAATCCTCCCGTTCGTCAATGCAAA
ATGTATTCGGTATACAGACGTGGGTATAAGACGCCGTATAGGAGTCCGTATGGCGCTCGT
GGAACACCATATGTGAATCGTAAGACGTCTGTTAAACAGACGGCTAAATCTCGTGTATCG
CGAAAGTTGGCGTATGAATCGCCAAAAGGTCTATATACGCGACGCTCATTGGAGGATATC
CATAATGGGGCTGCCTTGAAGTTGCCTCAACAGGGGGATCATACGTCTTACGTGACACTG
CCATGTCGAGGCATCGATGGTAATGGGGGTAGGTCTGTTGATCATATAAAATTATTAAGC
TTGAGGGTTTCTGGGACCGTCAACATCAGTCAATCCGGTGGTGATGACAATATGGGAGAG
AGAACGACCATGAGGGGTATTTTTTTCATGGTTTGTTTTGTTGATAAGAAACCTTTCGTT
CCAGAGGGGGTCAGCATATTGCCGACGTTCAATGAGTTGTTTGGGGAATATGAATCCGTG
TATGGCATGCCTAGGCTGAAGGAAAACGTCCGTCACCGTTATCGCGTTATTGGGACGTCG
AAATTATATATAACGACCGATGAAGATCACATCCAGAAGCCTTTTAGTCTACGTCGAAGA
CTGAGTGGAGGGAAATATCCAATATGGTCGTCGTTCAAGGATGTGGATAATAGTAGTACA
GGTGGTAACTATAAAAATATAAATAAGAACGCTATACTCGTTAGTTATGTGTGGGTTTCG
CTAAGTCGGACCACGTGTGATGTGTATTCGCAGTTTGTACTTAATTACGTCGGCTGATAA
TAAAACTATATAAGTGTTGGATGGACATTAATGATGTGGGATCGAACTAAACAAGAGATG
AACATTAATGGTAAGCATATAGAGGTTTATTATGTTTTGAAGCAAATATGGTACATATAA
ATGGTTCATTACAATGGCCTTGGTGCTTCGGATTTGATCTTGATGAGGCACTTGTTGATG
GTACTCTCAAGCAGTGTCTCGAGGTCCTTTCTGGATACTGAGTCGGATTGGGCCTGTGAT
ACCGAGTCTCCTGGGTCTAACTCTGGTGTGTTTAATCTGTGTAGTCTCTGGTAAGGATAT
TCGGTGGACTCGTTGTCTAAGTCTGTTGGTATTGTCGATGGGTCCATTCTCATGGACTGT
GAACGAAAGTGGTCCAGCCTTGCTGGGCCGGATGAGCTGGGTAGCCCAATCTGAGACTTT
GTGGCCCATGTTTCTCCAGGTAGGATGGTGATGGGCCTGTGGGCTATTGGTCGTGGACTA
TGAGCAGTTGGAGTTGGATTTAGTAATCTCCGTCTTGTTTCTCCTTTTTCCACAGACCAG
AAGTCGATGCAGTCTTTCGTGTATCCCTTGGATAAGATGTTAATTGTTGGGGGTTTGAAA
CGTATGTCTGTGGAATGTTTGGCCGAGGATAATCTGAGCTTGGCCTTGATGGATGCGAAT
TTCACGCCTTCTATGACGTTTGAGTCTTCGACTCTGTATAGGATTTTCCAAGGGGAGGGT
TCTGAAATCGAGAAATATGTAGAAGAGAAGTAGTGGAGGTCTACGTTGCAAGCTATGGGG
AAAGTGAATGCTGCTTGAGCTGCGTCTTCAAGGCTGACACGATTGTCTCTGATTTCTACG
ATAACCGACCCAGTTGCGTTAAATGGGACCTGGTTGCGGTATTCAATTATAATGTGGTCG
ATTTTCATACATCGGCCTTTGAGTCGCATGGTCGCCTGCTCGAATGAGCTCGGAAATTGG
AGATTGATTGGTGCAGCACCGTTGGTTAATGCGTACTCTGTGCGTTTGCTGTTTATGTAA
TTATTGTCTGTGACGGTGAATTGGTTGTCCATTCTAGGAATGAAAAAAACAGGGTTATTA
AACGGAGAGAAGTCAGAACAAGGTGTATAAAATGTCTTGTAGACATGGAAGCATATATGC
ATTTGGTATATAGAAGAACACACTAAATCAGAACAAGGATCATATATGTTAAATTGGCCG
CGCAGCGGATTGGAATTCAGGAAAATCTACCAACAAAGAAAAAAGCCGAATGGTGTTATG
TGATGTAAATCACTTACATAATCACGGATGAAGCAGTCTGGAGTGAATTCCTGGTTCAAT
TAGGAGAAAAAAGAAGATATAAAAGTTAACGAAATAAAAGTAAAACGTATTGGGATAAAA
AGGAAAGTGAGCATATGTTATGCGCCGTGTCGTTAAATGATATGCTATGAGGTGTTTATA
TAGGCGTTAATAAGCGACAGGTGGTAGAGAGAGAAAGAAGAGAGAAGCGAGAGCAATTGG
AGACACCTCGGTGGATGTCTCTACGGAATTGGAGACAATATATAGTGTCTCCAAATGGCA
TAATGGTAAATAGGCATAACTATTTTCAAAAGTTGAACCAAAAGCGGCCATCCGTATAAT
ATT

> C17_2015_A_EACMV_A
ACCGGATGGCCGCGCCCGAAAAAGCAGGTGGACCCCACAGGATGTCCGCGCGCGTGAAAG
AAAGTGGTCCCCGCGCACTTGTTTTGGTCGGCCAGTCATATTCACGCGTGGAAGTCTAGA
TATTTGTTGTTTGGCTTTATAGACTTCGTCGCGAAGTAGTGGAGCGCGTCAACATGTGGG
ATCCATTGTTAAACGATTTCCCTGAAACCGTTCACGGTTTCCGTTCCATGCTTGCTGTTA
AATACCTGTTACATCTTGAACAGGAATACGATCGCGGTACTGTCGGGGCTGAGTATATAC
GGGATCTAATAGGGGTTCTACGGTGTAAGAGTTATGTCGAAGCGACCAGGAGATATAATA
ATCTCAACACCCGTATCCAAGGTGCGGAGGAGGCTGAACTTCGACAGCCCATACACGAAC
CGTGTTGTTGCCCCCACTGTCCGCGTCACCAGAAGCAAAATATGGGCCAACAGGCCCATG
TATCGGAAGCCCAAGATGTACAGAATGTATCGAAGCCCAGATGTTCCTAAGGGCTGTGAA
GGCCCATGTAAGGTTCAGTCGTATGAACAGAGGGATGATGTTAAGCACACTGGTATGGTT
CGATGTGTCAGTGATGTTACGCGTGGGCCAGGCATTACCCATAGAGTCGGGAAGAGGTTC
TGTGTGAAGTCCATATATATATTGGGCAAGATCTGGATGGATGAGAATATCAAGAAGCAA
AATCATACGAACCATGTTATGTTCTTCCTCGTTCGAGATAGAAGGCCTTATGGTCCGAGC
CCACAAGATTTTGGACAAGTGTTCAACATGTTTGATAATGAGCCGACTACGGCAACCGTG
AAAAATGATCTTAGGGACCGGTATCAGGTGTTACGTAAATTCTATGCGACTGTTGTTGGT
GGACCCTCTGGGATGAAGGAACAAGCGCTGATTAAGAGGTTTTTTAAGATTAATAATCAT
GTAGTGTATAATCATCAGGAACAGGCCAAGTATGAGAATCATACTGAGAATGCGTTGTTA
TTGTATATGGCATGTACACATGCCTCGAATCCTGTATACGCTACGCTGAAAATACGCATC
TATTTCTATGATGCAGTGACAAATTAATAAAGGTTGAATTTTATTGCATGTTGCTCCGTA
ACTTGGAGTGTGTTTAGTAATACATCGTACATAACATGATCAACAGCTTGAAGTACAGTG
TTAATGGAAATAACGCCTATCATATCTAAATACTTGAGCACCTGATATTTAAATACTCTT
AAGAAAAGACCAGTCTGAGGCCGTAAGGTCGTCCAGACCTTGAAGTTGAGAAAACACTTG
TGAATCCCCAATGCCTTCCTCAGGTTGTGGTTGAACCGTATCTGGAGTGTGATGATGTCG
TGGTTCATGTTCCCTGGCCTCTTGTCGTGGTCGGTGATTTCGAAATAGAGGGGATTTGTT
ATTTCCCAGGTAAAAACGCCATTCATTGCTTGAGGCGCAGTGATGAGTTCCCCTGTGCGA
GAATCCATGGTTGATGCAGTCAATATGTAGATAGAACGAGCAGCCGCATTCGAGGTCTAC
CCGCCTACGTCTGACGGCCCTGGTCTTCGCTGTGCGGTGTTGGACTTTGATGGGAACTTG
AGAACAATGGCTCGTGGAGGGTGATGAAGGTGGCATTCTTTAAAGCCCAGGCTTTAAGGG
ACTGATTCTTTTCCTCGTCCAGAAACTCTTTATATGATGATGTTGGTCCTGGATTGCAGA
GGAAGATAGTGGGAATGCCGCCTTTAATTTGAATCGGCTTCCCGTACTTTGTATTGCTTT
GCCAGTCCCTCTGGGCCCCCATGAATTCTTTGAAGTGCTTGAGAAAGTGGGGGTCGACGT
CATCAATGACGTTGTACCAGGCGTCGTTGGAATATATCTTTGGAGACAGATCCAGGTGTC
CACATAAATAATTATGTGGTCCCAAAGACCTGGCCCACATGGTCTTCCCTGTACGACTAT
CACCTTCTAGAACAATACTGTTGGGTCTCCAAGGCCGCGCAGCGGAACTGCATACATTTT
CGGATACCCATACATCTATTTCCTCTGGGACTTGTGTAAAAGAGGATGATAAGAATGGAC
TAACGTAAGTTTGGGGCGGAGCCTGGAAGATGCGATCTGCGTTAGCAGATATGTTATGGA
ACTGTAAAAAAAAGGACTTGGGATCTTTTTCTTTGATAATTTGAAGAGCTTCTGATTTAG
AAGAAGCATTCAACGCGTCTGCATATACCTGAGCTAAATGCTGGCCCTCCCCCCTGGCAC
TTCGGGCATCGACTTGGAAAATTCCATCGTCAAGAAATTCCCCTCCCTTTTCAATGTAAG
CCTTGACATCGGACGATGATTTAGCGCCCTGAATGTTCGGATGGAAATGTGTTGATCTGG
ATGGGGAAATGAGATCGAAGAATCTGGGGTTGGTACATTGGAACTTGCCTTCGAATTGGA
TGAGAACATGGAGATGAGGCACCCCATCCTGATGTAGTTCTCTGCAAACCCTAATGAATT
TGATATTCGTCGGATAAGAAAAAGCTTTTAATTGGGAAAGGGCCTCTTCCTTTGTTAATG
AGCATCGGGGATAGGTGATGAAATAATTTTTGGCATTGATTTGAAAACGACCGGCTCTTG
GCATATTGGCTGTCGTTTTGGATCGGGGGACACTCAAAACTCCAGGGAAACGGTGGAATG
GGGGGCATTATATAGGATGTCCCCCAATGGCATATGTGTAAATAGGTAGAGTTCCATTCA
AAATTTGAATTGCGAATATTGGCGGCCATCCGATTAATATT

> C17_2015_A_EACMV_B
ACCGGATGGCCGCGCCCGAAAAAGCAGGTGGACCCCACAATGGCCCCCACGCACTAAGAA
ACGTCAGCCAACCATGTGCAAGACTGGGAGACTCGGTATTTACGCATGGAGGATGAAGTG
GGCCCTACGTACTAAGATGACAGGCAATTTTATTGCGATGTGTGTATCATAATTTTATAG
GTGTGTTACGGGCCAATCTAAAGTTATGTTATGGGGTCTATCATAAAAAAGCAAAATATA
GGTTCCTATTTACATATTGATTATAGTTTTATGTGCGGATATATGATCCGCCACGTGTTA
TTAATGTGGCTTATAAATATTTGTCATGTCTCCCGTTCGTCAATGCAAGATGTATTCGGT
ATACAGACGTGGGTATAAGACGCCGTATAGGAGTCCGTATGGCGCTCGTGGAACACCATA
TGTGAATCGTAAGACCTCTGGTAAACAGACGGCTAAATCTCGTGTATCGCGAAAGTTGGC
GTATGAATCGCCAAAAGGTCTATATACGCGACGCTCATTGGAGGATATCCATAATGGGGC
TGCCTTGAAGTTGCCGCAACAGGGGGATTATACGTCCTACGTGACACTCCCATGTCGAGG
CATCGATGGTAATGGGGGTAGGTCTGTGGATCATATAAAATTATTAAGTTTGAGGGTGTC
TGGGACCGTCAACGTCAGTCAATCCGGTGGTGATGACAATATGGGAGAGAGAACGACCAT
GAGGGGTATTTTTTTCATGGCGTGTCTTGTTGATAAGAAACCGTTCGTTCCAGATGGGGT
CAGCATATTGCCGACGTTTAATGAGTTGTTCGGGGAATATGAATCCGTGTATGGCATGCC
TAGGTTGAAGGAAAACGTCCGTCACCGTTATCGCGTTATTGGGACGTCGAAATTATATAT
AACGACCGATGAAGATCACATCCAGAAGCCGTTTAGTCTACGTCGAAGACTAAGTGGAGG
GAAATATCCTATATGGTCGTCGTTCAAGGATGTTGATAATAGTAGTACAGGTGGTAACTA
TAAAAATATAAATAAGAACGCTATACTCGTTAGTTATGTGTGGGTTTCGCTAAGTCGGAC
CACGTGTGATGTGTATTCGCAGTTTGTACTTAATTACGTCGGCTGATAATAAAACTATAT
AATTGTTTGATGGACATTAATTATGTGGGAACGAACGAAAAAGAGATGAACATGAATGGT
AAGCATATAGAGTTTTATGATGTTCCGAAGCAAATATGGTACATATAAATGGTTCATTAC
AATGGCCTTGGTGCTTCGGATTTGATCTTGATGAGGCACTTGTTGATGGTACTCTCAAGC
AGTGTCTCGAGGTCCTTTCTGGATACTGAGTCTGATTGGGTCTGTGATACCGAGTCCCCT
GGGTCTAACTCTGGTGTGTGTAATCTGTGTAGTCTCTGGTAAGGATAGTCTGTGGAGTCG
TTGTCTAAGTCTGTTGGTATTGTCGATGGGTCCATTCTCATGGACTGTGAACGAAAGTGT
TCCAGCCTTGTTGGGCCTGATGAGCTGGGAAGCCCAATCTGAGACTTTGTGGCCCATGTT
TCTCCAGGTAGAATGGTGATGGGCCTGTGGGCTATGGGTCGTGGACTATGAGCATGTGGA
GTTGGATTTAGTAATCTCCGTCTTGTTTCTCCTTTTTCCACAGACCAGAAGTCTATGCAG
TCTTTCGTGTATCCCTTGGATAAGATGTTAATTGTTGGGGGTTTGAAACGTATGTCTGTG
GAATGTTTGGCCGATGATAATCGGAGCTTGGCTTTGATGGAGGCGAATTTCACGCCTTCT
ACGACGTTGGAGTCCTCGACTCGGTACATTATTTTCCAAGGGGAGGGGTCCGAAATCGAA
AAATATGTAGAAGAGAAGTAGTGGAGGTCGACGTTGCAAGCTATTGGGAAAGTGAATGCT
GCTTGAGCTGCGTCTTCAAGGCTGACGCGATTGTCTCGGATTTCTACGATAACCGACCCA
GTTGCGTTAAATGGGACCTGGTTGCGGTATTCAATTATAATGTGGTCGATTTTCATACAT
CGGCCTTTGAGTCGCATGGTAGCCTGCTCGAATGAGCTTGGGAATTGGAGATTGATGGGT
GCAGCATCGTTTGTTAATGCGTACTCGGTGCGTTTGCTGTTTATGTAATTATTGTCGGTG
ACGGTGAATTGGTTGTCCATTCTATGAATGAAAAAAACAAGGGTTAGTAAACGGAGAGAA
GAAATGTATAAAAGGCAAAACAAGGTTGAGAAAATGTCTTGTAGACATGGAAGCATATAT
GCAGTGAATATATATAAGAACACACGAAATTAGAGCAAGGATCATATATGTGTAACCGGC
CGCGCAGCGGATTGGAATTCAGAGAAATCGGCGAACAAATAATAAAGTCGAATGGGGTTA
TGTGAGTAAACCACTTACTGAATCACTGAGGAAGCAGTCGAGAGGGAATTCCTGTTCCAA
GTTGGAGAAAACAAAGAAATAAACGTAGAACGTATTGGGATAAAAAGGAAAGAGAGTAGA
TGTTATGCGTGGTGTCGTTAAATGATATGCCATGGGGTGTTTATATAGGCGTGAAAAGCC
ACACGTGGTAGAGAGAGAAAGAAGAGAGAGGCGAGAGCATTCGGGGGACACTCAAAGTCT
CTAGCAATCGGGGGAACGGGGGTCAATTTATATGATGTCCCCTAAATGGCATTTATGTAA
TATCCTCATTAAAGTGGAAGTTCAAATGTGGAAAGCGGCCATCCGTATAATATT

> C17_2015_A_EACMZV_A
ACCGGATGGCCGCGCCCGAAAAAGCAGGTGGACCCCACCACATGGCCGCACGCGTGAAAG
AAAGTGGTCCCCGCGCACTTGTTTTGGTCGGCCAGTCATATTCACGCGTGGAAGTCTAGA
TATTTGTTGTTTGGCTTTATAGACTTCGTCGCGAAGTAGTGGAGCGCGTCAACATGTGGG
ATCCATTGTTAAACGATTTCCCTGAAACCGTTCACGGTTTCCGTTCCATGCTTGCTGTTA
AATACCTGTTACATCTTGAACAGGAATACGATCGCGGTACTGTCGGGGCTGAGTATATAC
GGGATCTAATAGGGGTTCTACGGTGTAAGAGTTATGTCGAAGCGACCAGGAGATATAATA
ATCTCAACACCCGTATCCAAGGTGCGGAGGAGGCTGAACTTCGACAGCCCATACACGAAC
CGTGTTGTTGCCCCCACTGTCCGCGTCACCAGAAGCAAAATATGGGCCAACAGGCCCATG
TATCGGAAGCCCAAGATGTACAGAATGTATCGAAGCCCAGATGTTCCTAAGGGCTGTGAA
GGCCCATGTAAGGTTCAGTCGTATGAACAGAGGGATGATGTTAAGCACACTGGTATGGTT
CGATGTGTCAGTGATGTTACGCGTGGGCCAGGCATTACCCATAGAGTCGGGAAGAGGTTC
TGTGTGAAGTCCATATATATATTGGGCAAGATCTGGATGGATGAGAATATCAAGAAGCAA
AATCATACGAACCATGTTATGTTCTTCCTCGTTCGAGATAGAAGGCCTTATGGTCCGAGC
CCACAAGATTTTGGACAAGTGTTCAACATGTTTGATAATGAGCCGACTACGGCAACCGTG
AAAAATGATCTTAGGGACCGGTATCAGGTGTTACGTAAATTCTATGCGACTGTTGTTGGT
GGACCCTCTGGGATGAAGGAACAAGCGCTGATTAAGAGGTTTTTTAAGATTAATAATCAT
GTAGTGTATAATCATCAGGAACAGGCCAAGTATGAGAATCATACTGAGAATGCGTTGTTA
TTGTATATGGCATGTACACATGCCTCGAATCCTGTATACGCTACGCTGAAAATACGCATC
TATTTCTATGATGCAGTGACAAATTAATAAAGGTTGAATTTTATTGCATGTTGCTCCGTA
ACTTGGAGTGTGTTTAGTAATACATCGTACATAACATGATCAACAGCTTGAAGTACAGTG
TTAATGGAAATAACGCCTATCATATCTAAATACTTGAGCACCTGATATTTAAATACTCTT
AAGAAAAGACCAGTCTGAGGCCGTAAGGTCGTCCAGACCTTGAAGTTGAGAAAACACTTG
TGAATCCCCAATGCCTTCCTCAGGTTGTGGTTGAACCGTATCTGGAGTGTGATGATGTCG
TGGTTCATGTTCCCTGGCCTCTTGTCGTGGTCGGTGATTTCGAAATAGAGGGGATTTGTT
ATTTCCCAGGTAAAAACGCCATTCATTGCTTGAGGCGCAGTGATGAGTTCCCCTGTGCGA
GAATCCATGGTTGATGCAGTCAATATGTAGATAGAACGAGCAGCCGCATTCGAGGTCTAC
CCGCCTACGTCTGACGGCCCTGGTCTTCGCTGTGCGGTGTTGGACTTTGATGGGAACTTG
AGAACAATGGCTCGTGGAGGGTGATGAAGGTGGCATTCTTTAAAGCCCAGGCTTTAAGGG
ACTGATTCTTTTCCTCGTCCAGAAACTCTTTATATGATGATGTTGGTCCTGGATTGCAGA
GGAAGATAGTGGGAATGCCGCCTTTAATTTGAATCGGCTTCCCGTACTTTGTATTGCTTT
GCCAGTCCCTCTGGGCCCCCATGAATTCTTTGAAGTGCTTGAGAAAGTGGGGGTCGACGT
CATCAATGACGTTGTACCAGGCGTCGTTGCTGTAGACCTTTGGACTGAGATCCAGGTGTC
CACATAAATAATTATGTGGTCCCAAAGACCTGGCCCACATGGTCTTCCCTGTACGACTAT
CACCTTCTAGAACAATACTGTTGGGTCTCCAAGGCCGCGCAGCGGAACCCATCACGTTCT
CGGAAACCCAGACTTCAAGTTCCTGAGGAACGTTAGTAAAAGAAGAAGACAGAAAAGGAG
AAACATAAGGAGCTGGTGGCTCTTGAAAAATCCTATCTAAATTACTACTTAAGTTATGAT
ATTGAAAAATAAATTCTTTTGGGAGTTTCTCCTTAATAATTAGAAGTGCTGCTGCCTTGG
AACCTGAGTTTAATGCTTCGGCACATGCGTCATTAGCATTGTGGCAGCCGCCTCTAGCCG
ATCTGGCGTCGATCTGGAATTCGCCCCACTCAGTGGTATCCCCATCTTTGTCGATGTAGG
ACTTGACGTCGGAGCTGGATTTAGCTCCTTGAATGTTCGGATGGAAATGTGTTGATCGTG
TTGGGGATACCAGGTCGAAGAATCGCTTATTTGTGCATGAGAATTTGCCTTCGAACTGAA
TAAGCATGTGGAGATGAGGTTGCCCATCATCGTGAAGTTCTCGGCAAACTTTGATGTATT
TCTTGTTTGTGGGAGTTGGGATGTTTAATATTTGGGATAATGCTTCGTGTTTAGATAGAG
AACATTTGGGATATGTGAGAAAATAGTTTTTGGCCTGTATTTTAAAACGCTTGGGGGGAG
TCATTTATGCGAGAGCAATTGGAGACACCTCGGTTGATGTCTCTACTGAATTGGAGACAA
TATATAGTGTCTCCAAATGGCATAATGGTAATTAGGTAGATCTATTTTCAAAATTTGAAC
CAAAAGCGGCCATCCGATTAATATT

>C17_2015_A_EACMZV_B
ACCGGATGGCCGCGCCCGAAAAAGCAGGTGGACCCCACAATGGCCCCCACGCACTAAGAA
ACGTCAGCCAACCATGTGCAAGACTGGGAGACTCGGTATTTACGCATGGAGGATGAAGTG
GGCCCTACGTACTAAGTGTGACAGGCAATTTTATTGCGATGTGTGTATCATAATTTTATA
GGTGTGTTACGGGCCAATCTAAAGTTATGTTATGGGGTCTATCATAAAAAAGCAAAATAT
AGGTTCCTATTTACATATTGATTATAGTTTTATGTGCGGATATATGATCCGCCACGTGTT
AATAATGGATATGGATTGTCCTATAAATATGTGGCAATCCTCCCGTTCGTCAATGCAAGA
TGTATTCGGTATACAGACGTGGGTATAAGACGCCGTATAGGAGTCCGTATGGCTCTCGTG
TAACACCATATGTGAATCGTAAGACCTCTGGTAAACAGACGGCTAAATCTCGTGTATCGC
GAAAGTTGGCGTATGAATCGCCAAAAGGTCTATATACGCGACGCTCATTGGAGGATATCC
ATAATGGGGCTGCCTTGAAGTTGCCGCAACAGGGGGATTATACGTCCTACGTGACACTCC
CATGTCGAGGCATCGATGGTAATGGGGGTAGGTCTGTGGATCATATAAAATTATTAAGTT
TGAGGGTGTCTGGGACCGTCAACGTCAGTCAATCCGGTGGTGATGACAATATGGGAGAGA
GAACGACCATGAGGGGTATTTTTTTCATGGTTTGTTTTGTTGATAAGAAACCTTTCGTTC
CAGAGGGGGTCAGCATATTGCCGACGTTCAATGAGTTGTTTGGGGAATATGAATCCGTGT
ATGGCATGCCTAGGCTGAAGGAAAACGTCCGTCACCGTTATCGTGTTATTGGGACGTCGA
AATTATATATAACGACCGATGAAGATCACATCCAGAAGCCGTTTAGTCTACGTCGAAGAC
TAAGTGGAGGGAAATATCCTATATGGTCGTCGTTCAAGGATGTGGATAATAGTAGTACAG
GTGGTAACTATAAAAATATAAATAAGAACGCTATACTCGTTAGTTATGTGTGGGTTTCGC
TATGTCGGACCACGTGTGATGTGTATTCGCAGTTTGTACTTAATTACGTCGGCTGATAAT
AAAACTATATAAGTGTTTTATGGACATTAATGATGTGGGATCGAACTAAACAAGAGATGA
ACATTAATGGGAAGCATAAAGAGTTTTATGATGTTCCGAAGCAAATATGGTACATATAAA
TGGTTCATTACAATGGCCTTGGTGCTTCGGATTTGATCTTGATGAGGCACTTGTTGATGG
TACTCTCAAGCAGTGTCTCGAGGTCCTTTCTGGATACTGAGTCTGATTGGGTCTGTGATA
CCGAGTCCCCTGGGTCTAACTCTGGTGTGTTTAATCTGTGTAGTCTCTGGTAAGGATATT
CTGTGGAGTCGTTGTCTAAGTCTGTTGGTATTGTCGATGGGTCCATTCTCATGGACTGTG
AACGAAAGTGTTCCAGCCTTGTTGGGCCTGATGAGCTGGGAAGCCCAATCTGAGACTTTG
TGGCCCATGTTTCTCCAGGTAGAATGGTGATGGGCCTGTGGGCTATGGGTCGTTGACTAT
GAGCAGTTGGAGTTGGATTTAGTAATCTCCGTCTTGTTTCTCCTTTTTCCACAGACCAGA
AGTCTATGCAGTCTTTCGTGTATCCCTTGGATAAGATGTTAATTGTTGGGGGTTTGAAAC
GTATGTCTGTGGAATGTTTGGCCGATGATAATCGGAGCTTGGCTTTGATGGAGGCGAATT
TCACGCCTTCTACGACGTTGGAGTCCTCGACTCTGTATAGGATTTTCCAAGGGGAGGGTT
CTGAAATCGAGAAATATGTAGAAGAGAAGTAGTGGAGGTCTACGTTGCAAGCTATGGGGA
AAGTGAATGCTGCTTGAGCTGCGTCTTCAAGGCTGACGCGATTGTCTCGGATTTCTACGA
TAACCGACCCAGTTGCGTTAAATGGGACCTGGTTGCGGTATTCAATTATAATGTGGTCGA
TTTTCATACATCGGCCTTTGAGTCGCATGGTCGCCTGCTCGAATGAGCTCGGAAATTGGA
GATTGATTGGTGCAGCACCGTTGGTTAATGCGTACTCTGTGCGTTTGCTGTTGATGTAAT
TATTGTCTGTGACGGTGAATTGGTGGTCCATTCTAGGAATGAAAAAAACAGGGTTATTAA
ACGGAGAGAAGTCAGAACAAGGGATATAAAATGTCTTGTAGACATGTAAGCATATATGCA
TTTGGTATATAGAAGAACACACGAAATTAGAGCAAGGATCATATATGTGTAACCGGCCGC
GCAGCGGATTGGAATTCAGGAAAATCTACCAACAAAGAAAAAAGCCGAATGGTGTTATGT
GATGTAAATCACTTACATAATCACGGATGAAGCAGTCTGGAGTGAATTCCTGGTTCAATT
AGGAGAAAAAAGAAGATATAAAAGTTAACGAAATAAAAGTAAAACGTATTGGGATAAAAA
GGAAAGTGAGCATATGTTATGCGCCGTGTCGTTAAATGATATGCTATGAGGTGTTTATAT
AGGCGTTAATAAGCGACAGGTGGTAGAGAGAGAAAGAAGAGAGAAGCGAGAGCAATTGGA
GACACCTCGGTGGATGTCTCTACGGAATTGGAGACAATATATAGTGTCTCCAAATGGCAT
AATGGTAAATAGGCATAACTATTTTCAAAAGTTGAACCAAAAGCGGCCATCCGTATAATA
TT

> C17_2015_B_EACMV_A
ACCGGATGGCCGCGCCCGAAAAAGCAGGTGGACCCCACAAGATGTCCGCGCCCGTGAAAG
AAAGTGGTCCCCGCGCACTTGTTTTGGTCGGCCAGTCATATTCACGCGTGGAAGTCTAGA
TATTTGTTGTTTGGCTTTATAGACTTCGTCGCGAAGTAGTGGAGCGCGTCAACATGTGGG
ATCCATTGTTAAACGATTTCCCTGAAACCGTTCACGGTTTCCGTTCCATGCTTGCTGTTA
AATACCTGTTACATCTTGAACAGGAATACGATCGCGGTACTGTCGGGGCTGAGTATATAC
GGGATCTAATAGGGGTTCTACGGTGTAAGAGTTATGTCGAAGCGACCAGGAGATATAATA
ATCTCAACACCCGTATCCAAGGTGCGGAGGAGGCTGAACTTCGACAGCCCATACACGAAC
CGTGTTGTTGCCCCCACTGTCCGCGTCACCAGAAGCAAAATATGGGCCAACAGGCCCATG
TATCGGAAGCCCAAGATGTACAGAATGTATCGAAGCCCAGATGTTCCTAAGGGCTGTGAA
GGCCCATGTAAGGTTCAGTCGTATGAACAGAGGGATGATGTTAAGCACACTGGTATGGTT
CGATGTGTCAGTGATGTTACGCGTGGGCCAGGCATTACCCATAGAGTCGGGAAGAGGTTC
TGTGTGAAGTCCATATATATATTGGGCAAGATCTGGATGGATGAGAATATCAAGAAGCAA
AATCATACGAACCATGTTATGTTCTTCCTCGTTCGAGATAGAAGGCCTTATGGTCCGAGC
CCACAAGATTTTGGACAAGTGTTCAACATGTTTGATAATGAGCCGACTACGGCAACCGTG
AAAAATGATCTTAGGGACCGGTATCAGGTGTTACGTAAATTCTATGCGACTGTTGTTGGT
GGACCCTCTGGGATGAAGGAACAAGCGCTGATTAAGAGGTTTTTTAAGATTAATAATCAT
GTAGTGTATAATCATCAGGAACAGGCCAAGTATGAGAATCATACTGAGAATGCGTTGTTA
TTGTATATGGCATGTACACATGCCTCGAATCCTGTATACGCTACGCTGAAAATACGCATC
TATTTCTATGATGCAGTGACAAATTAATAAAGGTTGAATTTTATTGCATGTTGCTCCGTA
ACTTGGAGTGTGTTTAGTAATACATCGTACATAACATGATCAACAGCTTGAAGTACAGTG
TTAATGGAAATAACGCCTATCATATCTAAATACTTGAGCACCTGATATTTAAATACTCTT
AAGAAAAGACCAGTCTGAGGCCGTAAGGTCGTCCAGACCTTGAAGTTGAGAAAACACTTG
TGAATCCCCAATGCCTTCCTCAGGTTGTGGTTGAACCGTATCTGGAGTGTGATGATGTCG
TGGTTCATGTTCCCTGGCCTCTTGTCGTGGTCGGTGATTTCGAAATAGAGGGGATTTGTT
ATTTCCCAGGTAAAAACGCCATTCATTGCTTGAGGCGCAGTGATGAGTTCCCCTGTGCGA
GAATCCATGGTTGATGCAGTCAATATGTAGATAGAACGAGCAGCCGCATTCGAGGTCTAC
CCGCCTACGTCTGACGGCCCTGGTCTTCGCTGTGCGGTGTTGGACTTTGATGGGAACTTG
AGAACAATGGCTCGTGGAGGGTGATGAAGGTGGCATTCTTTAAAGCCCAGGCTTTAAGGG
ACTGATTCTTTTCCTCGTCCAGAAACTCTTTATATGATGATGTTGGTCCTGGATTGCAGA
GGAAGATAGTGGGAATGCCGCCTTTAATTTGAATCGGCTTCCCGTACTTTGTATTGCTTT
GCCAGTCCCTCTGGGCCCCCATGAATTCTTTGAAGTGCTTGAGAAAGTGGGGGTCGACGT
CATCAATGACGTTGTACCAGGCGTCGTTGGAATATATCTTTGGAGACAGATCCAGGTGTC
CACATAAATAATTATGTGGTCCCAAAGACCTGGCCCACATGGTCTTCCCTGTACGACTAT
CACCTTCTAGAACAATACTGTTGGGTCTCCAAGGCCGCGCAGCGGAACTGCATACATTTT
CGGATACCCATACATCTATTTCCTCTGGGACTTGTGTAAAAGAGGATGATAAGAATGGAC
TAACGTAAGTTTGGGGCGGAGCCTGGAAGATGCGATCTGCGTTAGCAGATATGTTATGGA
ACTGTAAAAAAAAGGACTTGGGATCTTTTTCTTTGATAATTTGAAGAGCTTCTGATTTAG
AAGAAGCATTCAACGCGTCTGCATATACCTGAGCTAAATGCTGGCCCTCCCCCCTGGCAC
TTCGGGCATCGACTTGGAAAATTCCATCGTCAAGAAATTCCCCTCCCTTTTCAATGTAAG
CCTTGACATCGGACGATGATTTAGCGCCCTGAATGTTCGGATGGAAATGTGTTGATCTGG
ATGGGGAAATGAGATCGAAGAATCTGGGGTTGGTACATTGGAACTTGCCTTCGAATTGGA
TGAGAACATGGAGATGAGGCACCCCATCCTGATGTAGTTCTCTGCAAACCCTAATGAATT
TGATATTCGTCGGATAAGAAAAAGCTTTTAATTGGGAAAGGGCCTCTTCCTTTGTTAATG
AGCATCGGGGATAGGTGATGAAATAATTTTTGGCATTGATTTGAAAACGACCGGCTCTTG
GCATATTGGCTGTCGTTTTGGATCGGGGGACACTCAAAACTCCAGGGAAACGGTGGAATG
GGGGGCATTATATAGGATGTCCCCCAATGGCATATGTGTAAATAGGTAGAGTTCCATTCA
AAATTTGAATTGCGAATATTGGCGGCCATCCGATTAATATT

> C17_2015_B_EACMV_B
ACCGGATGGCCGCGCCCGAAAAAGCAGGTGGACCCCACAATGGCCCCCACGCACTAAGAA
ACGTCAGCCAACCATGTGCAAGACTGGGAGACTCGGTATTTACGCATGGAGGATGAAGTG
GGCCCTACGTACTAAGATGACAGGCAATTTTATTGCGATGTGTGTATCATAATTTTATAG
GTGTGTTACGGGCCAATCTAAAGTTATGTTATGGGGTCTATCATAAAAAAGCAAAATATA
GGTTCCTATTTACATATTGATTATAGTTTTATGTGCGGATATATGATCCGCCACGTGTTA
TTAATGTGGCTTATAAATATTTGTCATGTCTCCCGTTCGTCAATGCAAGATGTATTCGGT
ATACAGACGTGGGTATAAGACGCCGTATAGGAGTCCGTATGGCGCTCGTGGAACACCATA
TGTGAATCGTAAGACCTCTGGTAAACAGACGGCTAAATCTCGTGTATCGCGAAAGTTGGC
GTATGAATCGCCAAAAGGTCTATATACGCGACGCTCATTGGAGGATATCCATAATGGGGC
TGCCTTGAAGTTGCCGCAACAGGGGGATTATACGTCCTACGTGACACTCCCATGTCGAGG
CATCGATGGTAATGGGGGTAGGTCTGTGGATCATATAAAATTATTAAGTTTGAGGGTGTC
TGGGACCGTCAACGTCAGTCAATCCGGTGGTGATGACAATATGGGAGAGAGAACGACCAT
GAGGGGTATTTTTTTCATGGCGTGTCTTGTTGATAAGAAACCGTTCGTTCCAGATGGGGT
CAGCATATTGCCGACGTTTAATGAGTTGTTCGGGGAATATGAATCCGTGTATGGCATGCC
TAGGTTGAAGGAAAACGTCCGTCACCGTTATCGCGTTATTGGGACGTCGAAATTATATAT
AACGACCGATGAAGATCACATCCAGAAGCCGTTTAGTCTACGTCGAAGACTAAGTGGAGG
GAAATATCCTATATGGTCGTCGTTCAAGGATGTTGATAATAGTAGTACAGGTGGTAACTA
TAAAAATATAAATAAGAACGCTATACTCGTTAGTTATGTGTGGGTTTCGCTAAGTCGGAC
CACGTGTGATGTGTATTCGCAGTTTGTACTTAATTACGTCGGCTGATAATAAAACTATAT
AATTGTTTGATGGACATTAATTATGTGGGAACGAACGAAAAAGAGATGAACATGAATGGT
AAGCATATAGAGTTTTATGATGTTCCGAAGCAAATATGGTACATATAAATGGTTCATTAC
AATGGCCTTGGTGCTTCGGATTTGATCTTGATGAGGCACTTGTTGATGGTACTCTCAAGC
AGTGTCTCGAGGTCCTTTCTGGATACTGAGTCTGATTGGGTCTGTGATACCGAGTCCCCT
GGGTCTAACTCTGGTGTGTGTAATCTGTGTAGTCTCTGGTAAGGATAGTCTGTGGAGTCG
TTGTCTAAGTCTGTTGGTATTGTCGATGGGTCCATTCTCATGGACTGTGAACGAAAGTGT
TCCAGCCTTGTTGGGCCTGATGAGCTGGGAAGCCCAATCTGAGACTTTGTGGCCCATGTT
TCTCCAGGTAGAATGGTGATGGGCCTGTGGGCTATGGGTCGTGGACTATGAGCATGTGGA
GTTGGATTTAGTAATCTCCGTCTTGTTTCTCCTTTTTCCACAGACCAGAAGTCTATGCAG
TCTTTCGTGTATCCCTTGGATAAGATGTTAATTGTTGGGGGTTTGAAACGTATGTCTGTG
GAATGTTTGGCCGATGATAATCGGAGCTTGGCTTTGATGGAGGCGAATTTCACGCCTTCT
ACGACGTTGGAGTCCTCGACTCGGTACATTATTTTCCAAGGGGAGGGGTCCGAAATCGAA
AAATATGTAGAAGAGAAGTAGTGGAGGTCGACGTTGCAAGCTATTGGGAAAGTGAATGCT
GCTTGAGCTGCGTCTTCAAGGCTGACGCGATTGTCTCGGATTTCTACGATAACCGACCCA
GTTGCGTTAAATGGGACCTGGTTGCGGTATTCAATTATAATGTGGTCGATTTTCATACAT
CGGCCTTTGAGTCGCATGGTAGCCTGCTCGAATGAGCTTGGGAATTGGAGATTGATGGGT
GCAGCATCGTTTGTTAATGCGTACTCGGTGCGTTTGCTGTTTATGTAATTATTGTCGGTG
ACGGTGAATTGGTTGTCCATTCTATGAATGAAAAAAACAAGGGTTAGTAAACGGAGAGAA
GAAATGTATAAAAGGCAAAACAAGGTTGAGAAAATGTCTTGTAGACATGGAAGCATATAT
GCAGTGAATATATATAAGAACACACGAAATTAGAGCAAGGATCATATATGTGTAACCGGC
CGCGCAGCGGATTGGAATTCAGAGAAATCGGCGAACAAATAATAAAGTCGAATGGGGTTA
TGTGAGTAAACCACTTACTGAATCACTGAGGAAGCAGTCGAGAGGGAATTCCTGTTCCAA
GTTGGAGAAAACAAAGAAATAAACGTAGAACGTATTGGGATAAAAAGGAAAGAGAGTAGA
TGTTATGCGTGGTGTCGTTAAATGATATGCCATGGGGTGTTTATATAGGCGTGAAAAGCC
ACACGTGGTAGAGAGAGAAAGAAGAGAGAGGCGAGAGCATTCGGGGGACACTCAAAGTCT
CTAGCAATCGGGGGAACGGGGGTCAATTTATATGATGTCCCCTAAATGGCATTTATGTAA
TATCCTCATTAAAGTGGAAGTTCAAATGTGGAAAGCGGCCATCCGTATAATATT

> C17_2015_B_EACMZV_A
ACCGGATGGCCGCGCCCGAAAAAGCAGGTGGACCCCACCACATGGCCGCACGCGTGAAAG
AAAGTGGTCCCCGCGCACTTGTTTTGGTCGGCCAGTCATATTCACGCGTGGAAGTCTAGA
TATTTGTTGTTTGGCTTTATAGACTTCGTCGCGAAGTAGTGGAGCGCGTCAACATGTGGG
ATCCATTGTTAAACGATTTCCCTGAAACCGTTCACGGTTTCCGTTCCATGCTTGCTGTTA
AATACCTGTTACATCTTGAACAGGAATACGATCGCGGTACTGTCGGGGCTGAGTATATAC
GGGATCTAATAGGGGTTCTACGGTGTAAGAGTTATGTCGAAGCGACCAGGAGATATAATA
ATCTCAACACCCGTATCCAAGGTGCGGAGGAGGCTGAACTTCGACAGCCCATACACGAAC
CGTGTTGTTGCCCCCACTGTCCGCGTCACCAGAAGCAAAATATGGGCCAACAGGCCCATG
TATCGGAAGCCCAAGATGTACAGAATGTATCGAAGCCCAGATGTTCCTAAGGGCTGTGAA
GGCCCATGTAAGGTTCAGTCGTATGAACAGAGGGATGATGTTAAGCACACTGGTATGGTT
CGATGTGTCAGTGATGTTACGCGTGGGCCAGGCATTACCCATAGAGTCGGGAAGAGGTTC
TGTGTGAAGTCCATATATATATTGGGCAAGATCTGGATGGATGAGAATATCAAGAAGCAA
AATCATACGAACCATGTTATGTTCTTCCTCGTTCGAGATAGAAGGCCTTATGGTCCGAGC
CCACAAGATTTTGGACAAGTGTTCAACATGTTTGATAATGAGCCGACTACGGCAACCGTG
AAAAATGATCTTAGGGACCGGTATCAGGTGTTACGTAAATTCTATGCGACTGTTGTTGGT
GGACCCTCTGGGATGAAGGAACAAGCGCTGATTAAGAGGTTTTTTAAGATTAATAATCAT
GTAGTGTATAATCATCAGGAACAGGCCAAGTATGAGAATCATACTGAGAATGCGTTGTTA
TTGTATATGGCATGTACACATGCCTCGAATCCTGTATACGCTACGCTGAAAATACGCATC
TATTTCTATGATGCAGTGACAAATTAATAAAGGTTGAATTTTATTGCATGTTGCTCCGTA
ACTTGGAGTGTGTTTAGTAATACATCGTACATAACATGATCAACAGCTTGAAGTACAGTG
TTAATGGAAATAACGCCTATCATATCTAAATACTTGAGCACCTGATATTTAAATACTCTT
AAGAAAAGACCAGTCTGAGGCCGTAAGGTCGTCCAGACCTTGAAGTTGAGAAAACACTTG
TGAATCCCCAATGCCTTCCTCAGGTTGTGGTTGAACCGTATCTGGAGTGTGATGATGTCG
TGGTTCATGTTCCCTGGCCTCTTGTCGTGGTCGGTGATTTCGAAATAGAGGGGATTTGTT
ATTTCCCAGGTAAAAACGCCATTCATTGCTTGAGGCGCAGTGATGAGTTCCCCTGTGCGA
GAATCCATGGTTGATGCAGTCAATATGTAGATAGAACGAGCAGCCGCATTCGAGGTCTAC
CCGCCTACGTCTGACGGCCCTGGTCTTCGCTGTGCGGTGTTGGACTTTGATGGGAACTTG
AGAACAATGGCTCGTGGAGGGTGATGAAGGTGGCATTCTTTAAAGCCCAGGCTTTAAGGG
ACTGATTCTTTTCCTCGTCCAGAAACTCTTTATATGATGATGTTGGTCCTGGATTGCAGA
GGAAGATAGTGGGAATGCCGCCTTTAATTTGAATCGGCTTCCCGTACTTTGTATTGCTTT
GCCAGTCCCTCTGGGCCCCCATGAATTCTTTGAAGTGCTTGAGAAAGTGGGGGTCGACGT
CATCAATGACGTTGTACCAGGCGTCGTTGCTGTAGACCTTTGGACTGAGATCCAGGTGTC
CACATAAATAATTATGTGGTCCCAAAGACCTGGCCCACATGGTCTTCCCTGTACGACTAT
CACCTTCTAGAACAATACTGTTGGGTCTCCAAGGCCGCGCAGCGGAACCCATCACGTTCT
CGGAAACCCAGACTTCAAGTTCCTGAGGAACGTTAGTAAAAGAAGAAGACAGAAAAGGAG
AAACATAAGGAGCTGGTGGCTCTTGAAAAATCCTATCTAAATTACTACTTAAGTTATGAT
ATTGAAAAATAAATTCTTTTGGGAGTTTCTCCTTAATAATTAGAAGTGCTGCTGCCTTGG
AACCTGAGTTTAATGCTTCGGCACATGCGTCATTAGCATTGTGGCAGCCGCCTCTAGCCG
ATCTGGCGTCGATCTGGAATTCGCCCCACTCAGTGGTATCCCCATCTTTGTCGATGTAGG
ACTTGACGTCGGAGCTGGATTTAGCTCCTTGAATGTTCGGATGGAAATGTGTTGATCGTG
TTGGGGATACCAGGTCGAAGAATCGCTTATTTGTGCATGAGAATTTGCCTTCGAACTGAA
TAAGCATGTGGAGATGAGGTTGCCCATCATCGTGAAGTTCTCGGCAAACTTTGATGTATT
TCTTGTTTGTGGGAGTTGGGATGTTTAATATTTGGGATAATGCTTCGTGTTTAGATAGAG
AACATTTGGGATATGTGAGAAAATAGTTTTTGGCCTGTATTTTAAAACGCTTGGGGGGAG
TCATTTATGCGAGAGCAATTGGAGACACCTCGGTTGATGTCTCTACTGAATTGGAGACAA
TATATAGTGTCTCCAAATGGCATAATGGTAATTAGGTAGATCTATTTTCAAAATTTGAAC
CAAAAGCGGCCATCCGATTAATATT

>C17_2015_B_EACMZV_B
ACCGGATGGCCGCGCCCGAAAAAGCAGGTGGACCCCACAATGGCCCCCACGCACTAAGAA
ACGTCAGCCAACCATGTGCAAGACTGGGAGACTCGGTATTTACGCATGGAGGATGAAGTG
GGCCCTACGTACTAAGTGTGACAGGCAATTTTATTGCGATGTGTGTATCATAATTTTATA
GGTGTGTTACGGGCCAATCTAAAGTTATGTTATGGGGTCTATCATAAAAAAGCAAAATAT
AGGTTCCTATTTACATATTGATTATAGTTTTATGTGCGGATATATGATCCGCCACGTGTT
TATAATGGATATGGATTGTCCTATAAATATGTGGCAATCCTCCCGTTCGTCAATGCAAGA
TGTATTCTGTATACAGACGTGGGTATAAGACGCCGTATAGGAGTCCGTATGGCTCGCGTG
TAACACCATATGTGAATCGTAAGACCTCTGGTAAACAGACGGCTAAATCTCGTGTATCGC
GAAAGTTGGCGTATGAATCGCCAAAAGGTCTATATACGCGACGCTCATTGGAGGATATCC
ATAATGGGGCTGCCTTGAAGTTGCCGCAACAGGGGGATTATACGTCCTACGTGACACTCC
CATGTCGAGGCATCGATGGTAATGGGGGTAGGTCTGTGGATCATATAAAATTATTAAGTT
TGAGGGTGTCTGGGACCGTCAACGTCAGTCAATCCGGTGGTGATGACAATATGGGAGAGA
GAACGACCATGAGGGGTATTTTTTTCATGGTTTGTTTTGTTGATAAGAAACCTTTCGTTC
CAGAGGGGGTCAGCATATTGCCGACGTTCAATGAGTTGTTTGGGGAATATGAATCCGTGT
ATGGCATGCCTAGGCTGAAGGAAAACGTCCGTCACCGTTATCGTGTTATTGGGACGTCGA
AATTATATATAACGACCGATGAAGATCACATCCAGAAGCCGTTTAGTCTACGTCGAAGAC
TAAGTGGAGGGAAATATCCTATATGGTCGTCGTTCAAGGATGTGGATAATAGTAGTACAG
GTGGTAACTATAAAAATATAAATAAGAACGCTATACTCGTTAGTTATGTGTGGGTTTCGC
TATGTCGGACCACGTGTGATGTGTATTCGCAGTTTGTACTTAATTACGTCGGCTGATAAT
AAAACTATATAAGTGTTTTATGGACATTAATGATGTGGGATCGAACTAAACAAGAGATGA
ACATTAATGGGAAGCATAAAGAGTTTTATGATGTTCCGAAGCAAATATGGTACATATAAA
TGGTTCATTACAATGGCCTTGGTGCTTCGGATTTGATCTTGATGAGGCACTTGTTAATGG
TACTCTCAAGCAGTGTCTCGAGGTCCTTTCTGGATACTGAGTCTGATTGGGTCTGTGATA
CCGAGTCCCCTGGGTCTAACTCTGGTGTGTTTAATCTGTGTAGTCTCTGGTAAGGATATT
CGGTGGAGTCGTTGTCTAAGTCTGTTGGTATTGTCGATGGGTCCATTCTCATGGACTGTG
AACGAAAGTGTTCCAGCCTTGTTGGGCCTGATGAGCTGGGAAGCCCAATCTGAGACTTTG
TGGCCCATGTTTCTCCAGGTAGAATGGTGATGGGCCTGTGGGCTATGGGTCGTTGACTAT
GAGCAGTTGGAGTTGGATTTAGTAATCTCCGTCTTGTTTCTCCTTTTTCCACAGACCAGA
AGTCTATGCAGTCTTTCGTGTATCCCTTGGATAAGATGTTAATTGTTGGGGGTTTGAAAC
GTATGTCTGTGGAATGTTTGGCCGAGGATAATCGGAGCTTGGCTTTGATGGAGGCGAATT
TCACGCCTTCTACGACGTTGGAGTCCTCGACTCTGTATAGGATTTTCCAAGGGGAGGGTT
CTGAAATCGAGAAATATGTAGAAGAGAAGTAGTGGAGGTCTACGTTGCAAGCTATGGGGA
AAGTGAATGCTGCTTGAGCTGCGTCTTCAAGGCTGACGCGATTGTCTCGGATTTCTACGA
TAACCGACCCAGTTGCGTTAAATGGGACCTGGTTGCGGTATTCAATTATAATGTGGTCGA
TTTTCATACATCGGCCTTTGAGTCGCATGGTCGCCTGCTCGAATGAGCTCGGAAATTGGA
GATTGATTGGTGCAGCACCGTTGGTTAATGCGTACTCTGTGCGTTTGCTGTTGATGTAAT
TATTGTCTGTGACGGTGAATTGGTGGTCCATTCTAGGAATGAAAAAAACAGGGTTATTAA
ACGGAGAGAAGTCAGAACAAGGGATATAAAATGTCTTGTAGACATGTAAGCATATATGCA
TTTGGTATATAGAAGAACACACGAAATTAGAGCAAGGATCATATATGTGTAACCGGCCGC
GCAGCGGATTGGAATTCAGGAAAATCTACCAACAAAGAAAAAAGCCGAATGGTGTTATGT
GATGTAAATCACTTACATAATCACGGATGAAGCAGTCTGGAGTGAATTCCTGGTTCAATT
AGGAGAAAAAAGAAGATATAAAAGTTAACGAAATAAAAGTAAAACGTATTGGGATAAAAA
GGAAAGTGAGCATATGTTATGCGCCGTGTCGTTAAATGATATGCTATGAGGTGTTTATAT
AGGCGTTAATAAGCGACAGGTGGTAGAGAGAGAAAGAAGAGAGAAGCGAGAGCAATTGGA
GACACCTCGGTGGATGTCTCTACGGAATTGGAGACAATATATAGTGTCTCCAAATGGCAT
AATGGTAAATAGGCATAACTATTTTCAAAAGTTGAACCAAAAGCGGCCATCCGTATAATA
TT

> C45_2015_A_EACMV_A
ACCGGATGGCCGCGCCCGAAAAAGCAGGTGGACCCCACAGATTGGCTGCACTAGTGAAAG
AAAGTGGTCCCCGCGCACTTGTTTGGTCGGCCAGTCATATTCACGCGTCAAAGGTTAGAT
ATTTGTGGTTTGACGTTATATACTTCGTCGCGAAGTAGTGGAGCGCGTCAACATGTGGGA
TCCATTGTTGAATGATTTTCCCGAAACCGTTCACGGTTTCCGTTCTATGCTTGCTGTTAA
ATACCTGTTACATCTGGAACAGGAATACGATCGCGGTACTGTCGGGGCTGAGTATATACG
GGATCTAATAGGGGTTCTACGGTGTAAGAGTTATGTCGAAGCGACCAGGAGATATAATAA
TCTCAACACCCGTATCCAAGGTGCGGAGGAGGCTGAACTTCGACAGCCCATACACGAACC
GTGTTGTTGCCCCCACTGTCCGCGTCACCAGAAGCAAAATATGGGCCAACAGGCCCATGT
ATCGGAAGCCCAAGATGTACAGAATGTATCGGAGCCCAGATGTCCCTAAGGGCTGTGAAG
GCCCATGTAAGGTTCAGTCCTATGAACAGAGGGATGATGTGAAGCATACTGGTATGGTCC
GATGTGTCAGTGAGGTTACTCGTGGGTCAGGCATTACCCATAGAGTTGGGAAGAGGTTTT
GTGTGAAGTCCATATATATATTGGGCAAGATCTGGATGGATGAGAATATCAAGAAGCAAA
ATCATACGAACCATGTTATGTTCTTTCTCGTTCGAGATAGAAGGCCTTATGGGCCGAGCC
CTCAAGATTTTGGACAAGTGTTCAACATGTTTGATAATGAACCTACTACGGCAACTGTGA
AGAATGATCTTAGGGACCGGTATCAGGTGTTACGTAAATTTTATGCGACTGTGGTTGGTG
GACCCTCTGGGGTGAAGGAACAAGCTCTGGTTAAGAGGTTTGTTAGGATCAATAATCATG
TAGTGTATAATCATCAGGAACAGGCCAAGTATGAGAATCATACTGAGAATGCGTTGTTAT
TGTATATGGCATGTACACATGCCTCAAATCCTGTGTATGCGACGCTGAAAATACGCATCT
ATTTTTATGATGCAGTTACAAATTAATAAAGGTTGAATTTTATTGCATGTTGCTCCGTAA
CTTGGAGTGTGTTTAGTAATACATCGTACAGAACATGATCAACAGCCTGAAGTACAGTGT
TAATGGAAATAACGCCTAGCATATCTAAATACTTGAGCACTTGATATCTAAATACTTTTA
AGAAAAGACCAGTCTGAGGCCGTAAGGTCGTCCAGACCTTGAAGTTGAGAAAACACTTGT
GAATCCCCAATGCCTTCCGGATGTTGTGGTTGAACCGTATCTGGAGTGTGATGATGTCGT
GGTTCATGTTCCCTGGCCTCTTGTCGTGGTTGGTGATTTCGAAATAGAGGGGATTTGTTA
TCTCCCAGGTAAAAACGCCATTCTTTGCTTGAGGCGCAGTGATGAGTTCCCCTGTGCGAG
AATCCATGGTTGATGCAGTCGATATGGAGATAGAACGAGCAGCCGCATTCGAGGTCTACC
CGCCTACGTCTGAGTGCTCTGGTCTTCGCGGTGCGGTGTTGGACTTTGATGGGTACTTGA
GAACAATGGCTCGTAGAGGGTGACGAAGGTGGCATTCTTTAAAGCCCAGGCTTTAAGGGA
CTGATTCTTTTCCTCTTCCAGAAACTCTTTATATGATGATGTTGGTCCTGAATTGCAGAG
GAAGATAGTGGGAATGCCGCCTTTAATTTGAATTGGCTTCCCGTACTTTGTATTGCTTTG
CCAATCCCTTTGGGCCCCCATGAATTCTTTGAAGTGTTTGAGGTAGTGGGGGTCGACGTC
ATCAATGACGTTGTACCAGGCGTCGTTTGAATATATCTTTGGAGACAGATCCAGGTGTCC
ACATAAATAATTATGTGGGCCCAGTGAACGAGCCCACATGGTCTTCCCGGTTCGGCTATC
ACCTTCTAGAACAATACTGATCGGTCTCCATGGCCGCGCAGCGGGACTGCATATATTTTC
GGATACCCATACTTCTATGTCATCTGGGACTTGTGTAAATGAGGATGATAAGAACGGACT
AACGTAAGTCTGGGGCGGAGCCTGGAAGATTCTATCTGCGTTAGCAGATATGTTATGGAA
CTGTAAAAAAAAGGACTTTGGATCTTTTTCTTTGATAATTTGAAGAGCTTCTGATTTAGA
AGAAGCATTCAACGCTTCTGCATATACCTGAGCTAAATGCTGGCCCTCTCCCCTGGCACT
TCTGGCATCGACTTGGAAAATTCCATCGTCAAGAAATTCCCCGCCCTTTTCAATGTAAGC
CTTGACATCGGACGAGGATTTAGCTCCCTGAATGTTCGGATGGAAATGTGTTGATCGGGA
TGGGGAAATGAGATCGAAGAATCTGGGGTTGGTACATTGGAACTTGCCTTCGAATTGGAT
GAGAACATGGAGATGAGGCACCCCATCCTGATGTAGTTCTCTGCAAACCCTAATGAATTT
GATATTCGTCGGGTAAGAAAAGGCTTTTAATTGGGAAATGGCCTCTTCCATTGTTAATGA
GCATCGGGGATAGGTGATGAAATAATTTTTGGCATTTATTTGAAAACGACCGGCTCTTGG
CATAGTTGCTGTCGTTTTGGATCGGGGGACACTCAAAACTCCAGGGGAACGGTGGAATGG
GGGGCATTATATAGGATGTCCCCCAATGGCATATGTGTAAATAGGTAGATTTCCATTCCA
AATTTGAATTGCGAATATTGGCGGCCATCCGATTAATATT

>C45_2015_A_EACMV_B
ACCGGATGGCCGCGCCTGAAAAGCAGATGGACCCCACAATGGTCCTCACGCACTAAGAAA
TGTCAGCCAACCATGTGCAAGACTGGGAGACTCGGTATTTACGCATGGAGGATTAAGGGG
GCCCTACGTACTAAGTTGGACAGGCAATTTTATTGCGATGTGTGTATCATAGGTTTATAG
GTGTGTTACGGGCCAATCTAAAGTTATGTTATGGGGCCTATCATGAAAAAGCAAAATATA
GGTTTCTATTTACATATTGATTATAGTTGTATGTGCGGATATATGATCCGCCACGTGTTA
TTAATTTGTCCTATAAATATTTTGCATGTCTCCCGTTCGTCAATGCAAGATGTATTCGGT
ATACAGACGTGGGTATAAGACGCCGTATAGGAGTCCGTATGGCGCTCGTGTAACACCATA
TGTGAATCGTAAGACCTCTGGTAAACAGACGGCGAAAGCTCGTGTATCGCGAAAGTTGGC
GTATGAATCGCCAAAAGGTCTATATACGCGACGCTCATTGGAGGATATCCATAATGGGTC
AGCCTTGAAGTTGCCGCAACAGGGGGATTATACGTCCTACGTGACACTCCCATGTCGAGG
CATCGATGGTAATGGGGGTAGGTCTGTGGATCATATAAAATTATTAAGTTTGAGGGTTTC
TGGGACCGTCAACGTCAGTCAATCCGGTGGTGATGACAATATGGGAGAGAGAACGACCAT
GAGGGGTATTTTTTTCATGGCGTGTCTTGTTGATAAGAAACCTTTCGTTCCAGATGGGGT
CAGTATATTGCCGACGTTTAATGAGTTGTTCGGGGAATATGAATCCGTGTATGGCATGCC
TAGGTTGAAGGAAAATGTCCGTCACCGTTATCGCGTTATTGGGACGTCGAAATTATATAT
AACGACCGATGAAGATCACATCCAGAAGCCTTTTAGTCTACGTCGAAGACTAAGTGGAGG
GAAATATCCTATATGGTCGTCGTTCAAGGATGTGGATAATAGTAGTACAGGTGGTAACTA
TAAAAATATAAATAAGAACGCTATACTCGTTAGTTATGTGTGGGTTTCGCTAAGTCGGAC
CACGTGTGATGTGTATTCGCAGTTTGTACTTAATTACGTCGGCTGATAATAAAACAATAT
AAGTGTGTGATCGACAGTAATGATGTTGGAACGAACTAAAAAGAGATGAACATGAATGGT
AAGCATATAGAGTTTTATTATGTTCCGAAGCAAATATGGTACATATAAATGGTTTATTAC
AATGGCCTTGGTGCTTCGGATTTGATCTTGATGAGGCACTTGTTGATGGTACTTTCAAGC
AGTGTCTCGAGGTCCTTTCTGGATACTGAGTCGGATTGGGCCTGTGATACCGAGTCCCCT
GGGTCTAACTCAGGGGTGTGTAATCTGTGTAGTCTCTGGTAAGGATAGTCTGTGGATTCG
TTGTCCAATTCGGTTGGTATTGTCGATGGGTCCATTCTCATGGACTGTGAACGAAAGTGT
TCCATCCTTGGTGGGCCTGATGAGCTGGGTAGCCCAATCTGAGACTTTGTGGCCCATGTT
TCTCCAGGTAGGATGGTGATGGGCCTGTGGGCTATGGGTCGTGGACTATGAGCATGTGGA
GTTGGATTTAATAATCTCCGTCGTGTTTCTCCTTTTTCCACAGACCAGAAGTCTATGCAG
TCTTTTGTGTATCCCTTGGATAAGATGTTAATTGTTGGGGGTTTGAAACGTATGTCTGTG
GAATGTTTGGCCGATGATAATCGGAGCTTGGCTTTGATGGATGCGAATTTCACGCCTTCT
ATGACGTTGGAGTCTTCGACGCGGTACATTATTTTCCAAGGGGAGGGGTCCGAAATCGAA
AAATATGTAGAAGAGAAGTAGTGGAGGTCGACGTTGCAAGCTATTGGGAAAGTGAATGCT
GCTTGAGCTGCGTCTTCAAGGCTGACGCGATTGTCTCTGATTTCTACGATAACCGACCCA
GTTGCGTTAAATGGGACCTGGTTGCGGTATTCAATTATAATGTGGTCGATTTTCATACAT
CGGCCTTTGAGTCGCATGGTAGCCTGCTCGAATGAGCTTGGGAATTGGAGATTGATGGGT
GCAGCATCGTTTGTTAATGCGTACTCGGTGCGTTTGCTGTTTATGTAATTATTGTCTGTG
ACGGTGAATTGGTTGTCCATTCTATGAATGAAAAAAACAAGGGTTAGTAAACGGAGATAA
GATATGTATAAAAGGCAAAACAAGGATGATAAAATGTCTTGTAGACAGGGAAGCAGATAT
GCAGTGAATATATATAAGAACACACTAAATTAGAGCAAGGATCATATATGTTTAACTGGC
CGCGCAGCGGATTGGAATTCAGATAAATCGGTGAACAAAGAATAAAGTCAAATGGGGTTA
TGTGATGAAACCACTTACTGAATCACTGAGGAAGCAGTCGAGAGTGAATTCCTGTTCCAA
GTTGGAGAAAACAAAGAAATAAAAGTAGAACGTATTGGGATAAAAAGGAAAGAGAGGAGA
TGTTATGCGTGGTGTCGTTAAATGATATGCCATGGGGTGTTTATATAGGCGTAAATAAGC
CACACGTGGTAGAGAGAGAAAGAAGAGAGAGGCGAGAGCATTCGGGGGACACTCAAACTC
TCTAGCAATCGGGGGAACGGGGGTCAATTTATATGATGCCCCCTAAATGGCATTTAGGTA
ATATCCTCATTAAAGTGGAAGTTCAAACGTGGAAAGCGGCCATCCGTTTAATATT

> C45_2015_B_EACMV_A
ACCGGATGGCCGCGCCCGAAAAAGCAGGTGGACCCCACAGATTGGCTGCACTAGTGAAAG
AAAGTGGTCCCCGCGCACTTGTTTGGTCGGCCAGTCATATTCACGCGTCAAAGGTTAGAT
ATTTGTGGTTTGACGTTATATACTTCGTCGCGAAGTAGTGGAGCGCGTCAACATGTGGGA
TCCATTGTTGAATGATTTTCCCGAAACCGTTCACGGTTTCCGTTCTATGCTTGCTGTTAA
ATACCTGTTACATCTGGAACAGGAATACGATCGCGGTACTGTCGGGGCTGAGTATATACG
GGATCTAATAGGGGTTCTACGGTGTAAGAGTTATGTCGAAGCGACCAGGAGATATAATAA
TCTCAACACCCGTATCCAAGGTGCGGAGGAGGCTGAACTTCGACAGCCCATACACGAACC
GTGTTGTTGCCCCCACTGTCCGCGTCACCAGAAGCAAAATATGGGCCAACAGGCCCATGT
ATCGGAAGCCCAAGATGTACAGAATGTATCGGAGCCCAGATGTCCCTAAGGGCTGTGAAG
GCCCATGTAAGGTTCAGTCCTATGAACAGAGGGATGATGTGAAGCATACTGGTATGGTCC
GATGTGTCAGTGAGGTTACTCGTGGGTCAGGCATTACCCATAGAGTTGGGAAGAGGTTTT
GTGTGAAGTCCATATATATATTGGGCAAGATCTGGATGGATGAGAATATCAAGAAGCAAA
ATCATACGAACCATGTTATGTTCTTTCTCGTTCGAGATAGAAGGCCTTATGGGCCGAGCC
CTCAAGATTTTGGACAAGTGTTCAACATGTTTGATAATGAACCTACTACGGCAACTGTGA
AGAATGATCTTAGGGACCGGTATCAGGTGTTACGTAAATTTTATGCGACTGTGGTTGGTG
GACCCTCTGGGGTGAAGGAACAAGCTCTGGTTAAGAGGTTTGTTAGGATCAATAATCATG
TAGTGTATAATCATCAGGAACAGGCCAAGTATGAGAATCATACTGAGAATGCGTTGTTAT
TGTATATGGCATGTACACATGCCTCAAATCCTGTGTATGCGACGCTGAAAATACGCATCT
ATTTTTATGATGCAGTTACAAATTAATAAAGGTTGAATTTTATTGCATGTTGCTCCGTAA
CTTGGAGTGTGTTTAGTAATACATCGTACAGAACATGATCAACAGCCTGAAGTACAGTGT
TAATGGAAATAACGCCTAGCATATCTAAATACTTGAGCACTTGATATCTAAATACTTTTA
AGAAAAGACCAGTCTGAGGCCGTAAGGTCGTCCAGACCTTGAAGTTGAGAAAACACTTGT
GAATCCCCAATGCCTTCCGGATGTTGTGGTTGAACCGTATCTGGAGTGTGATGATGTCGT
GGTTCATGTTCCCTGGCCTCTTGTCGTGGTTGGTGATTTCGAAATAGAGGGGATTTGTTA
TCTCCCAGGTAAAAACGCCATTCTTTGCTTGAGGCGCAGTGATGAGTTCCCCTGTGCGAG
AATCCATGGTTGATGCAGTCGATATGGAGATAGAACGAGCAGCCGCATTCGAGGTCTACC
CGCCTACGTCTGAGTGCTCTGGTCTTCGCGGTGCGGTGTTGGACTTTGATGGGTACTTGA
GAACAATGGCTCGTAGAGGGTGACGAAGGTGGCATTCTTTAAAGCCCAGGCTTTAAGGGA
CTGATTCTTTTCCTCTTCCAGAAACTCTTTATATGATGATGTTGGTCCTGAATTGCAGAG
GAAGATAGTGGGAATGCCGCCTTTAATTTGAATTGGCTTCCCGTACTTTGTATTGCTTTG
CCAATCCCTTTGGGCCCCCATGAATTCTTTGAAGTGTTTGAGGTAGTGGGGGTCGACGTC
ATCAATGACGTTGTACCAGGCGTCGTTTGAATATATCTTTGGAGACAGATCCAGGTGTCC
ACATAAATAATTATGTGGGCCCAGTGAACGAGCCCACATGGTCTTCCCGGTTCGGCTATC
ACCTTCTAGAACAATACTGATCGGTCTCCATGGCCGCGCAGCGGGACTGCATATATTTTC
GGATACCCATACTTCTATGTCATCTGGGACTTGTGTAAATGAGGATGATAAGAACGGACT
AACGTAAGTCTGGGGCGGAGCCTGGAAGATTCTATCTGCGTTAGCAGATATGTTATGGAA
CTGTAAAAAAAAGGACTTTGGATCTTTTTCTTTGATAATTTGAAGAGCTTCTGATTTAGA
AGAAGCATTCAACGCTTCTGCATATACCTGAGCTAAATGCTGGCCCTCTCCCCTGGCACT
TCTGGCATCGACTTGGAAAATTCCATCGTCAAGAAATTCCCCGCCCTTTTCAATGTAAGC
CTTGACATCGGACGAGGATTTAGCTCCCTGAATGTTCGGATGGAAATGTGTTGATCGGGA
TGGGGAAATGAGATCGAAGAATCTGGGGTTGGTACATTGGAACTTGCCTTCGAATTGGAT
GAGAACATGGAGATGAGGCACCCCATCCTGATGTAGTTCTCTGCAAACCCTAATGAATTT
GATATTCGTCGGGTAAGAAAAGGCTTTTAATTGGGAAATGGCCTCTTCCATTGTTAATGA
GCATCGGGGATAGGTGATGAAATAATTTTTGGCATTTATTTGAAAACGACCGGCTCTTGG
CATAGTTGCTGTCGTTTTGGATCGGGGGACACTCAAAACTCCAGGGGAATCGGTGGAATG
GGGGGCATTATATAGGATGTCCCCCAATGGCATATGTGTAAATAGGTAGATTTCCATTCC
AAATTTGAATTGCGAATATTGGCGGCCATCCGATTAATATT

>C45_2015_B_EACMV_B
ACCGGATGGCCGCGCCTGAAAAGCAGATGGACCCCACAATGGTCCTCACGCACTAAGAAA
TGTCAGCCAACCATGTGCAAGACTGGGAGACTCGGTATTTACGCATGGAGGATTAAGGGG
GCCCTACGTACTAAGTTGGACAGGCAATTTTATTGCGATGTGTGTATCATAGGTTTATAG
GTGTGTTACGGGCCAATCTAAAGTTATGTTATGGGGCCTATCATGAAAAAGCAAAATATA
GGTTTCTATTTACATATTGATTATAGTTGTATGTGCGGATATATGATCCGCCACGTGTTA
TTAATTTGTCCTATAAATATTTTGCATGTCTCCCGTTCGTCAATGCAAGATGTATTCGGT
ATACAGACGTGGGTATAAGACGCCGTATAGGAGTCCGTATGGCGCTCGTGTAACACCATA
TGTGAATCGTAAGACCTCTGGTAAACAGACGGCGAAAGCTCGTGTATCGCGAAAGTTGGC
GTATGAATCGCCAAAAGGTCTATATACGCGACGCTCATTGGAGGATATCCATAATGGGTC
AGCCTTGAAGTTGCCGCAACAGGGGGATTATACGTCCTACGTGACACTCCCATGTCGAGG
CATCGATGGTAATGGGGGTAGGTCTGTGGATCATATAAAATTATTAAGTTTGAGGGTTTC
TGGGACCGTCAACGTCAGTCAATCCGGTGGTGATGACAATATGGGAGAGAGAACGACCAT
GAGGGGTATTTTTTTCATGGCGTGTCTTGTTGATAAGAAACCTTTCGTTCCAGATGGGGT
CAGTATATTGCCGACGTTTAATGAGTTGTTCGGGGAATATGAATCCGTGTATGGCATGCC
TAGGTTGAAGGAAAATGTCCGTCACCGTTATCGCGTTATTGGGACGTCGAAATTATATAT
AACGACCGATGAAGATCACATCCAGAAGCCTTTTAGTCTACGTCGAAGACTAAGTGGAGG
GAAATATCCTATATGGTCGTCGTTCAAGGATGTGGATAATAGTAGTACAGGTGGTAACTA
TAAAAATATAAATAAGAACGCTATACTCGTTAGTTATGTGTGGGTTTCGCTAAGTCGGAC
CACGTGTGATGTGTATTCGCAGTTTGTACTTAATTACGTCGGCTGATAATAAAACAATAT
AAGTGTGTGATCGACAGTAATGATGTTGGAACGAACTAAAAAGAGATGAACATGAATGGT
AAGCATATAGAGTTTTATTATGTTCCGAAGCAAATATGGTACATATAAATGGTTTATTAC
AATGGCCTTGGTGCTTCGGATTTGATCTTGATGAGGCACTTGTTGATGGTACTTTCAAGC
AGTGTCTCGAGGTCCTTTCTGGATACTGAGTCGGATTGGGCCTGTGATACCGAGTCCCCT
GGGTCTAACTCAGGGGTGTGTAATCTGTGTAGTCTCTGGTAAGGATAGTCTGTGGATTCG
TTGTCCAATTCGGTTGGTATTGTCGATGGGTCCATTCTCATGGACTGTGAACGAAAGTGT
TCCATCCTTGGTGGGCCTGATGAGCTGGGTAGCCCAATCTGAGACTTTGTGGCCCATGTT
TCTCCAGGTAGGATGGTGATGGGCCTGTGGGCTATGGGTCGTGGACTATGAGCATGTGGA
GTTGGATTTAATAATCTCCGTCGTGTTTCTCCTTTTTCCACAGACCAGAAGTCTATGCAG
TCTTTTGTGTATCCCTTGGATAAGATGTTAATTGTTGGGGGTTTGAAACGTATGTCTGTG
GAATGTTTGGCCGATGATAATCGGAGCTTGGCTTTGATGGATGCGAATTTCACGCCTTCT
ATGACGTTGGAGTCTTCGACGCGGTACATTATTTTCCAAGGGGAGGGGTCCGAAATCGAA
AAATATGTAGAAGAGAAGTAGTGGAGGTCGACGTTGCAAGCTATTGGGAAAGTGAATGCT
GCTTGAGCTGCGTCTTCAAGGCTGACGCGATTGTCTCTGATTTCTACGATAACCGACCCA
GTTGCGTTAAATGGGACCTGGTTGCGGTATTCAATTATAATGTGGTCGATTTTCATACAT
CGGCCTTTGAGTCGCATGGTAGCCTGCTCGAATGAGCTTGGGAATTGGAGATTGATGGGT
GCAGCATCGTTTGTTAATGCGTACTCGGTGCGTTTGCTGTTTATGTAATTATTGTCTGTG
ACGGTGAATTGGTTGTCCATTCTATGAATGAAAAAAACAAGGGTTAGTAAACGGAGATAA
GATATGTATAAAAGGCAAAACAAGGATGATAAAATGTCTTGTAGACAGGGAAGCAGATAT
GCAGTGAATATATATAAGAACACACTAAATTAGAGCAAGGATCATATATGTTTAACTGGC
CGCGCAGCGGATTGGAATTCAGATAAATCGGTGAACAAAGAATAAAGTCAAATGGGGTTA
TGTGATGAAACCACTTACTGAATCACTGAGGAAGCAGTCGAGAGTGAATTCCTGTTCCAA
GTTGGAGAAAACAAAGAAATAAAAGTAGAACGTATTGGGATAAAAAGGAAAGAGAGGAGA
TGTTATGCGTGGTGTCGTTAAATGATATGCCATGGGGTGTTTATATAGGCGTAAATAAGC
CACACGTGGTAGAGAGAGAAAGAAGAGAGAGGCGAGAGCATTCGGGGGACACTCAAACTC
TCTAGCAATCGGGGGAACGGGGGTCAATTTATATGATGCCCCCTAAATGGCATTTAGGTA
ATATCCTCATTAAAGTGGAAGTTCAAACGTGGAAAGCGGCCATCCGTTTAATATT

> C45_2018_A_EACMV_A
ACCGGATGGCCGCGCCCGAAAAAGCAGGTGGACCCCACTAGATGGCTGCACGCGTGAAAG
AAAGCGGTCCCCGCGCACTTGTGTTGGTCGGCCAGTCATATTTACGCGTGAAAGTCTAGA
TATTTGTGGTTTGACTTTATATACTTCGTCGCGAAGTAGTGGAGCGCGTCAACATGTGGG
ATCCATTGTTAAACGAATTCCCTGAAACCGTTCACGGTTTCCGTTCCATGCTTGCTGTTA
AATACCTGTTACATCTTGAACAGGAATACGATCGCGGTACTGTCGGTGCTGAGTATATAC
GGGATCTAATAGGGGTTCTACGGTGTAAGAGTTATGTCGAAGCGACCAGGAGATATAATA
ATCTCAACACCCGTATCCAAGGTGCGGAGGAGGCTGAACTTCGACAGCCCATACACGAAC
CGTGTTGTTGCCCCCACTGTCCGCGTCACCATAAGCAAAATATGGGCCAACAGGCCCATG
TATCGGAAGCCCAAGATGTACAGAATCTATCGAAGCCCAGATGTCCCTAAGGGCTGTGAA
GGCCCATGTAAGGTTCAGTCGTATGAACAGAGGGATGATGTGAAGCACACTGGTATGGTT
CGATGTGTCAGTGATGTTACGCGTGGGCCAGGCATTACCCATAGAGTCGGGAAGAGGTTC
TGTGTGAAGTCCATATATATATTGGGCAAGATCTGGATGGATGAGAATATCAAGAAGCAA
AATCATACGAACCATGTTATGTTTTTCCTCGTTCGAGATAGAAGGCCTTATGGGCCGAGT
CCTCAAGATTTTGGACAAGTGTTCAACATGTTTGATAATGAACCGACTACGGCAACCGTG
AAGAATGATCTTAGGGACCGGTATCAGGTGTTACGTAAATTCTATGCGACTGTTGTTGGT
GGACCCTCTGGGATGAAGGAACAAGCTCTGGTTAAGAGGTTTTTTAAGATCAATAATCAT
GTAGTGTACAATCATCAGGAACAGGCCAAGTATGAGAATCATACTGAGAATGCGTTGTTA
TTGTATATGGCATGTACACATGCCTCGAATCCTGTGTACGCTACGCTGAAAATACGCATC
TATTTCTATGATGCAGTGACAAATTAATAAAGGTTGAATTTTATTGCATGTTGCTCCGTA
ACTTGGAGTGTGTTTAGTAATACATCGTACAGAACATGATCAACAGCTTGAATTACAGTG
TTAATGGAAATAACGCCTAGCATATCTAAATACTTTAACACTTGATATCTAAATACTCTT
AAGAAAAGACCAGTCTGAGGCCGTAAGGTCGTCCAGACCTTGAAGTTGAGAAAACACTTG
TGAATCCCCAATGCCTTCCTCAGGTTGTGGTTGAACCGTATCTGTAGTGTGATGATGTCG
TGGTTCATGTTCCCTGGCCTCCTGTCGTGGTTGGTGATTACGAAATATAGGGGATTTGTT
ATTTCCCAGATAAAAACGCCATTCTTGGCTTGAGGCGCAGTGATGAGTTCCCCTGTGCGA
GAATCCATGGTTGATGCAGTCGATATGGAGATAGAACGAGCAGCCGCATGCGAGATCTAC
CCGCCTACGTCTGACGGCCCTGGTCTTCGCTGTGCGGTGTTGGACTTTGATGGGCACTAG
AGAACAATGGCTCGTGGAGGGCGATGAAGGTGGCATTCTTTAAAGCCCAGGCTTTAAGGG
ACTGATTCTTTTCCTCGTCCAGAAACTCTTTATATGATGATGTTGGTCCTGGATTGCAGA
GGAAGATAGTGGGAATGCCGCCTTTAATTTGAATTGGCTTCCCGTACTTTGTATTGCTTT
GCCAGTCTCTTTGGGCCCCCATGAATTCTTTGAAGTGCTTTAGATAGTGGGGATCGACGT
CATCAATGACGTTGTACCAGGCGTCGTTTGAATATATCTTTGGACTGAGATCCAGGTGTC
CACATAAATAATTATGGGGGCCCAGGGAACGAGCCCACATGGTCTTCCCGGTTCGGCTAT
CACCTTCTAGAACAATACTGATCGGTCTCCATGGCCGCGCAGCGGGACTGCATATATTTT
CGGATACCCATACTTCTATTTCCTCTGGGACTTGTGTAAATGAGGATGATAAGAACGGAC
TAACGTAAGTTTCGGGCGGAGCCTGGAAGATTCTATCTGCGTTAGCAGATATGTTATGGA
ACTGTAAAAAAAAGGACTTGGGATCTTTTTCTTTGATAATTTGAAGAGCTTCTGATTTAG
AAGAAGCATTCAACGCGTCTGCATATACCTGAGCTAAATGCTGGCCCTCCCCCCTGGCAC
TTCGGGCATCGACTTGGAAAACTCCATCGTCAAGAAATTCGCCTCCCTTTTCAATGTAAG
CCTTGACATCGGACGATGATTTAGCTCCCTGAATGTTCGGATGGAAATGTGTTGATCGGG
ATGGGGAAACGAGATCGAAGAATCTGGGGTTGGTACATTGGAACTTGCCTTCGAACTGTA
TGAGAACATGGAGATGAGGCACCCCATCCTGATGTAGTTCTCTGCAAACCCTAATGAATT
TGATATTCGTCGGGTAAGAAAAGGCTTTTAATTGGGAAAGGGCCTCGTCCTTTGTTAATG
AGCATCGGGGATAGGTGATGAAATAATTTTTGGCATTTATTTGAAAACGACCGGCTCTTG
GCATATTTGCTGTCGTTTTGGATCGGGGGACACTCAAAGTCTCTAGCAATCGGTGGAATG
GGGGGCATTATATAGGATGTCCCCCAATGGCATATGTGTAAATAGGTAGACTTCCATTCA
AAATTTGAATTGCGAATATTAGCGGCCATCCGATTAATATT

>C45_2018_A_EACMV_B
ACCGGATGGCCGCGCCCGAAAAAGCAGGTGGACCCCATAATGGCCCCCACGCACTAAGAA
ATGTCAGCCAACCATGTGCAAGACTGGAAGACGCGGTAGTTACGCATGGATGATGAAGTG
GTCCCTACCAACTAAGTTGACAGGCAATTTGATTGCGCTGTGTGTATCATAGTTGTATAG
GTGTGCTACTGGCCAATCTAAAGTTATGTTATGGGGCCTATCATAAAAAAGCAAAATATA
GGTTCCTATTTACAAAGTGATTATAATGTTATGTGCGGATATATGATCCGCCACGTGTTA
TTAATTTGTCCTATAAATATTTTGCATGTCTCCCGTTCTTCAATGCAAGATGTATGCTGT
TTACAGACGTGGGTATAAGACGCCGTATAGGAGTCCGTATGGCTCCCGTGTAACACCATA
TGTTAATCGTAAGACCTTTGTTAAACAGACGGCTAAATCTCGTGTATCGCGAAAGTTGGC
GTATGAAGCGCCAAAAGGTCTATATACGCGACGCTCATTGGAGGATATCCATAATGGGGC
TTCCATGAAGCTGTCTCAACAGGGGGATCATACGTCATACGTGACACTCCCATGTCGAGG
TATCGATGGTAATGGGGGTAGGTCTGTTGATCATATAAAATTATTAAGCTTGAGGGTTTC
TGGGACCGTCAACGTTAGTCAATCCGGTGGTGATGACAATATGGGAGAGAGAACGACCAT
GAGGGGTATTTTTTTCATGGCTTGTCTTGTTGATAAGAAACCTTTCGTTCCAGAGGGGGT
CAGCATATTGCCGACGTTCAATGAGTTATTCGGGGAATATGAATCCGTGTATGGTATGCC
TAGGTTGAAGGAAAACGTCCGTCACCGTTATCGTGTTATTGGGACGTCGAAATTATATAT
AACGACCGATGAAGATCACATCCAGAAGCCGTTTAATCTACGGCGTAGACTAAGTGGAGG
GAAATATCCTATGTGGTCGTCGTTCAAGGATGTGGATAATAGTAGTACAGGTGGTAACTA
TAAAAATATAAATAAGAACGCTATACTCGTTAGTTATGTGTGGGTGTCGCTATGTCGGAC
CACGTGTGATGTATATTCGCAGTTTGTACTTAATTACGTCGGCTGATAATAAAACTAATA
AGTGTGTTATGGACATAAATCATGTTGGAACGAACTAAACAAGAGATGAACATGAATGGG
AAGCATATAGAGTTTTATTATGTTCCGAAGCAAATATGGTACATAAAAACGATGTATTAC
AATGGCCTTGGTGCTTCGGATTTGATCTTGATGAGGCACTTGTTGATGGTACTCTCAAGC
AGTGTCTCGAGGTCCTTTCTTGATACTGAGTCGGATTGGGCCTGTGATACCGAGTCCCCT
GGGTCTAAATCGGGTGTGTGTAATCTGTGTAGTCTCTGATAAGGATATTCTGTGGACTCG
TTGTCTAAGTCTGTTGGTGTTGTCGATGGGTCCATTCGCATGGACTGTGAACGAAAGTGT
TCCAGCCTTGCTGGGCCTGAGGAGCTTGGTAGCCCAATCTGAGACTTTGTGGCCCATGTC
TCTCCGGGAAGGATGGTGATGGGCCTGTGGGTTATGGGTCGTTGACTATGAGCATGTGGA
GTTGGATTTAGTAACCTCCGTCTTGTTTCTCCCTTTTCCACGGACCAGAAGTCTATGCAG
TCTTGTGTGTATCCCTTGGATAAGATGTTAATTGTGGGGGGTTTGAAACGTATGTCCGTG
GAATGTTTGGCCGATGATAATCGGAGCTTGGCTTTGATGGAGGCGAATTTCACGCCTTCT
ATGACGTTTGAGTCTTCGACTCTGTACATGATTCTCCAAGGGGAGGGTTCTGAAATCGAA
AAATATGTAGAAGAGAAGTAGTGGAGGTCTACGTTGCAAGCAATTGGGAAAGTGAATGCT
GCTTGAGCTGCGTCCTCAAGGCTGACGCGATTGTCTCTGATTTCTACGATAACCGACCCA
GTTGCGTTAAATGGGACCTGGTTTCGGTATTCAATTATAATGTGGTCGATCTTCATACAT
CGGCCTTTGAGTCGCATGGCAGCCTGCTCGAAAGAGCTCGGGAATTGTAGATTGATTGGT
GCAGCATCGTTAGTTAATGCGTACTCTGTGCGTTTACTGTTGATGTAATTATTGTCTGTG
ACAGTGAATTGGTTGTCCATTCTAAGAAGGAAAACAACAAGGGTTAGTAAACGGAGAGAA
TAGATGTATAAAAGGCAGAACAAGGTTGATAAAATGTCTTGTAGACATGGAAGCATATAT
GCAGTGAATATATATAAGAACACACGAAATTAGAGCAAGTATCATATATGTTTATCCGGC
CGCGCAGCGGATTGGAATTCAGATAAATCGGCGAATATAGAATAAAGTCGAATGGGGTTA
TGTGATGAAACCACTTACTGAATCACCTAGGAAGCAGTCGAGAGTGAATTCCTGTTCCAA
ATTGGAGAAAACAAAGAAATAAAAGTATAACGTATGGGGATAAAAAGGAAAGAGAGTAGA
TGTTATGCGTGGTGTCGTTAAATGATATGCCATGGGGTGTTTATATAGGCGTTAATAAGC
CACACGTGGTAGAGAGAGAAAGAAGAGAGAGGCGAGAGCATTCGGGGGACACTCAAAGTC
TCTAGCAATCGGGGGAACGGGGGTCAATTTATATGATGCCCCCTAAATGGCATTTAGGTA
ATATCCTCATTAAAGTTGAAGTTCAAATGTGGAAAGCGGCCATCCGTATAATATT

> C45_2018_B_EACMV_A
ACCGGATGGCCGCGCCCGAAAAAGCAGGTGGACCCCACTAGATGGCTGCACGCGTGAAAG
AAAGCGGTCCCCGCGCACTTGTGTTGGTCGGCCAGTCATATTTACGCGTGAAAGTCTAGA
TATTTGTGGTTTGACTTTATATACTTCGTCGCGAAGTAGTGGAGCGCGTCAACATGTGGG
ATCCATTGTTAAACGAATTCCCTGAAACCGTTCACGGTTTCCGTTCCATGCTTGCTGTTA
AATACCTGTTACATCTTGAACAGGAATACGATCGCGGTACTGTCGGTGCTGAGTATATAC
GGGATCTAATAGGGGTTCTACGGTGTAAGAGTTATGTCGAAGCGACCAGGAGATATAATA
ATCTCAACACCCGTATCCAAGGTGCGGAGGAGGCTGAACTTCGACAGCCCATACACGAAC
CGTGTTGTTGCCCCCACTGTCCGCGTCACCATAAGCAAAATATGGGCCAACAGGCCCATG
TATCGGAAGCCCAAGATGTACAGAATCTATCGAAGCCCAGATGTCCCTAAGGGCTGTGAA
GGCCCATGTAAGGTTCAGTCGTATGAACAGAGGGATGATGTGAAGCACACTGGTATGGTT
CGATGTGTCAGTGATGTTACGCGTGGGCCAGGCATTACCCATAGAGTCGGGAAGAGGTTC
TGTGTGAAGTCCATATATATATTGGGCAAGATCTGGATGGATGAGAATATCAAGAAGCAA
AATCATACGAACCATGTTATGTTTTTCCTCGTTCGAGATAGAAGGCCTTATGGGCCGAGT
CCTCAAGATTTTGGACAAGTGTTCAACATGTTTGATAATGAACCGACTACGGCAACCGTG
AAGAATGATCTTAGGGACCGGTATCAGGTGTTACGTAAATTCTATGCGACTGTTGTTGGT
GGACCCTCTGGGATGAAGGAACAAGCTCTGGTTAAGAGGTTTTTTAAGATCAATAATCAT
GTAGTGTACAATCATCAGGAACAGGCCAAGTATGAGAATCATACTGAGAATGCGTTGTTA
TTGTATATGGCATGTACACATGCCTCGAATCCTGTGTACGCTACGCTGAAAATACGCATC
TATTTCTATGATGCAGTGACAAATTAATAAAGGTTGAATTTTATTGCATGTTGCTCCGTA
ACTTGGAGTGTGTTTAGTAATACATCGTACAGAACATGATCAACAGCTTGAATTACAGTG
TTAATGGAAATAACGCCTAGCATATCTAAATACTTTAACACTTGATATCTAAATACTCTT
AAGAAAAGACCAGTCTGAGGCCGTAAGGTCGTCCAGACCTTGAAGTTGAGAAAACACTTG
TGAATCCCCAATGCCTTCCTCAGGTTGTGGTTGAACCGTATCTGTAGTGTGATGATGTCG
TGGTTCATGTTCCCTGGCCTCCTGTCGTGGTTGGTGATTACGAAATATAGGGGATTTGTT
ATTTCCCAGATAAAAACGCCATTCTTGGCTTGAGGCGCAGTGATGAGTTCCCCTGTGCGA
GAATCCATGGTTGATGCAGTCGATATGGAGATAGAACGAGCAGCCGCATGCGAGATCTAC
CCGCCTACGTCTGACGGCCCTGGTCTTCGCTGTGCGGTGTTGGACTTTGATGGGCACTAG
AGAACAATGGCTCGTGGAGGGCGATGAAGGTGGCATTCTTTAAAGCCCAGGCTTTAAGGG
ACTGATTCTTTTCCTCGTCCAGAAACTCTTTATATGATGATGTTGGTCCTGGATTGCAGA
GGAAGATAGTGGGAATGCCGCCTTTAATTTGAATTGGCTTCCCGTACTTTGTATTGCTTT
GCCAGTCTCTTTGGGCCCCCATGAATTCTTTGAAGTGCTTTAGATAGTGGGGATCGACGT
CATCAATGACGTTGTACCAGGCGTCGTTTGAATATATCTTTGGACTGAGATCCAGGTGTC
CACATAAATAATTATGGGGGCCCAGGGAACGAGCCCACATGGTCTTCCCGGTTCGGCTAT
CACCTTCTAGAACAATACTGATCGGTCTCCATGGCCGCGCAGCGGGACTGCATATATTTT
CGGATACCCATACTTCTATTTCCTCTGGGACTTGTGTAAATGAGGATGATAAGAACGGAC
TAACGTAAGTTTCGGGCGGAGCCTGGAAGATTCTATCTGCGTTAGCAGATATGTTATGGA
ACTGTAAAAAAAAGGACTTGGGATCTTTTTCTTTGATAATTTGAAGAGCTTCTGATTTAG
AAGAAGCATTCAACGCGTCTGCATATACCTGAGCTAAATGCTGGCCCTCCCCCCTGGCAC
TTCGGGCATCGACTTGGAAAACTCCATCGTCAAGAAATTCGCCTCCCTTTTCAATGTAAG
CCTTGACATCGGACGATGATTTAGCTCCCTGAATGTTCGGATGGAAATGTGTTGATCGGG
ATGGGGAAACGAGATCGAAGAATCTGGGGTTGGTACATTGGAACTTGCCTTCGAACTGTA
TGAGAACATGGAGATGAGGCACCCCATCCTGATGTAGTTCTCTGCAAACCCTAATGAATT
TGATATTCGTCGGGTAAGAAAAGGCTTTTAATTGGGAAAGGGCCTCGTCCTTTGTTAATG
AGCATCGGGGATAGGTGATGAAATAATTTTTGGCATTTATTTGAAAACGACCGGCTCTTG
GCATATTTGCTGTCGTTTTGGATCGGGGGACACTCAAAGTCTCTAGCAATCGGTGGAATG
GGGGGCATTATATAGGATGTCCCCCAATGGCATATGTGTAAATAGGTAGACTTCCATTCA
AAATTTGAATTGCGAATATTAGCGGCCATCCGATTAATATT

>C45_2018_B_EACMV_B
ACCGGATGGCCGCGCCCGAAAAAGCAGGTGGACCCCATAATGGCCCCCACGCACTAAGAA
ATGTCAGCCAACCATGTGCAAGACTGGAAGACGCGGTAGTTACGCATGGATGATGAAGTG
GTCCCTACCAACTAAGTTGACAGGCAATTTGATTGCGCTGTGTGTATCATAGTTGTATAG
GTGTGCTACTGGCCAATCTAAAGTTATGTTATGGGGCCTATCATAAAAAAGCAAAATATA
GGTTCCTATTTACAAAGTGATTATAATGTTATGTGCGGATATATGATCCGCCACGTGTTA
TTAATTTGTCCTATAAATATTTTGCATGTCTCCCGTTCTTCAATGCAAGATGTATGCTGT
TTACAGACGTGGGTATAAGACGCCGTATAGGAGTCCGTATGGCTCCCGTGTAACACCATA
TGTTAATCGTAAGACCTTTGTTAAACAGACGGCTAAATCTCGTGTATCGCGAAAGTTGGC
GTATGAAGCGCCAAAAGGTCTATATACGCGACGCTCATTGGAGGATATCCATAATGGGGC
TTCCATGAAGCTGTCTCAACAGGGGGATCATACGTCATACGTGACACTCCCATGTCGAGG
TATCGATGGTAATGGGGGTAGGTCTGTTGATCATATAAAATTATTAAGCTTGAGGGTTTC
TGGGACCGTCAACGTTAGTCAATCCGGTGGTGATGACAATATGGGAGAGAGAACGACCAT
GAGGGGTATTTTTTTCATGGCTTGTCTTGTTGATAAGAAACCTTTCGTTCCAGAGGGGGT
CAGCATATTGCCGACGTTCAATGAGTTATTCGGGGAATATGAATCCGTGTATGGTATGCC
TAGGTTGAAGGAAAACGTCCGTCACCGTTATCGTGTTATTGGGACGTCGAAATTATATAT
AACGACCGATGAAGATCACATCCAGAAGCCGTTTAATCTACGGCGTAGACTAAGTGGAGG
GAAATATCCTATGTGGTCGTCGTTCAAGGATGTGGATAATAGTAGTACAGGTGGTAACTA
TAAAAATATAAATAAGAACGCTATACTCGTTAGTTATGTGTGGGTGTCGCTATGTCGGAC
CACGTGTGATGTATATTCGCAGTTTGTACTTAATTACGTCGGCTGATAATAAAACTAATA
AGTGTGTTATGGACATAAATCATGTTGGAACGAACTAAACAAGAGATGAACATGAATGGG
AAGCATATAGAGTTTTATTATGTTCCGAAGCAAATATGGTACATAAAAACGATGTATTAC
AATGGCCTTGGTGCTTCGGATTTGATCTTGATGAGGCACTTGTTGATGGTACTCTCAAGC
AGTGTCTCGAGGTCCTTTCTTGATACTGAGTCGGATTGGGCCTGTGATACCGAGTCCCCT
GGGTCTAAATCGGGTGTGTGTAATCTGTGTAGTCTCTGATAAGGATATTCTGTGGACTCG
TTGTCTAAGTCTGTTGGTGTTGTCGATGGGTCCATTCGCATGGACTGTGAACGAAAGTGT
TCCAGCCTTGCTGGGCCTGAGGAGCTTGGTAGCCCAATCTGAGACTTTGTGGCCCATGTC
TCTCCGGGAAGGATGGTGATGGGCCTGTGGGTTATGGGTCGTTGACTATGAGCATGTGGA
GTTGGATTTAGTAACCTCCGTCTTGTTTCTCCCTTTTCCACGGACCAGAAGTCTATGCAG
TCTTGTGTGTATCCCTTGGATAAGATGTTAATTGTGGGGGGTTTGAAACGTATGTCCGTG
GAATGTTTGGCCGATGATAATCGGAGCTTGGCTTTGATGGAGGCGAATTTCACGCCTTCT
ATGACGTTTGAGTCTTCGACTCTGTACATGATTCTCCAAGGGGAGGGTTCTGAAATCGAA
AAATATGTAGAAGAGAAGTAGTGGAGGTCTACGTTGCAAGCAATTGGGAAAGTGAATGCT
GCTTGAGCTGCGTCCTCAAGGCTGACGCGATTGTCTCTGATTTCTACGATAACCGACCCA
GTTGCGTTAAATGGGACCTGGTTTCGGTATTCAATTATAATGTGGTCGATCTTCATACAT
CGGCCTTTGAGTCGCATGGCAGCCTGCTCGAAAGAGCTCGGGAATTGTAGATTGATTGGT
GCAGCATCGTTAGTTAATGCGTACTCTGTGCGTTTACTGTTGATGTAATTATTGTCTGTG
ACAGTGAATTGGTTGTCCATTCTAAGAAGGAAAACAACAAGGGTTAGTAAACGGAGAGAA
TAGATGTATAAAAGGCAGAACAAGGTTGATAAAATGTCTTGTAGACATGGAAGCATATAT
GCAGTGAATATATATAAGAACACACGAAATTAGAGCAAGTATCATATATGTTTAACTGGC
CGCGCAGCGGATTGGAATTCAGATAAATCGGCGAATATAGAATAAAGTCGAATGGGGTTA
TGTGATGAAACCACTTACTGAATCACCTAGGAAGCAGTCGAGAGTGAATTCCTGTTCCAA
ATTGGAGAAAACAAAGAAATAAAAGTATAACGTATGGGGATAAAAAGGAAAGAGAGTAGA
TGTTATGCGTGGTGTCGTTAAATGATATGCCATGGGGTGTTTATATAGGCGTTAATAAGC
CACACGTGGTAGAGAGAGAAAGAAGAGAGAGGCGAGAGCATTCGGGGGACACTCAAAGTC
TCTAGCAATCGGGGGAACGGGGGTCAATTTATATGATGCCCCCTAAATGGCATTTAGGTA
ATATCCTCATTAAAGTTGAAGTTCAAATGTGGAAAGCGGCCATCCGTATAATATT

> W1_2015_A_EACMKV_A
ACCGGATGGCCGCGCCCGAAAAAGCAGGTGGACCCCACAGGATGGCCGCGCCCGTGAAAG
AAAGTGGTCCCTGCGCACTTGTTTTGGTCGGCCAGTCATATTCACGCGTGAAAGGCTAGA
TATATGTTGTTTGTCTTTATAGACTTCGTCGCGAAGTAGTGGAGCGCGTCAACATGTGGG
ATCCATTGTTGAACGACTTTCCCGAAACCGTTCACGGTTTCCGTTCTATGCTTGCTGTTA
AATACCTGTTACATCTGGAACAGGAATACGACCGCGGTACTGTCGGGGCTGAGTATATAC
GGGATCTAATAGGGGTTCTACGGTGTAAGAGTTATGTCGAAGCGACCAGGAGATATAATA
ATCTCAACACCCGTATCCAAGGTGCGGAGGAGGCTGAACTTCGACAGCCCATACACGAAC
CGTGTTGTTGCCCCCACTGTCCGCGTCACCAGAAGCAAAATATGGGCCAACAGACCCATG
TATCGGAAGCCCAAGATGTACAGAATGTATCGAAGCCCAGATGTCCCTAAGGGCTGTGAA
GGCCCATGTAAGGTTCAGTCCTATGAACAGAGGGATGATGTTAAGCACACTGGTATGGTC
CGATGTGTCAGTGATGTTACTCGTGGGTCAGGCATTACCCATAGAGTCGGGAAGAGGTTT
TGTGTTAAGTCCATATATATATTGGGCAAGATCTGGATGGATGAGAATGTCAAGAAGCAA
AATCACACGAACCATGTGATGTTCTTCCTCGTTCGAGATAGAAGGCCGTATGGTCCGAGT
CCTCAAGATTTTGGGCAAGTGTTCAACATGTTTGATAATGAACCAACTACTGCAACTGTG
AAGAATGATCTTAGGGACCGGTATCAGGTGTTACGTAAATTCTATGCGACTGTGGTTGGT
GGACCCTCTGGGATGAAGGAACAAGCTCTGGTTAAGAGGTTTTTTAGGATCAATAATCAT
GTAGTGTATAATCATCAGGAACAGGCCAAGTATGAGAATCATACTGAGAATGCGTTGTTA
TTGTATATGGCATGTACACATGCCGCTAATCCTGTGTACGCTACGCTGAAAATACGCATC
TATTTTTATGATGCAGTGACAAATTAATAAAGGTTGAATTTTATTGCATGTTGCTCCGTA
ACTTGGAGCGTGTTTAGTAATACATCGTACATAACATGATCAACAGCTTGAAGTACAGTG
TTAATGGAAATAACGCCTATCATATCCAAATACTTGAGCATTTGATATCTAAATACTCTT
AAGAAAAGACCAGTCTGAGGCCGTAAGGTCGTCCAGACCCTGAAGTTGAGAAAACACTTG
TGAATCCCCAATGCCTTCCGGAGGTTGTGGTTGAACCGTATCTGGAGTGTGATGATGTCG
TGGTTCATGTTCCCTGGCCTCTTGTCGTGGTTGGTGATTTCGAAATAGAGGGGATTTGTT
ATGTCCCAGGTAAAAACGCCATTCCTTGCTTGAGGCGCAGTGATGAGTTCCCCTGTGCGA
GAATCCATGGTTGATGCAGTCGATATGGAGATAGAACGAGCAGCCGCATTCGAGGTCTAC
CCGCCTACGTCTGACGGCCCTGGTCTTCGCTGTGCGGTGTTGGACTTTGATGGGCACTAG
AGAACAATGGCTCGTGGAGGGTGATGAAGGTGGCATTCTTTAAAGCCCAGGCTTTAAGGG
ACTGGTTCTTTTCCTCGTCCAGAAACTCTTTATATGATGATGTTGGGCCCGGATTGCAGA
GGAAGATAGTGGGAATGCCGCCTTTAATTTGAATCGGCTTCCCGTACTTTGTATTGCTTT
GCCAGTCCCTTTGGGCCCCCATGAATTCTTTGAAGTGTTTGAGGTAGTGGGGGTCGACGT
CATCAATGACGTTGTACCAGGCGTCGTTGCTGTAGACCTTTGGACTAAGATCCAGGTGTC
CACACAAGTAGTTGTGTGGACCCAAAGAGCGGGCCCACATCGTCTTCCCCGTCCTACTAT
CGCCCTCGATGACGATACTATTAGGTCTCCATGGCCGCGCAGCGGAACCCATCACGTTCT
CGGAAACCCAATCTTCAAGTTCCTCAGGAACGTTAGTGAAAGAAGATGAAAGAAATGGAG
AAACATAAGGAGTCAGAGGCTCTTGAAAAATCCTATCTAAATTGCTATGTAAATTATGAA
ACTGTAAAACAAAATCTTTTGGAGCTAGTTCGCGTATTACATTAAGAGCCTCTGACTTAT
TTGCTGAGTTAAGAGCCTTGGCGTAAGCGTCATTGGCTGATTGTTGTCCTCCTCGAGCAG
ATCGTCCGTCGATCTGAAACGTGCCCCATTGGATGGTGTCTCCGTCCTTGTCCATATAGG
ACTGGACGTCGGAGCTTGATTTAGCTCCCTGAATGTTTGGATGGAAATGTGCTGACCGGG
ATGGGGATATGAGGTCGAAGAATCGATGGTTGGTACAATTGTACTTGCCCTCGAACTGAA
TGAGGGCATGCAGATGAGGTTCCCCATTTTCATGGAGTTCTCTGCAGATCTTGATGAACA
ATTTATTTGTTGGGGTTTGGAGTTGTCGGATTTGATCCAATGCCTCCTCTTTGGATAGAG
AGCATTTGGGATATGTTAGGAAATAGTTTTTGGCTTTGATGCTAAAACGACCAGCCCTTG
GCATTTTCGCTGTCGTATAGCAATCGGGGGGCACTCAAAGTCTGTAGCAATCGGGGGAAA
GGGGGGCAATTTATATGATGCCCCCTAAATGGCATTTATGTAATATCCTCATTGAATTTG
AAATTCAAACGTGGAAAGCGGCCATCCGTATAATATT

> W1_2015_A_ACMV_A
ACCGGTTGGCCCCGCCCCCTTTAAACGTGGTCCCCGCGCACTACGTATGTCGGCCAATTA
TGCTGTAGCGTTAAAGGTTATTTATTAGTGGTGGACCACTATATACTTACAGGCGAAGTT
GTTGCTAGTGCGCAATGTGGGATCCACTGGTGAATGAGTTTCCAGACTCGGTGCATGGGC
TTAGGTGTATGCTTGCAATTAAATATTTGCAGGCCTTAGAGGATACATACGAGCCCAGCA
CCTTGGGCCACGATCTGGTTCGAGATCTAGTCTCAGTTATCAGGGCCCGTAATTATGTCG
AAGCGACCAGGAGATATCATCATTTCCACACCAGGCTCGAAGGTTCGTCGAAGGCTGAAC
TTCGACAGCCCATACAGGAACCGTGCTACTGCCCCCACTGTCCACGTCACAAATCGAAAA
CGGGCCTGGGTGAACAGGCCCATGTACAGAAAGCCCATGATGTACAGGATGTATAGAAGC
CCAGACATACCTAGGGGATGTGAAGGCCCATGTAAGGTCCAGTCGTTTGAGCAGAGGGAT
GATGTTAAGCACCTTGGTATCTGTAAGGTGATTAGTGATGTGACACGTGGGCCTGGGCTG
ACACACAGAGTCGGAAAGAGGTTTTGTATCAAGTCCATTTACATTCTTGGAAAGATCTGG
ATGGATGAAAATATTAAGAAGCAGAATCACACGAATAATGTGATGTTTTACCTGCTGAGG
GATAGAAGGCCTTATGGCAATACGCCCCAAGACTTTGGGCAGATATTTAACATGTTTGAT
AATGAGCCCAGTACGGCAACAATCAAGAACGATTTGAGGGATAGGTTTCAGGTGTTGAGG
AAATTTCATGCCACTGTTATTGGTGGTCCATCTGGCATGAAGGAGCAGGCGTTGGTGAAA
AGGTTTTACAGGTTGAATCATCACGTGACATATAATCATCAGGAGGCAGGGAAGTACGAG
AATCACACAGAGAATGCTTTGCTTTTGTACATGGCATGTACTCATGCCTCCAATCCTGTA
TATGCTACGTTGAAAATACGTATATACTTCTATGACAGTATTGGCAATTAATAAACATTG
AATTTTATATCATGAGTCATCTGACACTCAATAGTTTTTTCAAGTACATTGAACAAAACA
TGAGCAGCAGCTCTAATTACATCGTTAATGGAGATAACACCTATATTATCCAAGTATTTA
AGTACTTGGTATCTAAAGACCCTTAAGAAAAGACCAGTCGGAGGCCGTAAGGTCGTCCAG
ATCCTGAAGTTGAGAAAACATTTGTGAATCCCCAGCGCCTTCCTCAGGTTGTGATTGAAT
CGAACCTGGACTGTTATGATGTCCTGGTTCAGTAGGAATGGTCGTTGTTGGTGCCTGGTG
ATTGTGAAATACAGGGGATTGTTTATTTCCCAGGTATACACGCCATTCATTGCTTGAGGA
GCAGTGATGAGTTCCCCTGTGCGTAAATCCATGATTGGAGCAGTTGATATGGAGGTAATA
TGAACAGCCACAGACAAGATCCACTCGCCTACGCCGGATGGCTCGCTTCTTGACTTGTCT
GTGAGTGACTTTGATAGGAACCTGAGTAGAGTGGTTCTGTGAGGGTGATGAAGATTGCAT
TTTTTAATGCCCAAGCCTTTAGCGCTTCCTGCTTTTCCTCGTCTAGAAACTCTTTATAGG
ACGAGGTAGGTCCTGGATTGCAGAGGAAGATAGTGGGAATCCCACCTTTAATTTGAACGG
GTTTCCCGTATTTCGTGTTGGACTGCCAGTCCCTCTGGGACCCCATGAATTCCTTAAAGT
GCTTTAGGTAGTGGGGATCGACGTCATCAATGACGTTGTACCAGGCAGCATTATTGAAGA
CTTTTGGACTAAGGTCCAGGTGTCCACACAGGTAATTGTGTGGGCCTAAAGATCTGGACC
ATATCGTCTTTCCCGTTCTGCTATCACCTTCTATGACAATACTATTAGGTCTCCATGGCC
GCGCAGCGGAATCCCTAACATTATCAGCGACCCATTCTTCAAGTTCAACAGGAACTTGGT
CAAAGGAAGAACATGGGAAGGGAGAAACATAAGGAGCCGGTGGCTCCTGGAAAATCCTAT
CTAAATTACTATTTAGATTATGAAACTGAAGTACAAAGTCCTTTGGGACTAATTCCCTAA
TTACATTAAGAGCTTCGGACTTACTGCCGCTGTTAAGCGCTTTGGCGTAGGCATCATTCG
CTGATTGTTGACCGCCTCTGGCAGATCGTCCATCGATCTGAAATTGTCCCCATTCGACGG
TGTCTCCGTCCTTATCCAGATAGGACTTGACATCTGAGCTTGATTTGGCACCTTGAATGT
TGGGGTGGAAACTGGTGCTACAGCTTGGGTGTATACAATCGAAGAGACGATTGTTCGTAA
TCGTGATTTTACCCTCGAATTGAATGAGGGCATGCAAGTGAGGTTCCCCATTCTGATGCA
GCTCTCTACAAATTTTAATGAACTTAGGGTTTGATGGGAGAGAGAGTGTTTGAATGAATG
ACAGTAGGTGTTCTTTGGGTATAGAACACTTTGGGTATGTGAGAAAGACATTCTTGGCTT
GAATTCTAAAACGAGGATTTCTCATGTTGACCAAGTCAATTGGAGACGCTCTCAACTGGA
GACACTCTTGAGCATCTCCTCCTATTAATTGGAGACATTATATAGGTGTCTCCAAATGGC
ATTCTTGTAATAAGGTGAACTTTAATTTGAATGAAAAGGCTCAAAAGGCTCAGAACACCC
AAGGGGCCAACCGTATAATATT

>W1_2015_A_ACMV_B
ACCGGTTGGCCCCGCCACTCTTTAAACGTGGTCCCCGCGCACCGGTTGGCCCCACCCCCA
TTTGAAAATGGTCCCCCCACCTTTTTCCCGCGCCTGCAGGTACTATGGGGGCCCCGCGTG
CAGGTGTTGTCAGCTATGGATATTGCATGTGTGGCCCACATGCAAATAAATAATCTGCAG
GGCCAATCGAATGACAGTTTGTGCTACTAAATTATATTTAGTATATTGTTCATGGCGCTG
AGTGTAATAAAAGGATATATTGTATTTAACTTTTAATATTAGCCATTCGATATTAGTGAG
TGATAGTCGTCAATCTGACAACGACCATGAAGGACAATTAAGGCTAGTAGCCTAATTGGA
TATGTATTATATATAGGGTGCTAACATACAGGAGTTGTGAATATCATTTATCCGAATTAT
TTACAGTAAGTTGTAATGTATAGTATCAGGAAGCAGTCTAGAAATTTCCAAAGGAAATGG
AACAGCAATACCACTAACAGGTATCCAATCAGGCGTAAGTATGTTGCCGGGCATACGAGA
CCATCTGTTAGGCGAAGATTGTCATATGAGCCAGTGGAGAGACCGTTGGTCCATAATGTT
TTGTGTGAGAAGCAACATGGTGATGTGTTTAATTTGCAGCAGAACACAAGTTACACGTCA
TTTGTGACGTATCCTGCCAGGGGAGCATCTGGTGATGGGCGTAGTAGGGATTACATCAAG
TTGCAAGGGATGTCTGTCTCGGGAGTGATACATGCGAAGGCTAATGGCAATGATGATCCT
ATGGAGGTGTCGCCTGTGGTTAATGGAGTGTTCGTGTTTAGCTTAATCATGGATACAAAG
CCGTATTTACCTGCTGGTGTGCAAGCTCTTCCTACATTTGAAGAGCTGTTCGGACCATAT
TCCGCTTGTTACGTTAATTTAAGATTATTTAATAATCAACAGCATCGATATAGGGTATTG
CACAGCGTGAAACGTTTCGTTTCATCTTCAGGAGATACTAAGGTATCTCAATTTAGGTTT
AATAAGCGATTGAGCACCAAGCGATATACTATTTGGGCATCATTCCATGATGTGGATCTG
GTAAATGCAGGTGGAAATTATAGGAACATAAGCAAGAATGCTATTCTTGTCAGTTATGCG
TTTGTATCAGAGCATGCAATGTCTTGTAAGCCATTTGTACAAATAGAAACATCCTATGTG
GGATGATTTATTATTCATAAATCTTTATGGCTACTGCCTCTATGTGCTATTAAGCACTTG
TTTACAGTTTGTTCTATAATGCTTTCAATGTCCTTTTTCGACATGGACTGGGTTTGTGAA
ATTGAGTCCCCTGGATCTAGGGAAGCTTCAGGTAGCCGGTGTAGCCCTCTAAGTGGGAAT
TCAGCCTCCGAGGCATACTGCTTGGAGGATGAGTCGTCGATGTCAATTGGTTTTGGGCTT
GTGTATCTCATGCTTGTAGAACGCCCAATTGTGGATTTTGTAGCCCATGTTTCTCCTGGT
TGGACCGTGATGGGTCTATATTTAGGCCCAGTGTCATAATCTGTGCCGGGCTCATTCTGA
ATGAGCCGTCGAATGGGCTTAGGTTTTCCAACGGACCAGAAGTCGACACAGTCAGGCCCA
TAGTCTTTGGATATTATTTTTATAGTGGGCTGTTTAAATTTAATGTCCGTGGAATGTTTG
GCAGCTGACAGCTTCAGTTTTGCCTTAATTTGGGCAAATGTGATTCCATTCTTTACGTTT
GAGTCTTCAACCTTATACAGCAGCTGCCATGGTACGTTATCATCAATTGAAAAGTATGAT
GCAGAGAAATAATGGAGGTCCACATTACACCCTATGGGAAATGTGAATTGGGCTTGATCT
TGTTGCTCATCACTGAGTCTAGTGTCCCTAATGGTAACAATAACAGATCCTTGTGCATTA
AAGGGCACTTGATTCCTGTACTCAATGACGACATGGTCTACCTTCATGCATTTGCCCATT
ATACGTACCCTTGTTCTCTCAAGGGTCGAAGGAAATTGAAGTGAAATCGGCGATTCATCA
TTCGTCAGTTTGTATTCTGTTCTTGTGGAGTGAATATAATCGCTGGATATGACAGGTACA
GATGTATCCATGTTCAACACTGTGAGTAAAAGCTTGTCAAAGCCACAACACCTGTCTCAT
GAGAAACATGATTAATCTATTGTAAAACTGGCCGCGCAGCGGAATGGCTTTAATTCAAGA
TAAATCAGAAGATTGTGTCAACAGGATAAACAGACTGTCGAAATATATACATATATTTCA
TATCCTATCGGAAAAAAGGTTTCTATGGGTAATCCAATTCAAACATATATATATGCATAC
ACATTAGTCGATGAAACATTATATATTTAGAGATATGTACCTTATAATAACTTGAATTGG
ATATCCTCTGGAGTGGAATGTGGATGGTCTGATAATCAAAGTGGTCATATAAATATGGTT
TATATATTTATTAAGGAGTTATCCAACGAGTGATAGTTTACGTTGTTAGATTTGCATATT
CAAATCTAAAATAAGCAATTACACTATAGTGAGAGAAAGTTAGAGAGAGACGCTCTCAAC
TGGAGACACACTTGAGCATCTCCTCCTGTTAATTGGAGACATTATATAGTTGTCTCTAAA
GGGCATTCTTGTAATATGGGGAACTTTAATTTGAATGAAAAGGTTCAAAAGGCTCAGAAC
ACCCAAGGGGCCAACCGTATAATATT

> W1_2015_B_EACMKV_A
ACCGGATGGCCGCGCCCGAAAAAGCAGGTGGACCCCACAGGATGGCCGCGCCCGTGAAAG
AAAGTGGTCCCTGCGCACTTGTTTTGGTCGGCCAGTCATATTCACGCGTGAAAGGCTAGA
TATATGTTGTTTGTCTTTATAGACTTCGTCGCGAAGTAGTGGAGCGCGTCAACATGTGGG
ATCCATTGTTGAACGACTTTCCCGAAACCGTTCACGGTTTCCGTTCTATGCTTGCTGTTA
AATACCTGTTACATCTGGAACAGGAATACGACCGCGGTACTGTCGGGGCTGAGTATATAC
GGGATCTAATAGGGGTTCTACGGTGTAAGAGTTATGTCGAAGCGACCAGGAGATATAATA
ATCTCAACACCCGTATCCAAGGTGCGGAGGAGGCTGAACTTCGACAGCCCATACACGAAC
CGTGTTGTTGCCCCCACTGTCCGCGTCACCAGAAGCAAAATATGGGCCAACAGACCCATG
TATCGGAAGCCCAAGATGTACAGAATGTATCGAAGCCCAGATGTCCCTAAGGGCTGTGAA
GGCCCATGTAAGGTTCAGTCCTATGAACAGAGGGATGATGTTAAGCACACTGGTATGGTC
CGATGTGTCAGTGATGTTACTCGTGGGTCAGGCATTACCCATAGAGTCGGGAAGAGGTTT
TGTGTTAAGTCCATATATATATTGGGCAAGATCTGGATGGATGAGAATGTCAAGAAGCAA
AATCACACGAACCATGTGATGTTCTTCCTCGTTCGAGATAGAAGGCCGTATGGTCCGAGT
CCTCAAGATTTTGGGCAAGTGTTCAACATGTTTGATAATGAACCAACTACTGCAACTGTG
AAGAATGATCTTAGGGACCGGTATCAGGTGTTACGTAAATTCTATGCGACTGTGGTTGGT
GGACCCTCTGGGATGAAGGAACAAGCTCTGGTTAAGAGGTTTTTTAGGATCAATAATCAT
GTAGTGTATAATCATCAGGAACAGGCCAAGTATGAGAATCATACTGAGAATGCGTTGTTA
TTGTATATGGCATGTACACATGCCGCTAATCCTGTGTACGCTACGCTGAAAATACGCATC
TATTTTTATGATGCAGTGACAAATTAATAAAGGTTGAATTTTATTGCATGTTGCTCCGTA
ACTTGGAGCGTGTTTAGTAATACATCGTACATAACATGATCAACAGCTTGAAGTACAGTG
TTAATGGAAATAACGCCTATCATATCCAAATACTTGAGCATTTGATATCTAAATACTCTT
AAGAAAAGACCAGTCTGAGGCCGTAAGGTCGTCCAGACCCTGAAGTTGAGAAAACACTTG
TGAATCCCCAATGCCTTCCGGAGGTTGTGGTTGAACCGTATCTGGAGTGTGATGATGTCG
TGGTTCATGTTCCCTGGCCTCTTGTCGTGGTTGGTGATTTCGAAATAGAGGGGATTTGTT
ATGTCCCAGGTAAAAACGCCATTCCTTGCTTGAGGCGCAGTGATGAGTTCCCCTGTGCGA
GAATCCATGGTTGATGCAGTCGATATGGAGATAGAACGAGCAGCCGCATTCGAGGTCTAC
CCGCCTACGTCTGACGGCCCTGGTCTTCGCTGTGCGGTGTTGGACTTTGATGGGCACTAG
AGAACAATGGCTCGTGGAGGGTGATGAAGGTGGCATTCTTTAAAGCCCAGGCTTTAAGGG
ACTGGTTCTTTTCCTCGTCCAGAAACTCTTTATATGATGATGTTGGGCCCGGATTGCAGA
GGAAGATAGTGGGAATGCCGCCTTTAATTTGAATCGGCTTCCCGTACTTTGTATTGCTTT
GCCAGTCCCTTTGGGCCCCCATGAATTCTTTGAAGTGTTTGAGGTAGTGGGGGTCGACGT
CATCAATGACGTTGTACCAGGCGTCGTTGCTGTAGACCTTTGGACTAAGATCCAGGTGTC
CACACAAGTAGTTGTGTGGACCCAAAGAGCGGGCCCACATCGTCTTCCCCGTCCTACTAT
CGCCCTCGATGACGATACTATTAGGTCTCCATGGCCGCGCAGCGGAACCCATCACGTTCT
CGGAAACCCAATCTTCAAGTTCCTCAGGAACGTTAGTGAAAGAAGATGAAAGAAATGGAG
AAACATAAGGAGTCAGAGGCTCTTGAAAAATCCTATCTAAATTGCTATGTAAATTATGAA
ACTGTAAAACAAAATCTTTTGGAGCTAGTTCGCGTATTACATTAAGAGCCTCTGACTTAT
TTGCTGAGTTAAGAGCCTTGGCGTAAGCGTCATTGGCTGATTGTTGTCCTCCTCGAGCAG
ATCGTCCGTCGATCTGAAACGTGCCCCATTGGATGGTGTCTCCGTCCTTGTCCATATAGG
ACTGGACGTCGGAGCTTGATTTAGCTCCCTGAATGTTTGGATGGAAATGTGCTGACCGGG
ATGGGGATATGAGGTCGAAGAATCGATGGTTGGTACAATTGTACTTGCCCTCGAACTGAA
TGAGGGCATGCAGATGAGGTTCCCCATTTTCATGGAGTTCTCTGCAGATCTTGATGAACA
ATTTATTTGTTGGGGTTTGGAGTTGTCGGATTTGATCCAATGCCTCCTCTTTGGATAGAG
AGCATTTGGGATATGTTAGGAAATAGTTTTTGGCTTTGATGCTAAAACGACCAGCCCTTG
GCATTTTCGCTGTCGTATAGCAATCGGGGGGCACTCAAAGTCTGTAGCAATCGGGGGAAA
GGGGGGCAATTTATATGATGCCCCCTAAATGGCATTTATGTAATATCCTCATTAAATTTG
AAATTCAAACGTGGAAAGCGGCCATCCGTATAATATT

> W1_2015_B_ACMV_A
ACCGGTTGGCCCCGCCCCCTTTAAACGTGGTCCCCGCGCACTACGTATGTCGGCCAATTA
TGCTGTAGCGTTAAAGGTTATTTATTAGTGGTGGACCACTATATACTTACAGGCGAAGTT
GTTGCTAGTGCGCAATGTGGGATCCACTGGTGAATGAGTTTCCAGACTCGGTGCATGGGC
TTAGGTGTATGCTTGCAATTAAATATTTGCAGGCCTTAGAGGATACATACGAGCCCAGCA
CCTTGGGCCACGATCTGGTTCGAGATCTAGTCTCAGTTATCAGGGCCCGTAATTATGTCG
AAGCGACCAGGAGATATCATCATTTCCACACCAGGCTCGAAGGTTCGTCGAAGGCTGAAC
TTCGACAGCCCATACAGGAACCGTGCTACTGCCCCCACTGTCCACGTCACAAATCGAAAA
CGGGCCTGGGTGAACAGGCCCATGTACAGAAAGCCCATGATGTACAGGATGTATAGAAGC
CCAGACATACCTAGGGGATGTGAAGGCCCATGTAAGGTCCAGTCGTTTGAGCAGAGGGAT
GATGTTAAGCACCTTGGTATCTGTAAGGTGATTAGTGATGTGACACGTGGGCCTGGGCTG
ACACACAGAGTCGGAAAGAGGTTTTGTATCAAGTCCATTTACATTCTTGGAAAGATCTGG
ATGGATGAAAATATTAAGAAGCAGAATCACACGAATAATGTGATGTTTTACCTGCTGAGG
GATAGAAGGCCTTATGGCAATACGCCCCAAGACTTTGGGCAGATATTTAACATGTTTGAT
AATGAGCCCAGTACGGCAACAATCAAGAACGATTTGAGGGATAGGTTTCAGGTGTTGAGG
AAATTTCATGCCACTGTTATTGGTGGTCCATCTGGCATGAAGGAGCAGGCGTTGGTGAAA
AGGTTTTACAGGTTGAATCATCACGTGACATATAATCATCAGGAGGCAGGGAAGTACGAG
AATCACACAGAGAATGCTTTGCTTTTGTACATGGCATGTACTCATGCCTCCAATCCTGTA
TATGCTACGTTGAAAATACGTATATACTTCTATGACAGTATTGGCAATTAATAAACATTG
AATTTTATATCATGAGTCATCTGACACTCAATAGTTTTTTCAAGTACATTGAACAAAACA
TGAGCAGCAGCTCTAATTACATCGTTAATGGAGATAACACCTATATTATCCAAGTATTTA
AGTACTTGGTATCTAAAGACCCTTAAGAAAAGACCAGTCGGAGGCCGTAAGGTCGTCCAG
ATCCTGAAGTTGAGAAAACATTTGTGAATCCCCAGCGCCTTCCTCAGGTTGTGATTGAAT
CGAACCTGGACTGTTATGATGTCCTGGTTCAGTAGGAATGGTCGTTGTTGGTGCCTGGTG
ATTGTGAAATACAGGGGATTGTTTATTTCCCAGGTATACACGCCATTCATTGCTTGAGGA
GCAGTGATGAGTTCCCCTGTGCGTAAATCCATGATTGGAGCAGTTGATATGGAGGTAATA
TGAACAGCCACAGACAAGATCCACTCGCCTACGCCGGATGGCTCGCTTCTTGACTTGTCT
GTGAGTGACTTTGATAGGAACCTGAGTAGAGTGGTTCTGTGAGGGTGATGAAGATTGCAT
TTTTTAATGCCCAAGCCTTTAGCGCTTCCTGCTTTTCCTCGTCTAGAAACTCTTTATAGG
ACGAGGTAGGTCCTGGATTGCAGAGGAAGATAGTGGGAATCCCACCTTTAATTTGAACGG
GTTTCCCGTATTTCGTGTTGGACTGCCAGTCCCTCTGGGACCCCATGAATTCCTTAAAGT
GCTTTAGGTAGTGGGGATCGACGTCATCAATGACGTTGTACCAGGCAGCATTATTGAAGA
CTTTTGGACTAAGGTCCAGGTGTCCACACAGGTAATTGTGTGGGCCTAAAGATCTGGACC
ATATCGTCTTTCCCGTTCTGCTATCACCTTCTATGACAATACTATTAGGTCTCCATGGCC
GCGCAGCGGAATCCCTAACATTATCAGCGACCCATTCTTCAAGTTCAACAGGAACTTGGT
CAAAGGAAGAACATGGGAAGGGAGAAACATAAGGAGCCGGTGGCTCCTGGAAAATCCTAT
CTAAATTACTATTTAGATTATGAAACTGAAGTACAAAGTCCTTTGGGACTAATTCCCTAA
TTACATTAAGAGCTTCGGACTTACTGCCGCTGTTAAGCGCTTTGGCGTAGGCATCATTCG
CTGATTGTTGACCGCCTCTGGCAGATCGTCCATCGATCTGAAATTGTCCCCATTCGACGG
TGTCTCCGTCCTTATCCAGATAGGACTTGACATCTGAGCTTGATTTGGCACCTTGAATGT
TGGGGTGGAAACTGGTGCTACAGCTTGGGTGTATACAATCGAAGAGACGATTGTTCGTAA
TCGTGATTTTACCCTCGAATTGAATGAGGGCATGCAAGTGAGGTTCCCCATTCTGATGCA
GCTCTCTACAAATTTTAATGAACTTAGGGTTTGATGGGAGAGAGAGTGTTTGAATGAATG
ACAGTAGGTGTTCTTTGGGTATAGAACACTTTGGGTATGTGAGAAAGACATTCTTGGCTT
GAATTCTAAAACGAGGATTTCTCATGTTGACCAAGTCAATTGGAGACGCTCTCAACTGGA
GACACTCTTGAGCATCTCCTCCTATTAATTGGAGACATTATATAGGTGTCTCCAAATGGC
ATTCTTGTAATAAGGTGAACTTTAATTTGAATGAAAAGGCTCAAAAGGCTCAGAACACCC
AAGGGGCCAACCGTATAATATT

>W1_2015_B_ACMV_B
ACCGGTTGGCCCCGCCACTCTTTAAACGTGGTCCCCGCGCACCGGTTGGCCCCACCCCCA
TTTGAAAATGGTCCCCCCACCTTTTTCCCGCGCCTGCAGGTACTATGGGGGCCCCGCGTG
CAGGTGTTGTCAGCTATGGATATTGCATGTGTGGCCCACATGCAAATAAATAATCTGCAG
GGCCAATCGAATGACAGTTTGTGCTACTAAATTATATTTAGTATATTGTTCATGGCGCTG
AGTGTAATAAAAGGATATATTGTATTTAACTTTTAATATTAGCCATTCGATATTAGTGAG
TGATAGTCGTCAATCTGACAACGACCATGAAGGACAATTAAGGCTAGTAGCCTAATTGGA
TATGTATTATATATAGGGTGCTAACATACAGGAGTTGTGAATATCATTTATCCGAATTAT
TTACAGTAAGTTGTAATGTATAGTATCAGGAAGCAGTCTAGAAATTTCCAAAGGAAATGG
AACAGCAATACCACTAACAGGTATCCAATCAGGCGTAAGTATGTTGCCGGGCATACGAGA
CCATCTGTTAGGCGAAGATTGTCATATGAGCCAGTGGAGAGACCGTTGGTCCATAATGTT
TTGTGTGAGAAGCAACATGGTGATGTGTTTAATTTGCAGCAGAACACAAGTTACACGTCA
TTTGTGACGTATCCTGCCAGGGGAGCATCTGGTGATGGGCGTAGTAGGGATTACATCAAG
TTGCAAGGGATGTCTGTCTCGGGAGTGATACATGCGAAGGCTAATGGCAATGATGATCCT
ATGGAGGTGTCGCCTGTGGTTAATGGAGTGTTCGTGTTTAGCTTAATCATGGATACAAAG
CCGTATTTACCTGCTGGTGTGCAAGCTCTTCCTACATTTGAAGAGCTGTTCGGACCATAT
TCCGCTTGTTACGTTAATTTAAGATTATTTAATAATCAACAGCATCGATATAGGGTATTG
CACAGCGTGAAACGTTTCGTTTCATCTTCAGGAGATACTAAGGTATCTCAATTTAGGTTT
AATAAGCGATTGAGCACCAAGCGATATACTATTTGGGCATCATTCCATGATGTGGATCTG
GTAAATGCAGGTGGAAATTATAGGAACATAAGCAAGAATGCTATTCTTGTCAGTTATGCG
TTTGTATCAGAGCATGCAATGTCTTGTAAGCCATTTGTACAAATAGAAACATCCTATGTG
GGATGATTTATTATTCATAAATCTTTATGGCTACTGCCTCTATGTGCTATTAAGCACTTG
TTTACAGTTTGTTCTATAATGCTTTCAATGTCCTTTTTCGACATGGACTGGGTTTGTGAA
ATTGAGTCCCCTGGATCTAGGGAAGCTTCAGGTAGCCGGTGTAGCCCTCTAAGTGGGAAT
TCAGCCTCCGAGGCATACTGCTTGGAGGATGAGTCGTCGATGTCAATTGGTTTTGGGCTT
GTGTATCTCATGCTTGTAGAACGCCCAATTGTGGATTTTGTAGCCCATGTTTCTCCTGGT
TGGACCGTGATGGGTCTATATTTAGGCCCAGTGTCATAATCTGTGCCGGGCTCATTCTGA
ATGAGCCGTCGAATGGGCTTAGGTTTTCCAACGGACCAGAAGTCGACACAGTCAGGCCCA
TAGTCTTTGGATATTATTTTTATAGTGGGCTGTTTAAATTTAATGTCCGTGGAATGTTTG
GCAGCTGACAGCTTCAGTTTTGCCTTAATTTGGGCAAATGTGATTCCATTCTTTACGTTT
GAGTCTTCAACCTTATACAGCAGCTGCCATGGTACGTTATCATCAATTGAAAAGTATGAT
GCAGAGAAATAATGGAGGTCCACATTACACCCTATGGGAAATGTGAATTGGGCTTGATCT
TGTTGCTCATCACTGAGTCTAGTGTCCCTAATGGTAACAATAACAGATCCTTGTGCATTA
AAGGGCACTTGATTCCTGTACTCAATGACGACATGGTCTACCTTCATGCATTTGCCCATT
ATACGTACCCTTGTTCTCTCAAGGGTCGAAGGAAATTGAAGTGAAATCGGCGATTCATCA
TTCGTCAGTTTGTATTCTGTTCTTGTGGAGTGAATATAATCGCTGGATATGACAGGTACA
GATGTATCCATGTTCAACACTGTGAGTAAAAGCTTGTCAAAGCCACAACACCTGTCTCAT
GAGAAACATGATTAATCTATTGTAAAACTGGCCGCGCAGCGGAATGGCTTTAATTCAAGA
TAAATCAGAAGATTGTGTCAACAGGATAAACAGACTGTCGAAATATATACATATATTTCA
TATCCTATCGGAAAAAAGGTTTCTATGGGTAATCCAATTCAAACATATATATATGCATAC
ACATTAGTCGATGAAACATTATATATTTAGAGATATGTACCTTATAATAACTTGAATTGG
ATATCCTCTGGAGTGGAATGTGGATGGTCTGATAATCAAAGTGGTCATATAAATATGGTT
TATATATTTATTAAGGAGTTATCCAACGAGTGATAGTTTACGTTGTTAGATTTGCATATT
CAAATCTAAAATAAGCAATTACACTATAGTGAGAGAAAGTTAGAGAGAGACGCTCTCAAC
TGGAGACACACTTGAGCATCTCCTCCTGTTAATTGGAGACATTATATAGTTGTCTCTAAA
GGGCATTCTTGTAATATGGGGAACTTTAATTTGAATGAAAAGGTTCAAAAGGCTCAGAAC
ACCCAAGGGGCCAACCGTATAATATT

> W1_2018_A_EACMV_A
ACCGGATGGCCGCGCCCGAAAAAGCAAGTGGACCCCACCGGATGGCCGCACTCGTGAAAG
AAAGTGGTCCCCGCGCACATGTTTTGGTCGGCCAGTCATATTGACGCGTGAAAGTCTAGA
TATTTGTGGTGTGACGTTATATACTTCGTCGCGAAGTAGTGGAGCGCGTCAACATGTGGG
ATCCATTGTTGAACGATTTTCCCGAAACCGTTCACGGTTTCCGTTCTATGCTTGCTGTTA
AATACCTGTTACAGCTCGAACAGGAATACGATCGCGGTACTGTCGGGGCAGAGTATATAC
GGGATCTAATAGGGGTGCTACGGTGTAAGAGTTATGTCGAAGCGACCAGGAGATATAATA
ATCTCAACACCCGTATCCAAGGTGCGGAGGAGGCTGAACTTCGACAGCCCATACACGAAC
CGTGTTGTTGCCCCCACTGTCCGCGTCACCAGAAGCAAAATATGGGCCAACAGGCCCATG
TATCGGAAGCCCAAGATGTACAGAATGTATCGAAGCCCAGATGTCCCTAAGGGCTGTGAA
GGCCCATGTAAGGTTCAGTCCTATGAACAGAGGGATGATGTTAAGCATACGGGTATGGTC
CGATGTGTCAGTGATGTTACGCGTGGGTCAGGCATTACCCATAGAGTGGGGAAGAGGTTT
TGTGTGAAGTCCATATATATATTGGGCAAGATCTGGATGGATGAGAATATCAAGAAGCAA
AATCATACGAACCATGTTATGTTCTTCCTCGTGCGAGATAGAAGGCCTTATGGGCCGAGT
CCTCAAGATTTTGGACAAGTGTTCAATATGTTTGACAATGAACCGACTACGGCAACCGTG
AAGAATGATCTTAGGGACCGGTATCAGGTGTTACGTAAATTCTATGCGACGGTTGTTGGT
GGACCCTCTGGGATGAAGGAACAAGCGCTGGTTAAGAGGTTTTTTAAGATCAATAATCAT
GTAGTGTATAATCATCAGGAACAGGCCAAGTATGAGAATCATACTGAGAATGCGTTGTTA
TTGTATATGGCATGTACACATGCCTCGAATCCTGTGTACGCTACGCTGAAAATACGCATC
TATTTCTATGATGCAGTGACAAATTAATAAAGGTTGAATTTGATTGCATGTTGCTCCGTA
ACTTGGAGTGTGTTTAGTAATACATCGTACAGAACATGATCAACAGCTAGAAGTACAGTG
TTAATGGAAATAACGCCTATCATATCTAAATACTTGAGCACTTGATATCTAAATACTCTT
AAGAAAAGACCAGTCTGAGGCCGTAAGGTCGTCCAGACCTTGAAGTTGAGAAAACACTTG
TGAATCCCCAATGCCTTCCTCAAGTTGTGGTTGAACCGTATCTGGAGTGTGATGATGTCG
TGGTTCATGTTCCCTGGCCTCGTGTCGTGGTTGGTGATTTCGAAATAGAGGGGATTTGTT
ATTTCCCAGGTAAAAACGCCATTCTTTGCTTGAGGCGCAGTGATGAGTTCCCCTGTGCGA
GAATCCATGGTTGATGCAGTCGATATGGAGATAGAACGAGCAGCCGCACTCGAGGTCTAC
CCGCCTACGTCTGACGGCCCTGGTCTTCGTTGTGCGGTGTTGGACTTTGATGGGCACTAG
AGAACAATGGCTCGTGGAGGGTGATGAAGGTGGCATTCTTTAAAGCCCAGGCGTTAAGGG
ACTGATTCTTTTCCTCGTCCAGAAACTCTTTATATGATGATGTGGGTCCTGGATTGCAGA
GGAAGATAGTGGGAATGCCGCCTTTAATTTGAATTGGCTTCCCGTACTTTGTATTGCTTT
GCCAGTCTCTTTGGGCCCCCATGAATTCCTTGAAGTGTTTGAGGTAGTGGGGGTCGACGT
CATCAATGACGTTGTACCAGGCGTCGTTGGAATATATCTTTGGAGACAGATCCAGGTGTC
CACATAAATAATTATGTGGGCCCAGTGAACGAGCCCACATGGTCTTCCCGGTTCGGCTAT
CACCTTCTAGAACAATACTGATCGGTCTCCATGGCCGCGCAGCGGGACTGCATATATTTG
CGGATACCCATACTTCTAATTCCTCTGGGACGTGTGTAAATGAGGATGATAAGAACGGAC
TAACGTAAGTTTGGGGTGGAGCCTGGAAGATTCTATCTGCGTTAGCAGATATATTATGGA
ACTGTAAAAAAAAGGACTTCGGATCTTTTTCTTTGATAATTTGAAGAGCTTCTGATTTAG
AAGAAGCATTCAACGCTTCTGCATATACCTGAGCTAAATGCTGGCCCTCGCCCCTGGCAC
TTCTGGCATCGACTTGGAAAATGCCATCGTCAAGAAATTCCCCTCCCTTTTCAATGTAAG
CCTTGACATCGGACGATGATTTAGCGCCCTGAATGTTCGGATGGAAATGTGTGGATCTGG
ATGGGGAAAGGAGATCGAAGAATCTGGGGTTGGTACATTGGAACTTGCCTTCGAATTGGA
TGAGGACATGGAGATGAGGTACCCCATCCTGATGGAGTTCTCTGCAAACCCTAATGAATT
TGATATTCGTCGGGTAAGAAAAGGCTTTCAATTGGGAAAGGGCCTCTTCCTTTGTTAATG
AGCATCGGGGATAGGTGATGAAATAATTTTTGGCATTTATTTGAAAACGACCGGCTCTTG
GCATATTAGCTGTCGTTTTGGATCGGGGGACACTCAAAACTCTAGGGGAACGGTGGAATG
GGGGGCATTATATAGGATGTCCCCCAATGGCATATGTGTAAATAGGTAGATTTCCATTCA
AAATTTGAATTGCGAATATTGGCGGCCATCCGATTAATATT

>W1_2018_A_EACMV_B
ACCGGATGGCCGCGCCCGAAAAAGCAGATGGACCCCACAAGGGCCCCCACGCACTAAGAA
ATGTCAGCCAACCATGTGCAAGACTGGGAGACTCGGTATTTACGCATGGAGGATGAAGTG
GGCCCTACGTACTAAGTTGGACAGGCAATTTTATTGCGATGTGTGTATCATATGTTTATA
GGTGTGTTACGGGCCAATCTAAAGGTATGTTATGGGGCCTATCATAAAAAAGCAAAATAG
AGGTTCCTATTTACATATTGATTATAGTTTAATGTGCGGATATATGATCCGCCACGTGTG
ATTAAGTTGTCCTATAAATATTTGGCATGTCGCCCGTTCGTCAATGCAAGATGTATTCGG
TATACAGACGTGGGTATAAGACGCCGTATAGGAGTCCGTATGGCGCCCGTGTAACACCAT
ATGTGAATCGTAAGACCTCTGGTAAACAGACGGCGAAATCTCGTGTATCGCGAAAGTTGG
CGTATGAATCGCCAAAAGGTCTATATACGCGACGCTCATTGGAGGATATCCATAATGGGG
CTGCCTTGAAGTTGCCTCAACAGGGGGATTATACGTCCTACGTGACACTCCCATGTCGAG
GCATTGATGGTAATGGGGGTAGGTCTGTGGATCATATAAAATTATTAAGTTTGAGGGTTT
CGGGGACCGTCAACGTCAGTCAATCCGGTGGTGATGACAATATGGGAGAGAGAACGACCA
TGAGGGGTATTTTTTTCATGGCGTGTCTTGTTGATAAGAAACCTTTCGTTCCAGATGGGG
TCAGCATATTGCCGACGTTTAATGAGTTGTTCGGGGAATATGAATCCGTATATGGCATGC
CTAGGTTGAAGGAAAACGTCCGTCACCGTTATCGCGTTATTGGGACGTCGAAAATATATA
TAACGACCGATGACGATCACATCCAGAAGCCTTTCAGTCTACGTCGAAGACTAAGTGGAG
GGAAATATCCTATATGGTCGTCGTTCAAGGATGTGGATAATAGTAGTACAGGTGGTAACT
ATAAAAATATAAATAAGAACGCTATACTCGTTAGTTATGTGTGGGTTTCGCTAAGTCGGA
CCACGTGTGATGTGTATTCGCAGTTTGTACTTAATTACGTGGGCTGATAATAAAACTATA
TAAGTGTTTGATGGACATTAATTATGTTGGAACGAACTAAAAAGAGATGAACATGAATGG
TAAGCATATAGAGTTTTATTATGTTCCGAAGCAAATATGGTACATATAAATGGTTTATTA
CAATGGCCGTGGTGCTTCGGATTTTATCTTGATGAGGCACTTGTTGATGGTACTCTCAAG
CAGTGTCTCGAGGTCCTTTCTGGATACTGAGTCGGATTGGGCCTGTGATACCGAGTCCCC
TGGGTCTAACTCGGGTGTGTGTAATCTGTGTAGTCTCTGGTAGGGATAGTCTGTGGAGTC
GTTGTCTAAGTCTGTTGGTATTGTCGATGGGTCCATTCTCATGGACTGGGAACGAAAGTG
TTCCAGCCTTGTTGGGCCTGATGAGCTGGGTAGCCCAATCTGAGACTTTGTGGCCCATGT
TTCTCCAGGTAGGATGGTGATGGGCCTGTGGGCTATGGGTCGTGGACTATGAGCATGTGG
AGTTGGATTTAGTAATCTCCGTCGTGTTTCTCCTTTTTCCACAGACCAGAAGTCTATGCA
GTCTTTTGTGTATCCCTTGGATAAGATGTTAATTGTTGGGGGTTTGAAACGTATGTCTGT
GGAATGTTTGGCCGATGATAATCGGAGCTTGGCTTTGATGGATGCGAATTTCACGCCTTC
TACGACGTTGGAGTCTTCGACTCGGTACATTATTTTCCAAGGGGAGGGGTCCGAAATCGA
AAAATATGTAGAAGAAAAGTAGTGGAGGTCGACGTTGCAAGCTATTGGGAAAGTGAATGC
TGCTTGAGCTGCGTCTTCAAGGCTTACGCGATTGTCTCTGATTTCTACGATAACCGACCC
AGTTGCGTTAAATGGGACCTGGTTGCGGTATTCAATTATAATGTGGTCGATTTTCATACA
TCGGCCTTTGAGTCGCATGGTAGCCTGCTCGAATGAGCTTGGGAATTGGAGATTGATGGG
TGCAGCATCGTTTGTTAATGCGTACTCGGTGCGTTTGCTGTTTATGTAATTATTGTCTGT
GACGGTGAATTGGTTGTCCATTCTATGAATGAAAAAAACAAGGGTTAGTAAACGGAGAGA
AGAGATGTATAAAAGGCAGAACAAGGTTCATAAAATGTCGTGTAGACATGGAAGCATATA
TGCAGTGAATATATATAAGAACACACTAAATTAGAGCAAGCATATATGTTTAACTGGCCG
CGCAGCGGAGTGGAATTCAGAGAAATCGGCGAACAAAGAATAAAGTCGAATGGGGTTATG
TGATGAAACCACTTACTGAATCACCGAGGAAGCAGTCGAGAGTGAATTCCTGTACCAAGT
TTGAGAAAACAAAGAAATAAAAGTAGAGCGTATTGGGATAAAAAGGAAAGAGAGTAGATG
TTATGCGTGGTGTCGTTAAATGATATGCCATGGGGTGTTTATATAGGCGTTAATAAGCCA
CACGTGGTAGAGAGAGAAAGAAGAGAGAGGCGAGAGCATTCGGGGGACACTCAAAGTCTC
TAGCAATCGGGGGAACGGGGGTCAATTTATATGATGTCCCCTAAATGGCATTTATGTAAT
ATCCTCATTAAAGTTGAATTTCAAATGTGGAAAGCGGCCATCCGTATAATATT

> W1_2015_B_EACMV_A
ACCGGATGGCCGCGCCCGAAAAAGCAAGTGGACCCCACCGGATGGCCGCACTCGTGAAAG
AAAGTGGTCCCCGCGCACATGTTTTGGTCGGCCAGTCATATTGACGCGTGAAAGTCTAGA
TATTTGTGGTGTGACGTTATATACTTCGTCGCGAAGTAGTGGAGCGCGTCAACATGTGGG
ATCCATTGTTGAACGATTTTCCCGAAACCGTTCACGGTTTCCGTTCTATGCTTGCTGTTA
AATACCTGTTACAGCTCGAACAGGAATACGATCGCGGTACTGTCGGGGCAGAGTATATAC
GGGATCTAATAGGGGTGCTACGGTGTAAGAGTTATGTCGAAGCGACCAGGAGATATAATA
ATCTCAACACCCGTATCCAAGGTGCGGAGGAGGCTGAACTTCGACAGCCCATACACGAAC
CGTGTTGTTGCCCCCACTGTCCGCGTCACCAGAAGCAAAATATGGGCCAACAGGCCCATG
TATCGGAAGCCCAAGATGTACAGAATGTATCGAAGCCCAGATGTCCCTAAGGGCTGTGAA
GGCCCATGTAAGGTTCAGTCCTATGAACAGAGGGATGATGTTAAGCATACGGGTATGGTC
CGATGTGTCAGTGATGTTACGCGTGGGTCAGGCATTACCCATAGAGTGGGGAAGAGGTTT
TGTGTGAAGTCCATATATATATTGGGCAAGATCTGGATGGATGAGAATATCAAGAAGCAA
AATCATACGAACCATGTTATGTTCTTCCTCGTGCGAGATAGAAGGCCTTATGGGCCGAGT
CCTCAAGATTTTGGACAAGTGTTCAATATGTTTGACAATGAACCGACTACGGCAACCGTG
AAGAATGATCTTAGGGACCGGTATCAGGTGTTACGTAAATTCTATGCGACGGTTGTTGGT
GGACCCTCTGGGATGAAGGAACAAGCGCTGGTTAAGAGGTTTTTTAAGATCAATAATCAT
GTAGTGTATAATCATCAGGAACAGGCCAAGTATGAGAATCATACTGAGAATGCGTTGTTA
TTGTATATGGCATGTACACATGCCTCGAATCCTGTGTACGCTACGCTGAAAATACGCATC
TATTTCTATGATGCAGTGACAAATTAATAAAGGTTGAATTTGATTGCATGTTGCTCCGTA
ACTTGGAGTGTGTTTAGTAATACATCGTACAGAACATGATCAACAGCTAGAAGTACAGTG
TTAATGGAAATAACGCCTATCATATCTAAATACTTGAGCACTTGATATCTAAATACTCTT
AAGAAAAGACCAGTCTGAGGCCGTAAGGTCGTCCAGACCTTGAAGTTGAGAAAACACTTG
TGAATCCCCAATGCCTTCCTCAAGTTGTGGTTGAACCGTATCTGGAGTGTGATGATGTCG
TGGTTCATGTTCCCTGGCCTCGTGTCGTGGTTGGTGATTTCGAAATAGAGGGGATTTGTT
ATTTCCCAGGTAAAAACGCCATTCTTTGCTTGAGGCGCAGTGATGAGTTCCCCTGTGCGA
GAATCCATGGTTGATGCAGTCGATATGGAGATAGAACGAGCAGCCGCACTCGAGGTCTAC
CCGCCTACGTCTGACGGCCCTGGTCTTCGTTGTGCGGTGTTGGACTTTGATGGGCACTAG
AGAACAATGGCTCGTGGAGGGTGATGAAGGTGGCATTCTTTAAAGCCCAGGCGTTAAGGG
ACTGATTCTTTTCCTCGTCCAGAAACTCTTTATATGATGATGTGGGTCCTGGATTGCAGA
GGAAGATAGTGGGAATGCCGCCTTTAATTTGAATTGGCTTCCCGTACTTTGTATTGCTTT
GCCAGTCTCTTTGGGCCCCCATGAATTCCTTGAAGTGTTTGAGGTAGTGGGGGTCGACGT
CATCAATGACGTTGTACCAGGCGTCGTTGGAATATATCTTTGGAGACAGATCCAGGTGTC
CACATAAATAATTATGTGGGCCCAGTGAACGAGCCCACATGGTCTTCCCGGTTCGGCTAT
CACCTTCTAGAACAATACTGATCGGTCTCCATGGCCGCGCAGCGGGACTGCATATATTTG
CGGATACCCATACTTCTAATTCCTCTGGGACGTGTGTAAATGAGGATGATAAGAACGGAC
TAACGTAAGTTTGGGGTGGAGCCTGGAAGATTCTATCTGCGTTAGCAGATATATTATGGA
ACTGTAAAAAAAAGGACTTCGGATCTTTTTCTTTGATAATTTGAAGAGCTTCTGATTTAG
AAGAAGCATTCAACGCTTCTGCATATACCTGAGCTAAATGCTGGCCCTCGCCCCTGGCAC
TTCTGGCATCGACTTGGAAAATGCCATCGTCAAGAAATTCCCCTCCCTTTTCAATGTAAG
CCTTGACATCGGACGATGATTTAGCGCCCTGAATGTTCGGATGGAAATGTGTGGATCTGG
ATGGGGAAAGGAGATCGAAGAATCTGGGGTTGGTACATTGGAACTTGCCTTCGAATTGGA
TGAGGACATGGAGATGAGGTACCCCATCCTGATGGAGTTCTCTGCAAACCCTAATGAATT
TGATATTCGTCGGGTAAGAAAAGGCTTTCAATTGGGAAAGGGCCTCTTCCTTTGTTAATG
AGCATCGGGGATAGGTGATGAAATAATTTTTGGCATTTATTTGAAAACGACCGGCTCTTG
GCATATTAGCTGTCGTTTTGGATCGGGGGACACTCAAAACTCTAGGGGAACGGTGGAATG
GGGGGCATTATATAGGATGTCCCCCAATGGCATATGTGTAAATAGGTAGATTTCCATTCA
AAATTTGAATTGCGAATATTGGCGGCCATCCGATTAATATT

>W1_2015_B_EACMV_B
ACCGGATGGCCGCGCCCGAAAAAGCAGATGGACCCCACAAGGGCCCCCACGCACTAAGAA
ATGTCAGCCAACCATGTGCAAGACTGGGAGACTCGGTATTTACGCATGGAGGATGAAGTG
GGCCCTACGTACTAAGTTGGACAGGCAATTTTATTGCGATGTGTGTATCATATGTTTATA
GGTGTGTTACGGGCCAATCTAAAGGTATGTTATGGGGCCTATCATAAAAAAGCAAAATAG
AGGTTCCTATTTACATATTGATTATAGTTTAATGTGCGGATATATGATCCGCCACGTGTG
ATTAAGTTGTCCTATAAATATTTGGCATGTCGCCCGTTCGTCAATGCAAGATGTATTCGG
TATACAGACGTGGGTATAAGACGCCGTATAGGAGTCCGTATGGCGCCCGTGTAACACCAT
ATGTGAATCGTAAGACCTCTGGTAAACAGACGGCGAAATCTCGTGTATCGCGAAAGTTGG
CGTATGAATCGCCAAAAGGTCTATATACGCGACGCTCATTGGAGGATATCCATAATGGGG
CTGCCTTGAAGTTGCCTCAACAGGGGGATTATACGTCCTACGTGACACTCCCATGTCGAG
GCATTGATGGTAATGGGGGTAGGTCTGTGGATCATATAAAATTATTAAGTTTGAGGGTTT
CGGGGACCGTCAACGTCAGTCAATCCGGTGGTGATGACAATATGGGAGAGAGAACGACCA
TGAGGGGTATTTTTTTCATGGCGTGTCTTGTTGATAAGAAACCTTTCGTTCCAGATGGGG
TCAGCATATTGCCGACGTTTAATGAGTTGTTCGGGGAATATGAATCCGTATATGGCATGC
CTAGGTTGAAGGAAAACGTCCGTCACCGTTATCGCGTTATTGGGACGTCGAAAATATATA
TAACGACCGATGACGATCACATCCAGAAGCCTTTCAGTCTACGTCGAAGACTAAGTGGAG
GGAAATATCCTATATGGTCGTCGTTCAAGGATGTGGATAATAGTAGTACAGGTGGTAACT
ATAAAAATATAAATAAGAACGCTATACTCGTTAGTTATGTGTGGGTTTCGCTAAGTCGGA
CCACGTGTGATGTGTATTCGCAGTTTGTACTTAATTACGTGGGCTGATAATAAAACTATA
TAAGTGTTTGATGGACATTAATTATGTTGGAACGAACTAAAAAGAGATGAACATGAATGG
TAAGCATATAGAGTTTTATTATGTTCCGAAGCAAATATGGTACATATAAATGGTTTATTA
CAATGGCCGTGGTGCTTCGGATTTTATCTTGATGAGGCACTTGTTGATGGTACTCTCAAG
CAGTGTCTCGAGGTCCTTTCTGGATACTGAGTCGGATTGGGCCTGTGATACCGAGTCCCC
TGGGTCTAACTCGGGTGTGTGTAATCTGTGTAGTCTCTGGTAGGGATAGTCTGTGGAGTC
GTTGTCTAAGTCTGTTGGTATTGTCGATGGGTCCATTCTCATGGACTGGGAACGAAAGTG
TTCCAGCCTTGTTGGGCCTGATGAGCTGGGTAGCCCAATCTGAGACTTTGTGGCCCATGT
TTCTCCAGGTAGGATGGTGATGGGCCTGTGGGCTATGGGTCGTGGACTATGAGCATGTGG
AGTTGGATTTAGTAATCTCCGTCGTGTTTCTCCTTTTTCCACAGACCAGAAGTCTATGCA
GTCTTTTGTGTATCCCTTGGATAAGATGTTAATTGTTGGGGGTTTGAAACGTATGTCTGT
GGAATGTTTGGCCGATGATAATCGGAGCTTGGCTTTGATGGATGCGAATTTCACGCCTTC
TACGACGTTGGAGTCTTCGACTCGGTACATTATTTTCCAAGGGGAGGGGTCCGAAATCGA
AAAATATGTAGAAGAAAAGTAGTGGAGGTCGACGTTGCAAGCTATTGGGAAAGTGAATGC
TGCTTGAGCTGCGTCTTCAAGGCTTACGCGATTGTCTCTGATTTCTACGATAACCGACCC
AGTTGCGTTAAATGGGACCTGGTTGCGGTATTCAATTATAATGTGGTCGATTTTCATACA
TCGGCCTTTGAGTCGCATGGTAGCCTGCTCGAATGAGCTTGGGAATTGGAGATTGATGGG
TGCAGCATCGTTTGTTAATGCGTACTCGGTGCGTTTGCTGTTTATGTAATTATTGTCTGT
GACGGTGAATTGGTTGTCCATTCTATGAATGAAAAAAACAAGGGTTAGTAAACGGAGAGA
AGAGATGTATAAAAGGCAGAACAAGGTTCATAAAATGTCGTGTAGACATGGAAGCATATA
TGCAGTGAATATATATAAGAACACACTAAATTAGAGCAAGCATATATGTTTAACTGGCCG
CGCAGCGGAGTGGAATTCAGAGAAATCGGCGAACAAAGAATAAAGTCGAATGGGGTTATG
TGATGAAACCACTTACTGAATCACCGAGGAAGCAGTCGAGAGTGAATTCCTGTACCAAGT
TTGAGAAAACAAAGAAATAAAAGTAGAGCGTATTGGGATAAAAAGGAAAGAGAGTAGATG
TTATGCGTGGTGTCGTTAAATGATATGCCATGGGGTGTTTATATAGGCGTTAATAAGCCA
CACGTGGTAGAGAGAGAAAGAAGAGAGAGGCGAGAGCATTCGGGGGACACTCAAAGTCTC
TAGCAATCGGGGGAACGGGGGTCAATTTATATGATGTCCCCTAAATGGCATTTATGTAAT
ATCCTCATTAAAGTTGAATTTCAAATGTGGAAAGCGGCCATCCGTATAATATT

> W18_2015_A_EACMV_A
ACCGGATGGCCGCGCCCGAAAAAGCAGGTGGATCCCACAGGATGTCCGCGCCCGTAAAAG
AAAGTGGTCCCCGCGCACCTGTTTCGGTCGGCCAGTCATATTCACGCGTGGAAGTCTAGA
TATTTGTTGTTTGGCTTTATAGACTTCGTCGCGAAGTAGTGGAGCGCGTCAACATGTGGG
ATCCATTGTTAAACGATTTTCCCGAAACCGTTCACGGTTTTCGTTCTATGCTGGCTGTTA
AATATCTGTTACAGCTGGAACAGGAATACGATCGCGGTACTGTCGGGGCTGAGTATATAC
GGGATCTAATAGGGGTTCTACGGTGTAAGAATTATGTCGAAGCGACCAGGAGATATAATA
ATCTCAACACCCGTATCCAAGGTGCGGAGGAGGCTGAACTTCGACAGCCCATACACGAAC
CGTGTTGTTGCCCCCACTGTCCGCGTCACCAGAAGCAAAATATGGGCCAACAGGCCCATG
TATCGGAAGCCCAAGATGTACAGAATGTATCGAAGCCCAGATGTTCCTAAGGGCTGTGAA
GGCCCATGTAAGGTTCAGTCGTATGAACAGAGGGATGATGTTAAGCACACGGGTATGGTT
CGATGTGTCAGTGATGTTACGCGTGGGCCAGGCATTACCCATAGAGTCGGGAAGAGGTTC
TGTGTGAAGTCCATATATATATTGGGCAAGATCTGGATGGATGAGAATATCAAGAAGCAA
AATCATACGAACCATGTTATGTTCTTCCTCGTTCGAGATAGAAGGCCTTATGGGCCGAGT
CCTCAAGATTTTGGACAAGTGTTCAACATGTTTGATAATGAACCGACTACGGCAACCGTG
AAGAATGATCTTAGGGACCGGTATCAGGTGTTACGTAAATTCTATGCGACTGTTGTTGGT
GGACCCTCTGGGATGAAGGAACAAGCTCTGGTTAAGAGGTTTTTTAAGATCAATAATCAT
GTAGTGTATAATCATCAGGAACAGGCCAAGTATGAGAATCATACTGAGAATGCGTTGTTA
TTGTATATGGCATGTACACATGCCTCGAATCCTGTGTATGCTACGCTGAAAATACGCATC
TATTTCTATGATGCAGTGACAAATTAATAAAGGTTGAATTTTATTGCATGTTGCTCCGTA
ACTTGGAGTGTGTTTAGTAATACATCGTACAGAACATGATCAACAGCTTGAAGTACAGTG
TTAATGGAAATAACGCCTATCATATCTAAATACTTGAGCACTTGATATCTAAATACTCTT
AAGAAACGACCAGTCTGAGGCCGTAAGGTCGTCCAGATCTTGAAGTTGAGAAAACACTTG
TGAATCCCCAATGCCTTCCTCAGGTTGTGGTTGAACCGTATCTGGAGTGTGATGATGTCG
TGGTTCATGTTTCCTGGCCTCCTGTCGTGGTTGGTGATTTCGAAATATAGGGGATTTATT
ATTTCCCAGGTAAAAACGCCATTCTTGGCTTGAGGCGCAGTGATGAGTTCCCCTGTGCGA
GAATCCATGGTTGATGCAGTCGATATGAAGATAGAACGAGCAGCCGCATTCGAGGTCTAC
CCGCCTACGTCTGACGGCCCTGGTCTTCGCTGTGCGGTGTTGGACTTTGATGGGCACTAG
AGAACAATGGCTCGTGGAGGGTGATGAAGGTGGCATTCTTTAAAGCCCAGGCTTTAAGGG
ACTGATTCCTTTCCTCGTCCAGAAACTCTTTATATGATGATGTTGGTCCTGGATTGCAGA
GGAAGATAGTGGGAATGCCGCCTTTAATTTGAATTGGCTTTCCGTATTTTGTATTGCTTT
GCCAGTCTCTTTGGGCCCCCATGAATTCTTTGAAGTGTTTGAGGTAGTGGGGGTCGACGT
CATCAATGACGTTGTACCAGGCGTCGTTTGAATATATCTTTGGAGACAGATCCAGGTGTC
CACATAAATAATTATGTGGGCCCAGGGAACGAGCCCACATGGTCTTCCCGGTTCGGCTAT
CACCTTCTAGAACAATACTGATCGGTCTCCATGGCCGCGCAGCGGGACTGCATATATTTT
CGGATACCCATACGTCTATTTCCTCTGGGACTTGTGTAAATGAGGATGATAAGAACGGAC
TAACGTAAGTTTCGGGCGGAGCCTGGAAGATTCTATCTGCGTTAGCAGATATGTTATGGA
ACTGTAAAAAAAAGGACTTTGGATCCTTTTCTTTAATAATTTGAAGAGCCTCGGATTTAG
ACGAAGCATTCAATGCGTCTGCATATACCTGAGCTAAATGTTGGCCCTCCCCCCTTGCAC
TTCGGGCATCGACTTGGAAAATTCCATCGTCAAGAAATTCCCCTCCCTTTTCAATGTAAG
CTTTGACATCGGACGATGATTTAGCTCCCTGAATGTTCGGATGGAAATGTGTTGATCGGG
ATGGGGAAATGAGATCGAAGAATCTCGGGTTGGTACATTGGAACTTGCCTTCGAATTGGA
TGAGAACATGGAGATGAGGCACCCCATCCTGATGTAGTTCTCTGCAAACCCTAATGAATT
TGATATTCGTCGGGTACGAAAGGGCTTGTAATTGGGAAAGGGCCTCTTCTTTTGTTAATG
AGCATCGGGGATAGGTTATGAAATAATTTTTGGCATTTATTTGAAAACGACCGGCTCTTG
GCATATTGGCTGTCGTTTTGGATCGGGGGACACTCAAAGTCTGTGGCAATCGGTGGAACG
GGGGGCATTATATATGATGTCCCCCAATGGCATATGTGTAAATAGGTAGACTTCCATTCA
AAATTTGAATTCCGAATATTGGCGGCCATCCGATTAATATT

> W18_2015_A_EACMV-Ug_A
ACCGGATGGCCGCGCCCGAAAAAGCAGGGGGACCCCACAAGGAACGCGCCCGTGAAAGAA
AGTGGTCCCTGCGCACTTGTTTTGGTCGGCCAGTCATATTCACGCGTGAAAGTCTAGATA
TTTGTTGTTTGTCTTTATAGACTTCGTCGCGAAGTAGTTGAGCGCGTCAACATGTGGGAT
CCATTGGTTAACGATTTTCCCGAAACCGTTCACGGTTTCCGTTCTATGCTTGCTGTTAAA
TACCTGTTACATCTGGAACATGAATACGATCGCGGTACTGTCGGGGCTGAGTATATACGG
GATCTAATAGGGGTTTTACGGTGTAAGAATTATGTCGAAGCGACCAGGAGATATAATAAT
CTCAACACCCGTATCCAAGGTGCGGAGGAGGCTGAACTTCGACAGCCCATACACGAACCG
TGTTGTTGCCCCCACTGTCCGCGTCACCAGAAGCAAAATATGGGCCAACAGGCCCATGTA
TCGGAAACCCAAGATGTACAGAATGTATCGAAGCCCAGATGTCCCTAAGGGCTGTGAAGG
CCCATGTAAGGTCCAGTCGTTTGAGCAGAGGGATGATGTGAAGCACCTTGGTATCTGTAA
GGTGATTAGTGATGTGACGCGTGGGCCTGGGCTGACGCACAGGGTCGGAAAGAGGTTTTG
TATCAAGTCCATTTACATTCTGGGTAAGATCTGGATGGATGAAAATATTAAGAAGCAGAA
TCACACTAATAATGTGATGTTTTACCTGCTTAGGGATAGAAGGCCGTATGGCAATGCGCC
CCAAGACTTTGGGCAGATATTTAACATGTTTGATAATGAGCCTAGTACTGCAACAATTAA
GAACGATTTGAGGGATAGGTTTCAGGTGTTGAGGAAATTTCATGCCACTGTTGTTGGTGG
TCCATCTGGCATGAAGGAGCAGGCGTTGGTGAAAAGGTTTTACAAGCTGAATCATCACGT
TACATATAATCATCAGGAGGCAGGGAAGTATGAGAATCACACAGAGAATGCGTTGTTATT
GTATATGGCATGTACACATGCCTCGAATCCTGTGTATGCTACGCTGAAAATACGCATCTA
TTTTTATGATGCAGTGACAAATTAATAAAGGTTGAATTTTATTGCATGTTGCTCCGTAAC
TTGGAGTGTGTTTAGTAATACATCGTACACAACATGATCAACAGCTTGAAGGACAGTGTT
AATGGAAATAACGCCTATCATATCTAAATACTTGAGCACTTGATATCTAAATACTCTTAA
GAAACGACCAGTCTGAGGCCGTAAGGTCGTCCAGACCTTGAAGTTCAGAAAACACTTGTG
AATCCCCAATGCCTTCCGAAGGTTGTGGTTGAACCGTATCTGGAGTGTGATGATGTCGTG
GTTCATGTTCCCTGGCCTCTTGTCGTGGTCGGTGATTTCGAAATAGAGGGGATTTGTTAT
GTCCCAGGTAAAAACGCCATTCCTTGCTTGAGGCGCAGTGATGAGTTCCCCTGTGCGAGA
ATCCATGGTTGATGCAGTCGATATGAAGATAGAACGAGCAGCCGCATTCGAGGTCTACCC
GCCTACGTCTGACGGCCCTGGTCTTCGCTGTGCGGTGTTGGACTTTGATGGGCACTAGAG
AACAATGGCTCGTGGAGGGTGATGAAGGTGGCATTCTTTAAAGCCCAGGCTTTAAGGGAT
TGGTTCTTTTCCTCGTCCAGAAACTCTTTATATGATGATGTTGGTCCTGGATTGCAGAGG
AAGATAGTGGGAATGCCGCCTTTAATTTGAATTGGCTTTCCGTATTTTGTATTGCTTTGC
CAGTCTCTTTGGGCCCCCATGAATTCTTTGAAGTGTTTGAGGTAGTGGGGGTCGACGTCA
TCAATGACGTTGTACCATGCGTCGTTTGAATATACCTTGGGAGACAGATCCAGGTGGCCA
CAAAGATAATTATGGGGTCCCAGTGAACGAGCCCACATTGTTTTGCCGGTTCGGCTATCA
CCTTCTAGAACAATACTGATCGGTCTCCATGGCCGCGCAGCGGGACTGCATATATTTTCG
GATACCCATACCTCTATGTCTTCTGGCACTTGTGTAAAAGAGGATGATAAGAATGGACTA
ACGTAAGTTTGTGGCGGAGCCTGGAAGATTCTATCTGCGTTAGCAGATATGTTATGGAAC
TGTAAAAAAAAGGACTTTGGATCCTTTTCTTTAATAATTTGAAGAGCCTCGGATTTAGAC
GAAGCATTCAATGCGTCTGCATATACCTGAGCTAAATGTTGGCCCTCCCCCCTTGCACTT
CTGGCATCGACTTGGAAAAGTCCAGCGTCAAGAAATTCCCCTCCCTTTTCAATGTAAGCT
TTGACATCGGACGATGATTTAGCTCCCTGAATGTTCGGATGGAAATGTGTTGATCGGGAT
GGGGAAATGAGATCGAAGAATCTCGGGTTGGTACATTGGAACTTGCCTTCGAATTGGATG
AGAACGTGGAGATGAGGCACCCCATCCTGATGTAGTTCTCTGCAAACCCTAATGAATTTG
ATATTCGTCGGGTACGAAAGGGCTTGTAATTGAGAAAGGGCCTCTTCTTTCGTTAATGAG
CATCGGGGATAGGTTATGAAATAATTTTTGGCATTTATTTGAAAACGACCGGCTCTTGGC
ATATTGGCTGTCGTTTTGGATCGGGGGACACTCAAAACTCCAGGAGAACGGTGGAATGGG
GGGCAATTTATATGATGTCCCCCAATGGCATATGTGTAAATAGGTAGACTGTCATTCAAA
ATTTGAATTCCGAATATTGGCGGCCATCCGATTAATATT

> W18_2015_A_EACMV-Ug_B
ACCGGATGGCCGCGCCCGAAAAAGCAGGGTGACCCCACAATGGCCCCCACGCACTATGTA
ATGTCAGCCAATCATGTTCAAGACTGGAAGACGCGGTAGTTACGTATTGATGAGTAAGTG
GTCCCGATGCACTAATGTTGACAGGCAATTGGATTGCTATGTGTGTATCATAGTCATATA
GGTGTGTTACTGGTTAATCTAAAGTTAGGTGATGGGGCCTATCATAAAAACGCAATACAT
AGGTACGTATGTACATATTGATTATATTTTTGTTTGCGGATATATGATCCGCCACGTGTA
TAATGGATATGGAATGTCCTATAAATATTTGGCATGTCTCTCGTCCGTTAATGCAAGATG
TATTCTGTTTACAGGCGTGGGTATAAGACTCCGTATAGGAGTCCGTATGGCGCCCGTGTC
ACACCATATGTTTATCGTAAGAGTGCTGTTAAACAGACGTCGAAATCTCGTGTACCGCGA
AAGTTGGCGTATGAATCGCCAAAATGTCTATATACGCGACGCTCATTGGAGGATATCCAT
AATGGGGCTTCCTTAAAGTTGCCTCAACAGGGGGATTATACGTCCTACGTGACACTCCCA
TGTCGAGGTATCGATGGTAATGGGGGTAGGTCTGTTGATCATATAAAATTATTAAGCTTG
AGGGTGTCTGGGACCGTCAATATCAGTCAATGCGGTGGTGATGATAATATGGGAGAGAGA
ACGACCATGAGGGGTATTTTTTTCATGGCTTGTCTTGTTGATAAGAAACCTTTCGTTCCA
GAGGGGGTTAGTATATTGCCGACGTTTAATGAGTTGTTCGGGGAATATGAATCCGTGTAT
GGCATGCCTAGGTTGAAGGAAAACGTTCGTCACCGTTATCGCGTGATTGGGACGTCGAAA
TTATATATAACGACCGATGAAGAGCACATCCAGAAGCCATTTAGTCTACGTCGAAGACTA
AGTGGAGGGAAATATCCTATGTGGTCGTCGTTCAAGGATGTGGATAATAGTAGTACAGGT
GGGAACTATAAAAATATAAATAAGAACGCTATACTAGTTAGTTATGTGTGGGTATCGCTA
TGTCGGTCCACGTGTGATGTGTATTCCCAGTTTGTACTTAATTACGTCGGTTGATAATAA
AACGAGATAAGTGTGTTGACATTAATTATGTTTGAACTAACGAAATATGAGATGAACATC
AATGGAAAGCACATATAGTGTTATTATGTAGCGAATCAAATATCGTACATATCAAGTGTT
TATTACAATTGCCTGGGTGCTTCGGATTTGATTTTGATGAGACACTTGTTTATGGTACTC
TCAAGCAGTGTCTCGAGGTCCTTTCTGGATACTGAGTCGGATTGGGTCTGTGATACCGAG
TCCCCTGGGTCCAATTCGGGTGTGTGTAATCTGTGTAGTGTCTGGTAAGGATATTCTGTG
GAGTCGTTGTCTAAGTCCGTTGGTGTTGTCGATGGGTCCATTCTCATGGACTGTGAACGA
AAGTGGTCCAGCCTTGCTGGGCCGGATGAGCTGGGTAGCCCAATCTGAGACTTCGTGGCC
CATGTTTCTCCAGGGAGAATGGTGATGGGCCTGTGGGTTATGGGTCGTTGACTATGAGCA
TGTGGAGTTGGATTTAGTAATCGCCGTCGTGTTTCTCCTTTTTCCACGGACCAGAAGTCT
ATGCAATCCTTTGTGTAGCCCTTGGATAATATGTTAATTGTTGGGGGTTTGAAACGTATG
TCCGTGGAATGTTTGGCCGATGATAATCGGAGCTTGGCCTTGATGGATGCGAATTTCACG
CCTTCTATGACGTTTGAGTCTTCGACTCTGTACATGATTCTCCAAGGGGAGGGTTCTGAA
ATCGAAAAATATGTAGACGAGAAGTAGTGGAGGTCTACGTTGCAAGCTATTGGGAAAGTG
AATGCTGCTTGAGCAGCGTCTTCAAGGCTGACGCGATTGTCTCTGATTTCTACGATAACC
GACCCAATTGCGTTAAATGGGACCTGGTTTCGGTATTCAATTATAATGTGGTCGATTTTC
ATACATCGGCCTTTGAGTCGCATGGTAGCCTGCTCGAATGAGCTCGGGAATTGGAGATTG
ATTGGTGCAGCATCGTTGGTTAATGCGTACTCTGTGCGTTTGCTGTTGATATAATTATTG
TCTGTGACGGTGAATTGGTTGTCCATTCTATGAATGAAAAAAACAAGGGTTAGTAAACGG
AGAGAAGAAATGTATAAAAGTCAGAGCAAGTTTATAAAATGTCTTGTATACATGGAAGCA
TATATGCATTGGGTATCGATAATAACACACTAAACCAGAACAAGGATCATATATGTATAA
TTGGCCGCGCAGCGGATTGGAAGTCAGACAAATCGGCGAACAAATAAAAAAGTCTAATGA
GGTTATGGGATGGAAATAACTTACGGAATCACCTATGAAGCAGTCGGGATTGAATTCTTG
GTATAAGTGGAGAAAACAAATAAATAAAAGGTAACGAAATAAAAGTATGACGGATTGGTA
TAGAAAGGAAAGTGAGCAGATTATATGCGCCGTGTCGTTAAATGAGATGTTATTGGGTGT
TTATATAGGCGTTAATAAGCGAGACGTGGTAGAGAGAGAAAGAAGAGAGAGGCGAGAGCA
ATCGGGGGACACTCAAAGTCTGTAGCAATCGGGGGAAAGGGGGGCAATTTATATGATGTC
CCCTAAATGGCATTTATGTAATATCCTCATTGAATGTGAAAGGCAAACGTGGAAAGCGGC
CATCCGTATAATATT

> W18_2015_A_ACMV_A
ACCGGTTGGCCCCGCCCCCCTTTAAACGTGGTCCCCGCGCACTACGTATGTCGGCCAATC
ATGTGGTAGCCTTAAAGGGTATTTATTAGTGGTGGGCCACTATATACTTACAGGCGAAGT
TGTTGCTAGTGCGCAATGTGGGATCCACTGGTGAATGAGTTTCCAGACTCGGTGCATGGG
CTTAGGTGTATGCTTGCAATTAAATATTTGCAGGCCTTAGAGGATACATACGAGCCCAGT
ACTTTGGGCCACGATCTGGTTAGGGATCTAGTCTCAGTTATCAGGGCGCGTAATTATGTC
GAAGCGACCAGGAGATATCATCATTTCCACTCCAGGCTCCAAGGTTCGTCGAAGACTGAA
CTTCGACAGCCCATACAGGAACCGTGCTACTGCCCCCACTGTCCACGTCACAAATCGAAA
ACGGGCCTGGGTGAACAGGCCCATGTACAGAAAGCCCATGATGTACAGGATGTATAGAAG
CCCAGACATACCTAGGGGCTGTGAAGGCCCATGTAAGGTCCAGTCGTTTGAGCAGAGGGA
TGATGTGAAGCACCTTGGTATCTGTAAGGTGATTAGTGATGTGACGCGTGGGCCTGGGCT
GACACACAGGGTCGGAAAGAGGTTTTGTATCAAGTCCATTTACATTCTTGGTAAGATCTG
GATGGATGAAAATATTAAGAAGCAGAATCACACTAATAATGTGATTTTTTACCTGCTTAG
GGATAGAAGGCCTTATGGCAATGCGCCCCAAGACTTTGGGCAGATATTTAACATGTTTGA
TAATGAGCCCAGTACTGCAACAATTAAGAACGATTTGAGGGATAGGTTTCAGGTGTTGAG
GAAATTTCATGCCACTGTTATTGGTGGTCCATCTGGCATGAAGGAGCAGGCGTTGGTGAA
AAGGTTTTACAGGTTGAATCATCACGTGACATATAATCATCAGGAGGCAGGGAAGTATGA
GAATCACACAGAGAATGCTTTGCTTTTGTACATGGCATGTACTCATGCCTCCAATCCTGT
ATATGCGACGTTGAAAATACGTATATATTTCTATGACAGTATTGGCAATTAATAAATATT
GAATTTTATTTCATGAGTCAACTGACACTCAAGAGTGTTTGCAATTACATTGAACAAAAC
ATGAGCAGCAGCTCTAATTACATCGTTAATGGAGATAACACCTATATTATCCAAGTATTT
AATTACTTGGTATCTAAAGACCCTTAAGAAAAGACCAGTCTGAGGCCGTAAGGTCGTCCA
GATCTGGAAGTTGAGAAAACATTTGTGAATCCCCAGCGCCTTCCTCAGGTTGTGATTGAA
TCGAACCTGGACTGTTATGATGTCCTGGTTCAGCAGGAATGGTCGTTGTTGGTGCCTGGT
TATTGTGAAATATAGGGGATTGTTTATTTCCCAGGTATACACGCCATTCATTGCTTGAGG
AGCAGTGATGAGTTCCCCTGTGCGTAAATCCATGATTGGAGCAGTTGATATGGAGGTAAT
ATGAACAGCCACAGACAAGATCCACTCTCCTACGCCGGATGGCTCGCTTCTTGAATTGTC
TGTGACTGACTTTGATTGGCACCTGAGTAGAGTGGTTCTGTGAGGGTGATGAAGATTGCA
TTCTTTAATGCCCAGGCCTTTAGCGCTTCTTGCTTGTCCTCGTCTAGAAACTCTTTATAG
GACGAGGTAGGTCCTGGATTGCAGAGGAAGATAGTGGGAATTCCACCTTTAATTTGAACG
GGTTTCCCGTATTTCGTGTTGGATTGCCAGTCCCTTTGGGACCCCATGAATTCCTTAAAG
TGCTTTAGGTAGTGGGGATCGACGTCATCAATGACGTTGTACCAGGCATCATTATTGAAG
ACCTTTGGACTAAGGTCCAGGTGTCCACACAGGTAATTGTGTGGGCCTAAAGATCTGGCC
CATATCGTTTTCCCTGTTCTGCTATCACCTTCTATGACAATACTATTGGGTCTCCATGGC
CGCGCAGCGGAATCCCTAACATTATCAGCGACCCATTCTTCAATTTCATCAGGAACTTGG
TCAAAGGAAGAACATGGGAAGGGAGAAACATAAGGAGCTGGTGGCTCCTGGAAAATCCTA
TCTAAATTACTATTTAGATTATGAAATTGAAGTACAAAGTCCTTTGGGACTAATTCTCTA
ATTACATTAAGAGCTTCGGACTTACTGCCGCTGTTAAGCGCTTTGGCGTAAGCATCATTT
GCTGATTGTTGACCGCCTCTAGCAGATCGTCCATCGATCTGAAATTGTCCCCATTCGACG
GTGTCTCCGTCCTTATCTAGATAGGACTTGACATCTGAGCTTGATTTGGCACCTTGAATG
TTGGGGTGGAAACTGGTGCTACAGCTTGGGTGTACACAATCGAAGAGACGATTGTTCGTA
ATCGTGATTTTACCTTCGAATTGGATGAGGGCATGCAAGTGAGGTTCCCCATTCTGATGC
AGCTCTCGACAGATTTTAATGAACTTAGGGTTTGATGGGAGAGTGAGTGTTCGAATGAAC
GACAGTAGGTGTTCTTTGGGTAAAGAACACTTTGGGTATGTGAGGAAGACATTCTTGGCT
TGAATTCTGAAACGAGGAGTTCTCATGTTGACCAAGTCAATTGGAGACACTCAACTAGAG
ACACCCTTGAGCATCTCCTCCTGTTAATTGGAGACATTATATAGGTGTCTCTAAATGGCA
TTCTGGTAATAAGTTGAACTTTAATTTGAATTAAAAGGCTCAAAAGGCTCAGAACACCCA
AGGGGCCAACCGTATAATATT

>W18_2015_A_ACMV_B
ACCGGTTGGCCCCGCCACTCTTTAAACGTGGTCCCCGCGCACCGGTTGGCCCCACCCCCA
TTTGAAAATGGTCCCCCCACCTTTTTCCCGCGCCTGCAGGTACTATGGGGGCCCCGCATG
CGGATGTTGTCAGCTATGGATATTGCATGTGTGTCCCACATGCAAATAAATGATCTGCGG
GCCTATCGAATGACAGCTTGTGCTACTAAATTATATTTAGTATATTGTTCATGGTTCTGA
GTGTAATAAAATGATATATTTTATTTAACTTTTAATATTAGCCATTCGATATTAGTGATT
TATAGTCGTCAATCTGACAACGACCATGAATGACAATTAAGGCGAGTAGCGTAATTGTTA
ATGTATTATATATAGGGTTCTAACATACAGGAGTTTGAGAATATCATATATCTGAATTAT
ATACATTAATATCTAATGTATAGTATCAGGAAGCAGTCTAGAAATTTCCAAAGGAAATTG
AACAGCAATACCACTAACAGGTATCCAAGCAGGCGTAAGTATGTTGCTGGGCATACTAGA
CCATGTGTTAGGCGAAGATTGTCATATGAGCCAGTGGAGAGACCGTTGGTCCATAATGTT
TTGTGTGAGAAGCAACATGGTGATGTGTTTAATTTGCAGCAGAACACAAGTTACACGTCA
TTTGTGACGTATCCTTCCAGGGGACCATCTGGTGATGGGCGTAGTAGGGATTACATCAAG
TTGCAAAGTATGTCTGTCTCGGGAGTGATACATGCGAAGGCGAATGGCAATGATGATCCT
ATGGAGGTGTCTCCTGTGGTTAATGGAGTGTTCGTGTTTAGCTTAATCATGGATACAAAG
CCTTATTTACCTGCTGGTGTTCAAGCTCTTCCTACATTTGAAGAGCTGTTCGGACCATAT
TCCTCTTGTTACGTTAACTTAAGATTATTGAATAATCAACAGCATCGATATAGGGTATTG
CACAGCGTGAAACGTTTCGTTTCATCTTCAGGAGATACTAAGGTATCTCAATTTAGGTTT
AATAAGCGATTGAGCACCAGGCGATATAATATTTGGGCATCATTCCATGATGGGGATCTG
GTAAATGCAGGTGGAAATTATAGGAACATAAGCAAGAATGCTATTCTTGTCAGTTATGCT
TTTGTATCAGAGCATTCAATGTCTTGTAAGCCATTTGTACAAATAGAAACATCCTATGTG
GGATGATGTATTATTCATAAATCTTTATGGCTACTGCCTCTATGTGCTATTAAGCACTTG
TTTACAGTTTGTTCTATAATGCTTTCAATGTCTTTTTTTGACATGGACTGGGTTTGTGAA
ATTGAGTCCCCTGGATCGAGGGAAGCCTCAGGTAGTTGGTGTAGTCCTCTAAGTGGGAAT
TCAGCCTCAGAGGCATACTGCTTGGAGGATGAGCCGTCGAAGTCAATTGGTTTTGGGCTT
GTGTATCGCATGCTTGTAGAGCGCCCAATTGTGGATTTTGTAGCCCATGTTTCTCCTGGT
TGGACCGTGATGGGCCTATATTTAGGCCCAGTGTCATAATCGGTGCCGGACTCATTCTGA
ATGAGCCTGCGAATGGGCTTAGGTTTTCCAACGGACCAGAAGTCGACACAGTCAGGCCCA
TAGTCCTTGGATAGTATTCTTATAGTGGGCTGTTTAAATTTAATGTCCGTTGAATGTTTG
GCAGCTGACAGCTTCAGTTTTGCCTTAATTTGGGCAAATGTGATTCCAGTCTTTACGTTT
GAGTCTTCAACCTTATACAGCAGCTGCCATGGTACGTTGTCATCAATTGAAAAGTATGAT
GCAGAGAAATAATGGAGGTCCACATTACACCCTATGGGAAATGTGAATTGGGCTTGATCC
TGTTGCTCATCACTGAGCCTAGTGTCCCTAATGGTAACAATAACAGAACCTTGTGCATTA
AAGGGCACTTGATTCCTGTACTCAATGACGACATGGTCTACCTTCATGCATTTGCCCATG
ATACGTACCCTTGTTCGTTCAAGGGTCGAAGGAAATTGAAGTGTAATCGGCGATTCATCA
TTCGTCAGTTTGTATTCGGTCCTTGCGGATTGAATATAGTCGCTGGATATGACAGGTACA
GATGTATCCATGTTCAACACTTTGAGTAAAAGCTTGTCAAAGCCACAACACCTGTCGCAT
GATAAACATGATTAATCTATTGTAAAATTGGCCGCGCAGCGGAATGGCTTGAATTCAAGA
TAAATCAGAAGATTTGTCAACAGGATAAACAAATTGTCGAAATATAGACATATATTTCCT
ACCTATCGGAAAAATGCTTCTATTTGTAATCCAATTCAAACATATATATATGCATACACA
GTAGTCGATGAAACATTATATAGTTAGAGATATGTACCTAATAATAACTTGAATTGGATA
TCCTCTGGAGTGGTATGTGGATAGTCTTAATATCAAAGTGGTCATATAAATATGTTTTAT
ATATTTATTAAGGAGTTATCCAACGAGTGATAGTTTACGTTGTTAGATATGCATGTTCAA
ATCTAAGATAAGCAATTACACTATAGTGAGAGAAAGTTAGAGAGAGACGCTCTCAACTGG
AGACACACTTGAGCATCTCCTCCTGTTAATTGGAGACATTATATAGTTGTCTCTAAATGG
CATTCTTGTAATTTGTGGAACTTTAATTTGAATTAAAAGGCTCAAAAGGCTCAGAACACC
CAAGGGGCCAACCGTATAATATT

> W1_2015_B_EACMV_A
ACCGGATGGCCGCGCCCGAAAAAGCAGGTGGATCCCACAGGATGTCCGCGCCCGTAAAAG
AAAGTGGTCCCCGCGCACCTGTTTCGGTCGGCCAGTCATATTCACGCGTGGAAGTCTAGA
TATTTGTTGTTTGGCTTTATAGACTTCGTCGCGAAGTAGTGGAGCGCGTCAACATGTGGG
ATCCATTGTTAAACGATTTTCCCGAAACCGTTCACGGTTTTCGTTCTATGCTGGCTGTTA
AATATCTGTTACAGCTGGAACAGGAATACGATCGCGGTACTGTCGGGGCTGAGTATATAC
GGGATCTAATAGGGGTTCTACGGTGTAAGAATTATGTCGAAGCGACCAGGAGATATAATA
ATCTCAACACCCGTATCCAAGGTGCGGAGGAGGCTGAACTTCGACAGCCCATACACGAAC
CGTGTTGTTGCCCCCACTGTCCGCGTCACCAGAAGCAAAATATGGGCCAACAGGCCCATG
TATCGGAAGCCCAAGATGTACAGAATGTATCGAAGCCCAGATGTTCCTAAGGGCTGTGAA
GGCCCATGTAAGGTTCAGTCGTATGAACAGAGGGATGATGTTAAGCACACGGGTATGGTT
CGATGTGTCAGTGATGTTACGCGTGGGCCAGGCATTACCCATAGAGTCGGGAAGAGGTTC
TGTGTGAAGTCCATATATATATTGGGCAAGATCTGGATGGATGAGAATATCAAGAAGCAA
AATCATACGAACCATGTTATGTTCTTCCTCGTTCGAGATAGAAGGCCTTATGGGCCGAGT
CCTCAAGATTTTGGACAAGTGTTCAACATGTTTGATAATGAACCGACTACGGCAACCGTG
AAGAATGATCTTAGGGACCGGTATCAGGTGTTACGTAAATTCTATGCGACTGTTGTTGGT
GGACCCTCTGGGATGAAGGAACAAGCGCTGGTTAAGAGGTTTTTTAAGATCAATAATCAT
ATAGTGTATAATCATCAGGAACAGGCCAAGTATGAGAATCATACTGAGAATGCGTTGTTA
TTGTATATGGCATGTACACATGCCTCGAATCCTGTGTACGCTACGCTGAAAATACGCATC
TATTTCTATGATGCAGTGACAAATTAATAAAGGTTGAATTTTATTGCATGTTGCTCCGTA
ACTTGGAGTGTGTTTAGTAATACATCGTACAGAACATGATCAACAGCGTGAAGTACAGTG
TTAATGGAAATAACGCCTATCATATCTAAATACTTGAGCACTTGATATTTAAATACTCTT
AAGAAAAGACCAGTCTGAGGCCGTAAGGTCGTCCAGACCTTGAAGTTGAGAAAACACTTG
TGAATCCCCAATGCCTTCCTCAGGTTGTGGTTGAACCGTATCTGGAGTGTGATGATGTCG
TGGTTCATGTTTCCTGGCCTCCTGTCGTGGTTGGTGATTTCGAAATATAGGGGATTTATT
ATTTCCCAGGTAAAAACGCCATTCTTGGCTTGAGGCGCAGTGATGAGTTCCCCTGTGCGA
GAATCCATGGTTGATGCAGTCGATATGAAGATAGAACGAGCAGCCGCATTCGAGGTCTAC
CCGCCTACGTCTGACGGCCCTGGTCTTCGCTGTGCGGTGTTGGACTTTGATGGGCACTAG
AGAACAATGGCTCGTGGAGGGTGATGAAGGTGGCATTCTTTAAAGCCCAGGCTTTAAGGG
ACTGATTCTTTTCCTCGTCCAGAAACTCTTTATATGATGATGTTGGTCCTGGATTGCAGA
GGAAGATAGTGGGAATGCCGCCTTTAATTTGAATTGGCTTTCCGTATTTTGTATTGCTTT
GCCAGTCTCTTTGGGCCCCCATGAATTCTTTGAAGTGTTTGAGGTAGTGGGGGTCGACGT
CATCAATGACGTTGTACCAGGCGTCGTTTGAATATATCTTTGGAGACAGATCCAGGTGTC
CACATAAATAATTATGTGGGCCCAGGGAACGAGCCCACATGGTCTTCCCGGTTCGGCTAT
CACCTTCTAGAACAATACTGATCGGTCTCCATGGCCGCGCAGCGGGACTGCATATATTTT
CGGATACCCATACGTCTATTTCCTCTGGGACTTGTGTAAATGAGGATGATAAGAACGGAC
TAACGTAAGTTTCGGGCGGAGCCTGGAAGATTCTATCTGCGTTAGCAGATATGTTATGGA
ACTGTAAAAAAAAGGACTTTGGATCCTTTTCTTTAATAATTTGAAGAGCCTCGGATTTAG
ACGAAGCATTCAATGCGTCTGCATATACCTGAGCTAAATGTTGGCCCTCCCCCCTTGCAC
TTCGGGCATCGACTTGGAAAATTCCATCGTCAAGAAATTCCCCTCCCTTTTCAATGTAAG
CTTTGACATCGGACGATGATTTAGCTCCCTGAATGTTCGGATGGAAATGTGTTGATCGGG
ATGGGGAAATGAGATCGAAGAATCTCGGGTTGGTACATTGGAACTTGCCTTCGAATTGGA
TGAGAACGTGGAGATGAGGCACCCCATCCTGATGTAGTTCTCTGCAAACCCTAATGAATT
TGATATTCGTCGGGTACGAAAGGGCTTGTAATTGAGAAAGGGCCTCTTCTTTCGTTAATG
AGCATCGGGGATAGGTTATGAAATAATTTTTGGCATTTATTTGAAAACGACCGGCTCTTG
GCATATTGGCTGTCGTTTTGGATCGGGGGACACTCAAAGTCTGTGGCAATCGGTGGAACG
GGGGGCATTATATATGATGTCCCCCAATGGCATATGTGTAAATAGGTAGACTTCCATTCA
AAATTTGAATTCCGAATATTGGCGGCCATCCGATTAATATT

> W1_2015_B_EACMV-Ug_A
ACCGGATGGCCGCGCCCGAAAAAGCAGGGGGACCCCACAAGGAACGCGCCCGTGAAAGAA
AGTGGTCCCTGCGCACTTGTTTTGGTCGGCCAGTCATATTCACGCGTGAAAGTCTAGATA
TTTGTTGTTTGTCTTTATAGACTTCGTCGCGAAGTAGTTGAGCGCGTCAACATGTGGGAT
CCATTGGTTAACGATTTTCCCGAAACCGTTCACGGTTTCCGTTCTATGCTTGCTGTTAAA
TACCTGTTACATCTGGAACATGAATACGATCGCGGTACTGTCGGGGCTGAGTATATACGG
GATCTAATAGGGGTTTTACGGTGTAAGAATTATGTCGAAGCGACCAGGAGATATAATAAT
CTCAACACCCGTATCCAAGGTGCGGAGGAGGCTGAACTTCGACAGCCCATACACGAACCG
TGTTGTTGCCCCCACTGTCCGCGTCACCAGAAGCAAAATATGGGCCAACAGGCCCATGTA
TCGGAAACCCAAGATGTACAGAATGTATCGAAGCCCAGATGTCCCTAAGGGCTGTGAAGG
CCCATGTAAGGTCCAGTCGTTTGAGCAGAGGGATGATGTGAAGCACCTTGGTATCTGTAA
GGTGATTAGTGATGTGACGCGTGGGCCTGGGCTGACGCACAGGGTCGGAAAGAGGTTTTG
TATCAAGTCCATTTACATTCTGGGTAAGATCTGGATGGATGAAAATATTAAGAAGCAGAA
TCACACTAATAATGTGATGTTTTACCTGCTTAGGGATAGAAGGCCGTATGGCAATGCGCC
CCAAGACTTTGGGCAGATATTTAACATGTTTGATAATGAGCCTAGTACTGCAACAATTAA
GAACGATTTGAGGGATAGGTTTCAGGTGTTGAGGAAATTTCATGCCACTGTTGTTGGTGG
TCCATCTGGCATGAAGGAGCAGGCGTTGGTGAAAAGGTTTTACAAGCTGAATCATCACGT
TACATATAATCATCAGGAGGCAGGGAAGTATGAGAATCACACAGAGAATGCGTTGTTATT
GTATATGGCATGTACACATGCCTCGAATCCTGTGTATGCTACGCTGAAAATACGCATCTA
TTTTTATGATGCAGTGACAAATTAATAAAGGTTGAATTTTATTGCATGTTGCTCCGTAAC
TTGGAGTGTGTTTAGTAATACATCGTACACAACATGATCAACAGCTTGAAGGACAGTGTT
AATGGAAATAACGCCTATCATATCTAAATACTTGAGCACTTGATATCTAAATACTCTTAA
GAAACGACCAGTCTGAGGCCGTAAGGTCGTCCAGACCTTGAAGTTCAGAAAACACTTGTG
AATCCCCAATGCCTTCCGAAGGTTGTGGTTGAACCGTATCTGGAGTGTGATGATGTCGTG
GTTCATGTTCCCTGGCCTCTTGTCGTGGTCGGTGATTTCGAAATAGAGGGGATTTGTTAT
GTCCCAGGTAAAAACGCCATTCCTTGCTTGAGGCGCAGTGATGAGTTCCCCTGTGCGAGA
ATCCATGGTTGATGCAGTCGATATGAAGATAGAACGAGCAGCCGCATTCGAGGTCTACCC
GCCTACGTCTGACGGCCCTGGTCTTCGCTGTGCGGTGTTGGACTTTGATGGGCACTAGAG
AACAATGGCTCGTGGAGGGTGATGAAGGTGGCATTCTTTAAAGCCCAGGCTTTAAGGGAT
TGGTTCTTTTCCTCGTCCAGAAACTCTTTATATGATGATGTTGGTCCTGGATTGCAGAGG
AAGATAGTGGGAATGCCGCCTTTAATTTGAATTGGCTTTCCGTATTTTGTATTGCTTTGC
CAGTCTCTTTGGGCCCCCATGAATTCTTTGAAGTGTTTGAGGTAGTGGGGGTCGACGTCA
TCAATGACGTTGTACCATGCGTCGTTTGAATATACCTTGGGAGACAGATCCAGGTGGCCA
CAAAGATAATTATGGGGTCCCAGTGAACGAGCCCACATTGTTTTGCCGGTTCGGCTATCA
CCTTCTAGAACAATACTGATCGGTCTCCATGGCCGCGCAGCGGGACTGCATATATTTTCG
GATACCCATACCTCTATGTCTTCTGGCACTTGTGTAAAAGAGGATGATAAGAATGGACTA
ACGTAAGTTTGTGGCGGAGCCTGGAAGATTCTATCTGCGTTAGCAGATATGTTATGGAAC
TGTAAAAAAAAGGACTTTGGATCCTTTTCTTTAATAATTTGAAGAGCCTCGGATTTAGAC
GAAGCATTCAATGCGTCTGCATATACCTGAGCTAAATGTTGGCCCTCCCCCCTTGCACTT
CTGGCATCGACTTGGAAAAGTCCAGCGTCAAGAAATTCCCCTCCCTTTTCAATGTAAGCT
TTGACATCGGACGATGATTTAGCTCCCTGAATGTTCGGATGGAAATGTGTTGATCGGGAT
GGGGAAATGAGATCGAAGAATCTCGGGTTGGTACATTGGAACTTGCCTTCGAATTGGATG
AGAACGTGGAGATGAGGCACCCCATCCTGATGTAGTTCTCTGCAAACCCTAATGAATTTG
ATATTCGTCGGGTACGAAAGGGCTTGTAATTGAGAAAGGGCCTCTTCTTTCGTTAATGAG
CATCGGGGATAGGTTATGAAATAATTTTTGGCATTTATTTGAAAACGACCGGCTCTTGGC
ATATTGGCTGTCGTTTTGGATCGGGGGACACTCAAAACTCCAGGAGAACGGTGGAATGGG
GGGCAATTTATATGATGTCCCCCAATGGCATATGTGTAAATAGGTAGACTGTCATTCAAA
ATTTGAATTCCGAATATTGGCGGCCATCCGATTAATATT

> W1_2015_B_EACMV-Ug_B
ACCGGATGGCCGCGCCCGAAAAAGCAGGGTGACCCCACAATGGCCCCCACGCACTAAGTA
ATGTCAGCCAATCATGTTCAAGACTGGAAGACGCGGTAGTTACGTATTGATGAGTAAGTG
GTCCCGATGCACTAATGTTGACAGGCAATTGGATTGCTATGTGTGTATCATATTCATATA
GGTGTGTTACTGGTTAATCTAAAGTTAGGTGATGGGGCCTATCATAAAAACGCAATACAT
AGGTACGTATGTACATATTGATTATATTTTTGTTTGCGGATATATGATCCGCCACGTGTA
TAATGGATATGGAATGTCCTATAAATATTTGGCATGTCTCTCGTCCGTTAATGCAAGATG
TATTCTGTTTACAGGCGTGGGTATAAGACTCCGTATAGGAGTCCGTATGGCGCCCGTGTA
ACACCATATGTTTATCGTAAGAGTGCTGTTAAACAGACGTCGAAATCTCGTGTACCGCGA
AAGTTGGCGTATGAATCGCCAAAATGTCTATATACGCGACGCTCATTGGAGGATATCCAT
AATGGGGCTTCCTTAAAGTTGCCTCAACAGGGGGATTATACGTCCTACGTGACACTCCCA
TGTCGAGGTATCGATGGTAATGGGGGTAGGTCTGTTGATCATATAAAATTATTAAGCTTG
AGGGTGTCTGGGACCGTCAATATCAGTCAATGCGGTGGTGATGATAATATGGGAGAGAGA
ACGACCATGAGGGGTATTTTTTTCATGGCTTGTCTTGTTGATAAGAAACCTTTCGTTCCA
GAGGGGGTTAGTATATTGCCGACGTTTAATGAGTTGTTCGGGGAATATGAATCCGTGTAT
GGTATGCCTAGGTTGAAGGAAAACGTGCGTCACCGTTATCGCGTGATTGGGACGTCGAAA
TTATATATAACGACCGATGAAGAGCACATCCAGAAGCCATTTAGTCTACGTCGAAGACTA
AGTGGAGGGAAATATCCTATGTGGTCGTCGTTCAAGGATGTGGATAATAGTAGTACAGGT
GGGAACTATAAAAATATAAATAAGAACGCTATACTAGTTAGTTATGTGTGGGTATCGCTA
TGTCGGTCCACGTGTGATGTGTATTCCCAGTTTGTACTTAATTACGTCGGTTGATAATAA
AACGAGATAAGTGTGTTGACATTAATTATGTTTGAACTAACGAAATATGAGATGAACATC
AATGGAAAGCACATATAGTGTTATTATGTAGCGAATCAAATATCGTACATATCAAGTGTT
TATTACAATTGCCTGGGGGCTTCGGATTTGATTTTGATGAGACACTTGTTTATGGTACTC
TCAAGCAGTGTCTCGAGGTCCTTTCTGGATACTGAGTCGGATTGGGTCTGTGATACCGAG
TCCCCTGGGTCCAATTCGGGTGTGTGTAATCTGTGTAGTGTCTGGTAAGGATATTCTGTG
GAGTCGTTGTCTAAGTCCGTTGGTGTTGTCGATGGGTCCATTCTCATGGACTGTGAACGA
AAGTGGTCCAGCCTTGCTGGGCCGGATGAGCTGGGTAGCCCAATCTGAGACTTCGTGGCC
CATGTTTCTCCAGGGAGAATGGTGATGGGCCTGTGGGTTATGGGTCGTTGACTATGAGCA
TGTGGAGTTGGATTTAGTAATCGCCGTCGTGTTTCTCCTTTTTCCACGGACCAGAAGTCT
ATGCAATCCTTTGTGTAGCCCTTGGATAATATGTTAATTGTTGGGGGTTTGAAACGTATG
TCCGTGGAATGTTTGGCCGATGATAATCGGAGCTTGGCCTTGATGGAAGCGAATTTCACG
CCTTCTATGACGTTTGAGTCTTCGACTCTGTACATGATTCTCCAAGGGGAGGGTTCTGAA
ATTGAAAAATATGTAGACGAGAAGTAGTGGAGGTCTACGTTGCAAGCTATTGGGAAAGTG
AATGCGGCTTGAGCAGCGTCTTCAAGGCTGACGCGATTGTCTCTGATTTCTACGATAACC
GACCCAATTGCGTTAAATGGGACCTGGTTTCGGTATTCAATTATAATGTGGTCGATTTTC
ATACATCGGCCTTTGAGTCGCATGGTAGCCTGCTCGAATGAGCTCGGGAATTGGAGATTG
ATTGGTGCAGCATCGTTGGTTAATGCGTACTCTGTGCGTTTGCTGTTGATGTAATTATTG
TCTGTGACGGTGAATTGGTTGTCCATTCTATGAATGAAAAAAACAAGGGTTAGTAAACGG
AGAGAAGAAATGTATAAAAGTCAGAGCAAGTTTATAAAATGTCTTGTATACATGGAAGCA
TATATGCATTGGGTATCGATAATAACACACTAAACCAGAACAAGGATCATATATGTATAA
TTGGCCGCGCAGCGGATTGGAAGTCAGACAAATCGGCGAAGAAATAAAAAAGTCTAATGA
GGTTATGGGATGGAAATAACTTACGGAATCACCTATGAAGCAGTCGGGATTGAATTCTTG
GTATAAGTGGAGAAAACAAATAAATAAAAGTTAACGAAATAAAAGTATGACGGATTGGTA
TAGAAAGGAAAGTGAGCAGATGATATGCGCCGTGTCGTTAAATGAGATGTTATTGGGTGT
TTATATAGGCGTTAATAAGCGAGACGTGGTAGAGAGAGAAAGAAGAGAGAGGCGAGAGCA
ATCGGGGGACACTCAAAGTCTGTAGCAATCGGGGGAAAGGGGGGCAATTTATATGATGTC
CCCTAAATGGCATTTAGGTAATATCCTCATTGAATGTGAAAGGCAAACGTGGAAAGCGGC
CATCCGTATAATATT

> W1_2015_B_ACMV_A
ACCGGTTGGCCCCGCCCCCCTTTAAACGTGGTCCCCGCGCACTACGTATGTCGGCCAATC
ATGTGGTAGCCTTAAAGGGTATTTATTAGTGGTGGGCCACTATATACTTACAGGCGAAGT
TGTTGCTAGTGCGCAATGTGGGATCCACTGGTGAATGAGTTTCCAGACTCGGTGCATGGG
CTTAGGTGTATGCTTGCAATTAAATATTTGCAGGCCTTAGAGGATACATACGAGCCCAGT
ACTTTGGGCCACGATCTGGTTAGGGATCTAGTCTCAGTTATCAGGGCGCGTAATTATGTC
GAAGCGACCAGGAGATATCATCATTTCCACTCCAGGCTCCAAGGTTCGTCGAAGACTGAA
CTTCGACAGCCCATACAGGAACCGTGCTACTGCCCCCACTGTCCACGTCACAAATCGAAA
ACGGGCCTGGGTGAACAGGCCCATGTACAGAAAGCCCATGATGTACAGGATGTATAGAAG
CCCAGACATACCTAGGGGCTGTGAAGGCCCATGTAAGGTCCAGTCGTTTGAGCAGAGGGA
TGATGTGAAGCACCTTGGTATCTGTAAGGTGATTAGTGATGTGACGCGTGGGCCTGGGCT
GACACACAGGGTCGGAAAGAGGTTTTGTATCAAGTCCATTTACATTCTTGGTAAGATCTG
GATGGATGAAAATATTAAGAAGCAGAATCACACGAATAATGTGATTTTTTACCTGCTTAG
GGATAGAAGGCCTTATGGCAATGCGCCCCAAGACTTTGGGCAGATATTTAACATGTTTGA
TAATGAGCCCAGTACTGCAACAATTAAGAACGATTTGAGGGATAGGTTTCAGGTGTTGAG
GAAATTTCATGCCACTGTTATTGGTGGTCCATCTGGCATGAAGGAGCAGGCGTTGGTGAA
AAGGTTTTACAGGTTGAATCATCACGTGACATATAATCATCAGGAGGCAGGGAAGTATGA
GAATCACACAGAGAATGCTTTGCTTTTGTACATGGCATGTACTCATGCCTCCAATCCTGT
ATATGCGACGTTGAAAATACGTATATATTTCTATGACAGTATTGGCAATTAATAAATATT
GAATTTTATTTCATGAGTCAACTGACACTCAAGAGTGTTTGCAATTACATTGAACAAAAC
ATGAGCAGCAGCTCTAATTACATCGTTAATGGAGATAACACCTATATTATCCAAGTATTT
AATTACTTGGTATCTAAAGACCCTTAAGAAAAGACCAGTCTGAGGCCGTAAGGTCGTCCA
GATCTGGAAGTTGAGAAAACATTTGTGAATCCCCAGCGCCTTCCTCAGGTTGTGATTGAA
TCGAACCTGGACTGTTATGATGTCCTGGTTCAGCAGGAATGGTCGTTGTTGGTGCCTGGT
TATTGTGAAATATAGGGGATTGTTTATTTCCCAGGTATACACGCCATTCATTGCTTGAGG
AGCAGTGATGAGTTCCCCTGTGCGTAAATCCATGATTGGAGCAGTTGATATGGAGGTAAT
ATGAACAGCCACAGACAAGATCCACTCTCCTACGCCGGATGGCTCGCTTCTTGAATTGTC
TGTGACTGACTTTGATTGGCACCTGAGTAGAGTGGTTCTGTGAGGGTGATGAAGATTGCA
TTCTTTAATGCCCAGGCCTTTAGCGCTTCTTGCTTGTCCTCGTCTAGAAACTCTTTATAG
GACGAGGTAGGTCCTGGATTGCAGAGGAAGATAGTGGGAATTCCACCTTTAATTTGAACG
GGTTTCCCGTATTTCGTGTTGGATTGCCAGTCCCTTTGGGACCCCATGAATTCCTTAAAG
TGCTTTAGGTAGTGGGGATCGACGTCATCAATGACGTTGTACCAGGCATCATTATTGAAG
ACCTTTGGACTAAGGTCCAGGTGTCCACACAGGTAATTGTGTGGGCCTAAAGATCTGGCC
CATATCGTTTTCCCTGTTCTGCTATCACCTTCTATGACAATACTATTGGGTCTCCATGGC
CGCGCAGCGGAATCCCTAACATTATCAGCGACCCATTCTTCAATTTCATCAGGAACTTGG
TCAAAGGAAGAACATGGGAAGGGAGAAACATAAGGAGCTGGTGGCTCCTGGAAAATCCTA
TCTAAATTACTATTTAGATTATGAAATTGAAGTACAAAGTCCTTTGGGACTAATTCTCTA
ATTACATTAAGAGCTTCGGACTTACTGCCGCTGTTAAGCGCTTTGGCGTAAGCATCATTT
GCTGATTGTTGACCGCCTCTAGCAGATCGTCCATCGATCTGAAATTGTCCCCATTCGACG
GTGTCTCCGTCCTTATCTAGATAGGACTTGACATCTGAGCTTGATTTGGCACCTTGAATG
TTGGGGTGGAAACTGGTGCTACAGCTTGGGTGTACACAATCGAAGAGACGATTGTTCGTA
ATCGTGATTTTACCTTCGAATTGGATGAGGGCATGCAAGTGAGGTTCCCCATTCTGATGC
AGCTCTCGACAGATTTTAATGAACTTAGGGTTTGATGGGAGAGTGAGTGTTCGAATGAAC
GACAGTAGGTGTTCTTTGGGTAAAGAACACTTTGGGTATGTGAGGAAGACATTCTTGGCT
TGAATTCTGAAACGAGGAGTTCTCATGTTGACCAAGTCAATTGGAGACACTCAACTAGAG
ACACCCTTGAGCATCTCCTCCTGTTAATTGGAGACATTATATAGGTGTCTCTAAATGGCA
TTCTGGTAATAAGTTGAACTTTAATTTGAATTAAAAGGCTCAAAAGGCTCAGAACACCCA
AGGGGCCAACCGTATAATATT

>W1_2015_B_ACMV_B
ACCGGTTGGCCCCGCCACTCTTTAAACGTGGTCCCCGCGCACCGGTTGGCCCCACCCCCA
TTTGAAAATGGTCCCCCCACCTTTTTCCCGCGCCTGCAGGTACTATGGGGGCCCCGCATG
CGGATGTTGTCAGCTATGGATATTGCATGTGTGTCCCACATGCAAATAAATGATCTGCGG
GCCTATCGAATGACAGCTTGTGCTACTAAATTATATTTAGTATATTGTTCATGGTTCTGA
GTGTAATAAAATGATATATTTTATTTAACTTTTAATATTAGCCATTCGATATTAGTGATT
TATAGTCGTCAATCTGACAACGACCATGAATGACAATTAAGGCGAGTAGCGTAATTGTTA
ATGTATTATATATAGGGTTCTAACATACAGGAGTTTGAGAATATCATATATCTGAATTAT
ATACATTAATATCTAATGTATAGTATCAGGAAGCAGTCTAGAAATTTCCAAAGGAAATTG
AACAGCAATACCACTAACAGGTATCCAAGCAGGCGTAAGTATGTTGCTGGGCATACTAGA
CCATGTGTTAGGCGAAGATTGTCATATGAGCCAGTGGAGAGACCGTTGGTCCATAATGTT
TTGTGTGAGAAGCAACATGGTGATGTGTTTAATTTGCAGCAGAACACAAGTTACACGTCA
TTTGTGACGTATCCTTCCAGGGGACCATCTGGTGATGGGCGTAGTAGGGATTACATCAAG
TTGCAAAGTATGTCTGTCTCGGGAGTGATACATGCGAAGGCGAATGGCAATGATGATCCT
ATGGAGGTGTCTCCTGTGGTTAATGGAGTGTTCGTGTTTAGCTTAATCATGGATACAAAG
CCTTATTTACCTGCTGGTGTTCAAGCTCTTCCTACATTTGAAGAGCTGTTCGGACCATAT
TCCTCTTGTTACGTTAACTTAAGATTATTGAATAATCAACAGCATCGATATAGGGTATTG
CACAGCGTGAAACGTTTCGTTTCATCTTCAGGAGATACTAAGGTATCTCAATTTAGGTTT
AATAAGCGATTGAGCACCAGGCGATATAATATTTGGGCATCATTCCATGATGGGGATCTG
GTAAATGCAGGTGGAAATTATAGGAACATAAGCAAGAATGCTATTCTTGTCAGTTATGCT
TTTGTATCAGAGCATTCAATGTCTTGTAAGCCATTTGTACAAATAGAAACATCCTATGTG
GGATGATGTATTATTCATAAATCTTTATGGCTACTGCCTCTATGTGCTATTAAGCACTTG
TTTACAGTTTGTTCTATAATGCTTTCAATGTCTTTTTTTGACATGGACTGGGTTTGTGAA
ATTGAGTCCCCTGGATCGAGGGAAGCCTCAGGTAGTTGGTGTAGTCCTCTAAGTGGGAAT
TCAGCCTCAGAGGCATACTGCTTGGAGGATGAGCCGTCGAAGTCAATTGGTTTTGGGCTT
GTGTATCGCATGCTTGTAGAGCGCCCAATTGTGGATTTTGTAGCCCATGTTTCTCCTGGT
TGGACCGTGATGGGCCTATATTTAGGCCCAGTGTCATAATCGGTGCCGGACTCATTCTGA
ATGAGCCTGCGAATGGGCTTAGGTTTTCCAACGGACCAGAAGTCGACACAGTCAGGCCCA
TAGTCCTTGGATAGTATTCTTATAGTGGGCTGTTTAAATTTAATGTCCGTTGAATGTTTG
GCAGCTGACAGCTTCAGTTTTGCCTTAATTTGGGCAAATGTGATTCCAGTCTTTACGTTT
GAGTCTTCAACCTTATACAGCAGCTGCCATGGTACGTTGTCATCAATTGAAAAGTATGAT
GCAGAGAAATAATGGAGGTCCACATTACACCCTATGGGAAATGTGAATTGGGCTTGATCC
TGTTGCTCATCACTGAGCCTAGTGTCCCTAATGGTAACAATAACAGAACCTTGTGCATTA
AAGGGCACTTGATTCCTGTACTCAATGACGACATGGTCTACCTTCATGCATTTGCCCATG
ATACGTACCCTTGTTCGTTCAAGGGTCGAAGGAAATTGAAGTGTAATCGGCGATTCATCA
TTCGTCAGTTTGTATTCGGTCCTTGCGGATTGAATATAGTCGCTGGATATGACAGGTACA
GATGTATCCATGTTCAACACTTTGAGTAAAAGCTTGTCAAAGCCACAACACCTGTCGCAT
GATAAACATGATTAATCTATTGTAAAATTGGCCGCGCAGCGGAATGGCTTGAATTCAAGA
TAAATCAGAAGATTTGTCAACAGGATAAACAAATTGTCGAAATATAGACATATATTTCCT
ACCTATCGGAAAAATGCTTCTATTTGTAATCCAATTCAAACATATATATATGCATACACA
GTAGTCGATGAAACATTATATAGTTAGAGATATGTACCTAATAATAACTTGAATTGGATA
TCCTCTGGAGTGGTATGTGGATAGTCTTAATATCAAAGTGGTCATATAAATATGTTTTAT
ATATTTATTAAGGAGTTATCCAACGAGTGATAGTTTACGTTGTTAGATATGCATGTTCAA
ATCTAAGATAAGCAATTACACTATAGTGAGAGAAAGTTAGAGAGAGACGCTCTCAACTGG
AGACACACTTGAGCATCTCCTCCTGTTAATTGGAGACATTATATAGTTGTCTCTAAATGG
CATTCTTGTAATTTGTGGAACTTTAATTTGAATTAAAAGGCTCAAAAGGCTCAGAACACC
CAAGGGGCCAACCGTATAATATT

> W18_2018_A_EACMKV_A
ACCGGATGGCCGCGCCCGAAAAAGCAAGTGGACCCCACCGGATGGCCGCACTCGTGAAAG
AAAGTGGTCCCCGCGCACATGTTTTGGTCGGCCAGTCATATTGACGCGTGAAAGTCTAGA
TATTTGTGGTGTGACGTTATATACTTCGTCGCGAAGTAGTGGAGCGCGTCAACATGTGGG
ATCCATTGTTGAACGATTTTCCCGAAACCGTTCACGGTTTCCGTTCTATGCTTGCTGTTA
AATACCTGTTACAGCTCGAACAGGAATACGATCGCGGTACTGTCGGGGCAGAGTATATAC
GGGATCTAATAGGGGTGCTACGGTGTAAGAGTTATGTCGAAGCGACCAGGAGATATAATA
ATCTCAACACCCGTATCCAAGGTGCGGAGGAGGCTGAACTTCGACAGCCCATACACGAAC
CGTGTTGTTGCCCCCACTGTCCGCGTCACCAGAAGCAAAATATGGGCCAACAGGCCCATG
TATCGGAAGCCCAAGATGTACAGAATGTATCGAAGCCCAGATGTCCCTAAGGGCTGTGAA
GGCCCATGTAAGGTTCAGTCCTATGAACAGAGGGATGATGTTAAGCATACGGGTATGGTC
CGATGTGTCAGTGATGTTACGCGTGGGTCAGGCATTACCCATAGAGTGGGGAAGAGGTTT
TGTGTGAAGTCCATATATATATTGGGCAAGATCTGGATGGATGAGAATGTCAAGAAGCAA
AATCACACGAACCATGTTATGTTCTTCCTCGTGCGAGATAGAAGGCCGTATGGTCCGAGT
CCTCAAGATTTTGGGCAAGTGTTCAACATGTTTGATAATGAACCAACTACTGCAACTGTG
AAGAATGATCTTAGGGACCGGTATCAGGTGTTACGTAAATTCTATGCGACGGTGGTTGGT
GGACCCTCTGGGATGAAGGAACAAGCGCTGGTTAAGAGGTTTTTTAAGATCAATAATCAT
GTAGTGTATAATCATCAGGAACAGGCCAAGTATGAGAATCATACTGAGAATGCGTTGTTA
TTGTATATGGCATGTACACATGCCTCGAATCCTGTGTACGCTACGCTGAAAATACGCATC
TATTTTTATGATGCAGTGACAAATTAATAAAGGTTGAATTTGATTGCATGTTGCTCCGTA
ACTTGGAGCGTGTTTAGTAATACATCGTACAGAACATGATCAACAGCTAGAAGTACAGTG
TTAATGGAAATAACGCCTATCATATCCAAATACTTGAGCACTTGATATCTAAATACTCTT
AAGAAAAGACCAGTCTGAGGCCGTAAGGTCGTCCAGACCCTGAAGTTGAGAAAACACTTG
TGAATCCCCAATGCCTTCCGGAAGTTGTGGTTGAACCGTATCTGGAGTGTGATGATGTCG
TGGTTCATGTTCCCTGGCCTCGTGTCGTGGTTGGTGATTTCGAAATAGAGGGGATTTGTT
ATTTCCCAGGTAAAAACGCCATTCTTTGCTTGAGGCGCAGTGATGAGTTCCCCTGTGCGA
GAATCCATGGTTGATGCAGTCGATATGGAGATAGAACGAGCAGCCGCACTCGAGGTCTAC
CCGCCTACGTCTGACGGCCCTGGTCTTCGTTGTGCGGTGTTGGACTTTGATGGGCACTAG
AGAACAATGGCTCGTGGAGGGTGATGAAGGTGGCATTCTTTAAAGCCCAGGCGTTAAGGG
ACTGATTCTTTTCCTCGTCCAGAAACTCTTTATATGATGATGTTGGGCCCGGATTGCAGA
GGAAGATAGTGGGAATGCCGCCTTTAATTTGAATTGGCTTCCCGTACTTTGTATTGCTTT
GCCAGTCTCTTTGGGCCCCCATGAATTCCTTGAAGTGTTTGAGGTAGTGGGGGTCGACGT
CATCAATGACGTTGTACCAGGCGTCGTTGCTGTAGACCTTTGGACTAAGATCCAGGTGTC
CACACAAGTAGTTGTGTGGACCCAAAGAGCGGGCCCACATCGTCTTCCCCGTCCTACTAT
CGCCCTCGATGACGATACTAGTAGGTCTCCATGGCCGCGCAGCGGAACCCATCACGTTCT
CGGAAACCCAATCTTCAAGTTCCTCAGGAACGTTAGTGAAAGAAGATGAAAGAAATGGAG
AAACATAAGGAGTCAGAGGCTCTTGAAAAATCCTATCTAAATTGCTATGTAAATTATGAA
ACTGTAAAACAAAATCTTTTGGAGCTAGTTCGCGTATTACATTAAGAGCCTCTGACTTAT
TTGCTGAGTTAAGAGCCTTGGCGTAAGCGTCATTGGCTGATTGTTGTCCTCCTCGAGCAG
ATCGTCCGTCGATCTGAAACGTGCCCCATTGGATGGTGTCTCCGTCCTTGTCCATATAGG
ACTGGACGTCGGAGCTTGATTTAGCTCCCTGAATGTTTGGATGGAAATGTGCTGACCGGG
ATGGGGATATGAGGTCGAAGAATCGATGGTTGGTACAATTGTACTTGCCCTCGAACTGAA
TGAGGGCATGCAGATGAGGTTCCCCATTTTCATGGAGTTCTCTGCAGATCTTGATGAACA
ATTTATTTGTTGGGGTTTGGAGTTGTCGGATTTGATCCAATGCCTCCTCTTTGGATAGAG
AGCATTTGGGATATGTTAGGAAATAGTTTTTGGCTTTGATGCTAAAACGACCAGCCCTTG
GCATTTTCGCTGTCGTATAGCAATCGGGGGGCACTCAAAGTCTGTAGCAATCGGGGGAAA
GGGGGGCAATTTATATGATGTCCCCTAAATGGCATTTATGTAATATCCTCATTAAAGTTG
AATTTCAAATGTGGAAAGCGGCCATCCGTATAATATT

> W18_2018_A_EACMKV_B
ACCGGATGGCCGCGCCCGAAAAAGCAGATGGACCCCACAAGGGCCCCCACGCACTAAGAA
ATGTCAGCCAATCATGTTCAAGACTGGAAGACGCGGTAGTTACGCATTGATGAGTAAGTG
GTCCCTACGCACTAATGTTGACAGGCAATTTGATTGCTATGTGTGTATCATATGTTTATA
GGTGTGTTACGGGCCAATCTAAAGGTATGTTATGGGGCCTATCATAAAAAAGCAAAATAG
AGGTTCCTATTTACATATTGATTATAGTTTAATGTGCGGATATATGAGCCGCCACGTGTA
TAATGGATATGGAATGTCCTATAAATATTTGGCATGTCGCCCGTTCGTCAATGCAAGATG
TATTCGGTATACAGACGTGGGTATAAGACGCCGTATAGGAGTCCGTATGGCGCCCGTGTA
ACACCATATGTGAATCGTAAGACTGCTGTTAAACAGACGTCTAAATCTCGTGTATCGCGA
AAGTTGGCGTATGAATCGCCAAAAGGTCTATATACGCGACGCTCATTGGAGGATATCCAT
AATGGGGCTGCCTTGAAGTTGCCTCAACAGGGGGATTATACGTCCTACGTGACACTCCCA
TGTCGAGGCATTGATGGTAATGGGGGTAGGTCTGTTGATCATATAAAATTATTAAGCTTG
AGGGTTTCGGGGACCGTCAACGTCAGTCAATGCGGTGGTGATGATAATATGGGAGAGAGA
ACGACCATGAGGGGTATTTTTTTCATGGCTTGTCTTGTTGATAAGAAACCTTTCGTTCCA
GAGGGGGTGAGTATATTGCCGACGTTTAATGAGTTGTTCGGGGAATATGAATCCGTATAT
GGCATGCCTAGGTTGAAGGAAAACGTCCGTCACCGTTATCGCGTTATTGGGACGTCGAAA
ATATATATAACGACCGATGACGATCACATCCAGAAGCCTTTCAGTCTACGTCGAAGACTA
AGTGGAGGGAAATATCCTATATGGTCGTCGTTCAAGGATGTGGATAATAGTAGTACAGGT
GGTAACTATAAAAATATAAATAAGAACGCTATACTAGTTAGTTATGTGTGGGTATCGCTA
TGTCGGACCACGTGTGATGTGTATTCGCAGTTTGTACTTAATTACGTCGGTTGATAATAA
AACGAGAGATGTGTGTTGACATTAATTATGTTTGAACTAACGAAACATGAGATGAACATC
AATGGAAAGCGCATATAGTTTTATTATGTAGCGAATCAAATATTGTACATATCAATTGTT
TATTACAATTGCCTTGGTGCCTCGGATTTTATTTTGATGAGACACTTGTTTATGGTACTC
TCAAGCAGTGTCTCGAGGTCCTTTCTGGATACTGAGTCGGATGGGGTCTGTGATACCGAG
TCCCCTGGGTCCAATTCGGGTGTGTGTAATCTGTGTAGTGTCTGGTAGGGATAGTCTGTG
GAGTCGTTGTCTAAGTCTGTTGGTATTGTCGATGGGTCCATTCTCATGGACTGGGAACGA
AAGTGTTCCAGCCTTGCTGGGCCGGATGAGCTTGGTAGCCCAATCTGAGACTTTGTGGCC
CATGTTTCGCCAGGAAGAATGGTGATGGGCCTGTGGGTTATGGGTCGTTGACTATGAGCA
TGTGGAGTTGGATTTAGTAATCTCCGTCGTGTTTCTCCTTTTTCCACAGACCAGAAGTCT
ATGCAGTCTTTTGTGTATCCCTTGGATAAGATGTTAATTGTTGGGGGTTTGAAACGTATG
TCTGTGGAATGTTTGGCCGATGATAATCGGAGCTTGGCTTTGATGGATGCGAATTTCACG
CCTTCTATGACGTTTGAGTCTTCGACTCTGTACATGATTCTCCAAGGGGAGGGTTCTGAA
ATCGAAAAATATGTAGAAGAGAAGTAGTGGAGGTCTACGTTGCAAGCTATTGGGAAAGTG
AATGCTGCTTGAGCAGCGTCCTCAAGGCTTACGCGATTGTCTCTGATTTCTACGATAACC
GACCCAATTGCGTTAAATGGGACCTGGTTTCGGTATTCAATTATAATGTGGTCGATTTTC
ATACATCGGCCTTTGAGTCGCATGGTCGCCTGCTCGAATGAGCTCGGAAATTGGAGATTG
ATGGGTGCAGCATCGTTTGTTAATGCGTACTCGGTGCGTTTGCTGTTTATGTAATTATTG
TCTGTGACGGTGAATTGGTTGTCCATTCTATGAATGAAAAAAAACAAGGGTTAGTAAACG
GAGAGAAGAGATGTATAAAAGTCATAGCAAGGTATATAAAATGTCGTGTAGACATGGAAG
CATATATGCATTTGGTATCGATAATAACACATTAAAGCAGAAGAAGGATCATATATGTAT
AATTGGCCGCGCAGCGGATTGGAAGTCAGACAAATCGGCGAACAAATAAAAAAGTCGAAT
GAGGTGAAGGGATTGAAACGACTTACGGAAGCACCGATGAAGCAGTCTGGAGTGAATTCC
AGATATAATTGGAGAAAACAAAGAAATAAAAGTTAACGAAATAAAAGTATAACTTATGGG
TATAGAAAGGAAAGTGAGCAGATGTTATGCGCCGTGTCGTTAAATGAGATGTTATTGGGT
GTTTATATAGGCGTTAATAAGCAACACGTGGTAGAGAGAGAAAGAAGAGAGAGGCGAGAG
CATTCGGGGGACACTCAAAGTCTGTAGCAATCGGGGGAACGGGGGTCAATTTATATGATG
TCCCCTAAATGGCATTTATGTAATATCCTCAATGAATTTGAAATTCAAACGTGGAAAGCG
GCCATCCGTATAATATT

> W18_2018_A_EACMV_A
ACCGGATGGCCGCGCCCGAAAAAGCAAGTGGATCCCACCGGATGGCCGCACTCGTGAAAG
AAAGTGGTCCCCGCGCACATGTTTTGGTCGGCCAGTCATATTGACGCGTGAAAGTCTAGA
TATTTGTGGTGTGACGTTATATACTTCGTCGCGAAGTAGTGGAGCGCGTCAACATGTGGG
ATCCATTGTTGAACGATTTTCCAGAAACCGTTCACGGTTTCCGTTCTATGCTTGCTGTTA
AATACCTGTTACAGCTCGAACAGGAATACGATCGCGGTACTGTCGGGGCAGAGTATATAC
GGGATCTAATAGGGGTGCTACGGTGTAAGAGTTATGTCGAAGCGACCAGGAGATATAATA
ATCTCAACACCCGTATCCAAGGTGCGGAGGAGGCTGAACTTCGACAGCCCATACACGAAC
CGTGTTGTTGCCCCCACTGTCCGCGTCACCAGAAGCAAAATATGGGCCAACAGGCCCATG
TATCGGAAGCCCAAGATGTACAGAATGTATCGAAGCCCAGATGTCCCTAAGGGCTGTGAA
GGCCCATGTAAGGTTCAGTCCTATGAACAGAGGGATGATGTTAAGCATACGGGTATGGTC
CGATGTGTCAGTGATGTTACGCGTGGGTCAGGCATTACCCATAGAGTGGGGAAGAGGTTT
TGTGTGAAGTCCATATATATATTGGGCAAGATCTGGATGGATGAGAATATCAAGAAGCAA
AATCATACGAACCATGTTATGTTCTTCCTCGTGCGAGATAGAAGGCCTTATGGGCCGAGT
CCTCAAGATTTTGGACAAGTGTTCAATATGTTTGACAATGAACCGACTACGGCAACCGTG
AAGAATGATCTTAGGGACCGGTATCAGGTGTTACGTAAATTCTATGCGACGGTTGTTGGT
GGACCCTCTGGGATGAAGGAACAAGCGCTGGTTAAGAGGTTTTTTAAGATCAATAATCAT
GTAGTGTATAATCATCAGGAACAGGCCAAGTATGAGAATCATACTGAGAATGCGTTGTTA
TTGTATATGGCATGTACACATGCCTCGAATCCTGTGTACGCTACGCTGAAAATACGCATC
TATTTCTATGATGCAGTGACAAATTAATAAAGGTTGAATTTGATTGCATGTTGCTCCGTA
ACTTGGAGTGTGTTTAGTAATACATCGTACAGAACATGATCAACAGCTAGAAGTACAGTG
TTAATGGAAATAACGCCTATCATATCTAAATACTTGAGCACTTGATATCTAAATACTCTT
AAGAAAAGACCAGTCTGAGGCCGTAAGGTCGTCCAGACCTTGAAGTTGAGAAAACACTTG
TGAATCCCCAATGCCTTCCTCAAGTTGTGGTTGAACCGTATCTGGAGTGTGATGATGTCG
TGGTTCATGTTCCCTGGCCTCGTGTCGTGGTTGGTGATTTCGAAATAGAGGGGATTTGTT
ATTTCCCAGGTAAAAACGCCATTCTTTGCTTGAGGCGCAGTGATGAGTTCCCCTGTGCGA
GAATCCATGGTTGATGCAGTCGATATGGAGATAGAACGAGCAGCCGCACTCGAGGTCTAC
CCGCCTACGTCTGACGGCCCTGGTCTTCGTTGTGCGGTGTTGGACTTTGATGGGCACTAG
AGAACAATGGCTCGTGGAGGGTGATGAAGGTGGCATTCTTTAAAGCCCAGGCGTTAAGGG
ACTGATTCTTTTCCTCGTCCAGAAACTCTTTATATGATGATGTGGGTCCTGGATTGCAGA
GGAAGATAGTGGGAATGCCGCCTTTAATTTGAATTGGCTTCCCGTACTTTGTATTGCTTT
GCCAGTCTCTTTGGGCCCCCATGAATTCCTTGAAGTGTTTGAGGTAGTGGGGGTCGACGT
CATCAATGACGTTGTACCAGGCGTCGTTGGAATATATCTTTGGAGACAGATCCAGGTGTC
CACATAAATAATTATGTGGGCCCAGTGAACGAGCCCACATGGTCTTCCCGGTTCGGCTAT
CACCTTCTAGAACAATACTGATCGGTCTCCATGGCCGCGCAGCGGGACTGCATATATTTG
CGGATACCCATACTTCTAATTCCTCTGGGACGTGTGTAAATGAGGATGATAAGAACGGAC
TAACGTAAGTTTGGGGTGGAGCCTGGAAGATTCTATCTGCGTTAGCAGATATATTATGGA
ACTGTAAAAAAAAGGACTTCGGATCTTTTTCTTTGATAATTTGAAGAGCTTCTGATTTAG
AAGAAGCATTCAACGCTTCTGCATATACCTGAGCTAAATGCTGGCCCTCGCCCCTGGCAC
TTCTGGCATCGACTTGGAAAATGCCATCGTCAAGAAATTCCCCTCCCTTTTCAATGTAAG
CCTTGACATCGGACGATGATTTAGCGCCCTGAATGTTCGGATGGAAATGTGTGGATCTGG
ATGGGGAAAGGAGATCGAAGAATCTGGGGTTGGTACATTGGAACTTGCCTTCGAATTGGA
TGAGGACATGGAGATGAGGTACCCCATCCTGATGGAGTTCTCTGCAAACCCTAATGAATT
TGATATTCGTCGGGTAAGAAAAGGCTTTCAATTGGGAAAGGGCCTCTTCCTTTGTTAATG
AGCATCGGGGATAGGTGATGAAATAATTTTTGGCATTTATTTGAAAACGACCGGCTCTTG
GCATATTAGCTGTCGTTTTGGATCGGGGGACACTCAAAACTCTAGGGGAACGGTGGAATG
GGGGGCATTATATAGGATGTCCCCCAATGGCATATGTGTAAATAGGTAGATTTCCATTCA
AAATTTGAATTGCGAATATTGGCGGCCATCCGATTAATATT

>W18_2018_A_EACMV_B
ACCGGATGGCCGCGCCCGAAAAAGCAGATGGACCCCACAAGGGCCCCCACGCACTAAGAA
ATGTCAGCCAACCATGTGCAAGACTGGGAGACTCGGTATTTACGCATGGAGGATGAAGTG
GGCCCTACGTACTAAGTTGGACAGGCAATTTTATTGCGATGTGTGTATCATATGTTTATA
GGTGTGTTACGGGCCAATCTAAAGGTATGTTATGGGGCCTATCATAAAAAAGCAAAATAG
AGGTTCCTATTTACATATTGATTATAGTTTAATGTGCGGATATATGATCCGCCACGTGTG
ATTAAGTTGTCCTATAAATATTTGGCATGTCGCCCGTTCGTCAATGCAAGATGTATTCGG
TATACAGACGTGGGTATAAGACGCCGTATAGGAGTCCGTATGGCGCCCGTGTAACACCAT
ATGTGAATCGTAAGACCTCTGGTAAACAGACGGCGAAATCTCGTGTATCGCGAAAGTTGG
CGTATGAATCGCCAAAAGGTCTATATACGCGACGCTCATTGGAGGATATCCATAATGGGG
CTGCCTTGAAGTTGCCTCAACAGGGGGATTATACGTCCTACGTGACACTCCCATGTCGAG
GCATTGATGGTAATGGGGGTAGGTCTGTGGATCATATAAAATTATTAAGTTTGAGGGTTT
CGGGGACCGTCAACGTCAGTCAATCCGGTGGTGATGACAATATGGGAGAGAGAACGACCA
TGAGGGGTATTTTTTTCATGGCGTGTCTTGTTGATAAGAAACCTTTCGTTCCAGATGGGG
TCAGCATATTGCCGACGTTTAATGAGTTGTTCGGGGAATATGAATCCGTATATGGCATGC
CTAGGTTGAAGGAAAACGTCCGTCACCGTTATCGCGTTATTGGGACGTCGAAAATATATA
TAACGACCGATGACGATCACATCCAGAAGCCTTTCAGTCTACGTCGAAGACTAAGTGGAG
GGAAATATCCTATATGGTCGTCGTTCAAGGATGTGGATAATAGTAGTACAGGTGGTAACT
ATAAAAATATAAATAAGAACGCTATACTCGTTAGTTATGTGTGGGTTTCGCTAAGTCGGA
CCACGTGTGATGTGTATTCGCAGTTTGTACTTAATTACGTGGGCTGATAATAAAACTATA
TAAGTGTTTGATGGACATTAATTATGTTGGAACGAACTAAAAAGAGATGAACATGAATGG
TAAGCATATAGAGTTTTATTATGTTCCGAAGCAAATATGGTACATATAAATGGTTTATTA
CAATGGCCGTGGTGCTTCGGATTTTATCTTGATGAGGCACTTGTTGATGGTACTCTCAAG
CAGTGTCTCGAGGTCCTTTCTGGATACTGAGTCGGATTGGGCCTGTGATACCGAGTCCCC
TGGGTCTAACTCGGGTGTGTGTAATCTGTGTAGTCTCTGGTAGGGATAGTCTGTGGAGTC
GTTGTCTAAGTCTGTTGGTATTGTCGATGGGTCCATTCTCATGGACTGGGAACGAAAGTG
TTCCAGCCTTGTTGGGCCTGATGAGCTGGGTAGCCCAATCTGAGACTTTGTGGCCCATGT
TTCTCCAGGTAGGATGGTGATGGGCCTGTGGGCTATGGGTCGTGGACTATGAGCATGTGG
AGTTGGATTTAGTAATCTCCGTCGTGTTTCTCCTTTTTCCACAGACCAGAAGTCTATGCA
GTCTTTTGTGTATCCCTTGGATAAGATGTTAATTGTTGGGGGTTTGAAACGTATGTCTGT
GGAATGTTTGGCCGATGATAATCGGAGCTTGGCTTTGATGGATGCGAATTTCACGCCTTC
TACGACGTTGGAGTCTTCGACTCGGTACATTATTTTCCAAGGGGAGGGGTCCGAAATCGA
AAAATATGTAGAAGAAAAGTAGTGGAGGTCGACGTTGCAAGCTATTGGGAAAGTGAATGC
TGCTTGAGCTGCGTCTTCAAGGCTTACGCGATTGTCTCTGATTTCTACGATAACCGACCC
AGTTGCGTTAAATGGGACCTGGTTGCGGTATTCAATTATAATGTGGTCGATTTTCATACA
TCGGCCTTTGAGTCGCATGGTAGCCTGCTCGAATGAGCTTGGGAATTGGAGATTGATGGG
TGCAGCATCGTTTGTTAATGCGTACTCGGTGCGTTTGCTGTTTATGTAATTATTGTCTGT
GACGGTGAATTGGTTGTCCATTCTATGAATGAAAAAAACAAGGGTTAGTAAACGGAGAGA
AGAGATGTATAAAAGGCAGAACAAGGTTCATAAAATGTCGTGTAGACATGGAAGCATATA
TGCAGTGAATATATATAAGAACACACTAAATTAGAGCAAGCATATATGTTTAACTGGCCG
CGCAGCGGAGTGGAATTCAGAGAAATCGGCGAACAAAGAATAAAGTCGAATGGGGTTATG
TGATGAAACCACTTACTGAATCACCGAGGAAGCAGTCGAGAGTGAATTCCTGTACCAAGT
TTGAGAAAACAAAGAAATAAAAGTAGAGCGTATTGGGATAAAAAGGAAAGAGAGTAGATG
TTATGCGTGGTGTCGTTAAATGATATGCCATGGGGTGTTTATATAGGCGTTAATAAGCCA
CACGTGGTAGAGAGAGAAAGAAGAGAGAGGCGAGAGCATTCGGGGGACACTCAAAGTCTC
TAGCAATCGGGGGAACGGGGGTCAATTTATATGATGTCCCCTAAATGGCATTTATGTAAT
ATCCTCATTAAAGTTGAATTTCAAATGTGGAAAGCGGCCATCCGTATAATATT

> W18_2018_B_EACMKV_A
ACCGGATGGCCGCGCCCGAAAAAGCAGGTGGACCCCACCAGATGGCCGCATTCGTGAAAG
AAAGCGGTCCCTGCGCACTTGTTTTGGTCGGCCAGTCATATTCACGCGTGAAAGGCTAGA
TATTTGTTGTTTGTCTTTATAGACTTCGTCGCGAAGTAGTGGAGCGCGTCAACATGTGGG
ATCCATTGTTGAACGACTTTCCCGAAACCGTTCACGGTTTCCGTTCTATGCTTGCTGTTA
AATACCTGTTACATCTGGAACAGGAATACGACCGCGGTACTGTCGGGGCTGAGTATATAC
GGGATCTAATAGGGGTTCTACGGTGTAAGAGTTATGTCGAAGCGACCAGGAGATATAATA
ATCTCAACACCCGTATCCAAGGTGCGGAGGAGGCTGAACTTCGACAGCCCATACACGAAC
CGTGTTGTTGCCCCCACTGTCCGCGTCACCAGAAGCAAAATATGGGCCAACAGACCCATG
TATCGGAAGCCCAAGATGTACAGAATGTATCGAAGCCCAGATGTCCCTAAGGGCTGTGAA
GGCCCATGTAAGGTTCAGTCCTATGAACAGAGGGATGATGTTAAGCATACTGGTATGGTC
CGATGTGTCAGTGATGTTACTCGTGGGTCAGGCATTACCCATAGAGTCGGGAAGAGGTTT
TGTGTTAAGTCCATATATATATTGGGCAAGATCTGGATGGATGAGAATGTCAAGAAGCAA
AATCACACGAACCATGTGATGTTCTTCCTCGTACGAGATAGAAGGCCGTATGGTCCGAGT
CCTCAAGATTTTGGGCAAGTGTTCAACATGTTTGATAATGAACCAACTACTGCAACGGTT
AAGAATGATCTTAGGGACCGGTATCAGGTGTTACGTAAATTCTATGCGACTGTTGTTGGT
GGACCCTCTGGGATGAAGGAACAAGCTCTGGTTAAGAGGTTTTTTAGGATCAATAATCAT
GTAGTGTATAATCATCAGGAACAGGCCAAGTATGAGAATCATACTGAGAATGCGTTGTTA
TTGTATATGGCATGTACGCATGCCGCTAATCCTGTGTACGCTACGCTGAAAATACGCATC
TATTTTTATGATGCAGTGACAAATTAATAAAGGTTGAATTTTATTGCATGTTGCTCCGTA
ACTTGGAGCGTGTTTAGTAATACATCGTACATAACATGATCAACAGCTTGAAGTACAGTG
TTAATGGAAATAACGCCTATCATATCTAAATACTTGAGCACTTGAGATCTAAAGACTCTT
AAGAAAAGACCAGTCTGAGGCCGTAAGGTCGTCCAGACCCTGAAGTTGAGAAAACACTTG
TGAATCCCCAATGCCTTCCGGAGGTTGTGGTTGAACCGTATCTGGAGTGTGATGATGTCG
TGGTTCATGTTCCCTGGCCTCTTGTCGTGGTTGGTGATTTCGAAATAGAGGGGATTTGTT
ATTTCCCAGGTAAAAACGCCATTCCTTGCTTGAGGCGCAGTGATGAGTTCCCCTGTGCGA
GAATCCATGGTTGATGCAGTCGATATGGAGATAGAACGAGCAGCCGCATTCGAGGTCTAC
CCGCCTACGTCTGACGGCCCTGGTCTTCGCTGTGCGGTGTTGGACTTTGATGGGCACTAG
AGAACAATGGCTCGTGGAGGGTGATGAAGGTGGCATTCTTTAAAGCCCAGGCTTTAAGGG
ACGTGTTCTTTTCCTCGTCCAAAAACTCTTTATATGATGATGTTGGTCCGGGATTGCAGA
GGAAGATAGTGGGAATGCCGCCTTTAATTTGAATGGGCTTCCCGTACTTGGTATTGCTTT
GCCAGTCTCTTTGGGCCCCCATGAATTCTTTAAAGTGCTTGAGGTAGTGGGGGTCTACGT
CATCAATGACGTTGTACCAGGCGTCGTTGCTGTAGACCTTTGGACTAAGATCCAGATGTC
CACACAAGTAGTTGTGTGGTCCCAGAGAGCGGGCCCACATCGTCTTCCCCGTCCTACTAT
CGCCCTCGATGACGATACTACTAGGTCTCCATGGCCGCGCAGCGGAACCCATCACGTTCT
CGGAAACCCAATCTTCAAGTTCCTCAGGAACGTGAGTGAAAGAAGATGAAAGAAATGGAG
AAACATAAGGAATCAGAGGCTCTTGAAAAATCCTATCTAAATTGCCATTTAAATTATGAA
ACTGTAAAACAAAATCTTTTGGAGCTAGTTCGCGTATTACATTAAGAGCCTCTGACTTAT
TTGCTGAGTTAAGAGCCTTGGCGTAAGCGTCATTGGCTGATTGTTGTCCTCCTCGAGCAG
ATCGTCCGTCGATCTGAAACGTGCCCCATTGGATGGTGTCTCCGTCCTTGTCCATATAGG
ACTGGACGTCGGAGCTTGATTTAGCTCCCTGAATGTTTGGATGGAAATGTGCTGACCGGG
ATGGGGATATGAGGTCGAAGAATCGATGGTTGGTACAATTGTACTTGCCCTCGAACTGAA
TGAGGGCATGCAGATGAGGTACCCCATCTTCATGGAGTTCTCTGCAGATCTTGATGAACA
ATTTATTTGTTGGGGTTTGGAGTTGTCGGATTTGATCCAATGCCTCCTCTTTGGATAGAG
AGCATTTGGGATATGTGAGGAAATAGTTTTTGGCTTTGATGCTAAAACGACCAGCCCTTG
GCATTTTCGCTGTCGTATAGCAATCGGGGGGCACTCAAAGTCTGTAGCAATCGGGGGAAA
GGGGGGCAATTTATATGATGCCCCCTAAATGGCATTTATGTAATATCCTCATTGAATTTC
AAATTCAAACGTGGAAAGCGGCCATCCGTCTAATATT

> W18_2018_B_EACMKV_B
ACCGGATGGCCGCGCCCGAAAAAGCAGGTGGACCCCACAATGGCCCCCACGCACTAAGTA
ATGTCAGCCAATCATGTTCAAGACTGGAAGACGCGGTAGTTACGCATTTATGAGTATGTG
GCCCCTACGCACTAATGTTGACAGGCAATTTGATTGCTATGTGTGTATCATATTTATATA
GGTGTGCTACTGGTAATCCTAAGTTAGGTGATGGGGCCTACCATAAAAACGCAATACATA
GGTACGTATGTACATAGTGATTATATTTTATGTTGCGGATATATGAGCCGCCACGTGTAT
AATGGATATGGAATGTCCTATAAATATTTGGCATGTCCCCGTTCGTTAATGCAAGATGTA
TTCTGTTTACAGACGTGGGTATAAGACGCCGTATAGGAGTCCGTATGGCGCTCGTGTAAC
ACCATATGTTTATCGTAAGACCGCTGTTAAACAGACGTCGAAATCTCGTGTACCGCGAAA
GTTGGCGTATGAATCGCCAAAATGTCTATATACGCGACGCTCATTGGAGGATATCCATAA
TGGGGCGTCCTTAAAGTTGCCTCAACAGGGGGATTATACGTCCTACGTGACACTCCCATG
TCGAGGTATCGATGGTAATGGGGGTAGGTCTGTGGATCATATAAAATTATTAAGCTTGAG
GGTTTCTGGGACCGTCAACGTCAGTCAATGCGGTGGTGATGATAATATGGGAGAGAGAAC
GACCATGAGGGGTATTTTTTTCATGGCTTGTCTTGTTGATAAGAAACCTTTCGTTCCAGA
GGGGGTGAGTATATTGCCGACGTTTAATGAGTTGTTCGGGGAATATGAATCCGTGTATGG
CATGCCTAGGTTGAAGGAAAACGTCCGTCACCGTTATCGCGTGATTGGGACGTCGAAAAT
ATATATAACGACCGATGAAGATCACATCCAGAAGCCATTTAGTCTACGTCGAAGATTAAG
TGGAGGGAAATATCCTATGTGGTCGTCGTTCAAGGATGTGGATAATAGTAGTACAGGTGG
GAACTATAAAAATATAAATAAGAACGCTATACTAGTTAGTTATGTGTGGGTATCGCTATG
TCGGACCACGTGTGATGTGTATTCGCAGTTTGTACTTAATTACGTCGGTTGATAATAAAA
CGAGAGATGTGTGTTGACATTAATTATGTTTGAACTAACGAAACATGAGATGAACATCAA
TGGAAAGCGCATAGAGTTTTATTATGTAGCGAATCAAATATTGTACATATCAATTGTTTA
TTACAATTGCTTCGGTGCCTCGGATTTTATTTTGATGAGACACTTGTTTATGGTACTCTC
AAGCAGTGTCTCGAGGTCCTTTCTGGATACTGAGTCGGATGGGGTCTGTGATACCGAGTC
CCCTGGGTCCAATTCGGGTGTGTGTAATCTGTGTAGTGTCTGGTAAGGATATTCTGTGGA
GTCGTTGTCTAAGTCCGTCGGTGTTGTCGATGGGTCCATTCTCATGGACTGTGAACGAAA
GTGGTCCAGCCTTGCTGGGCCTGATGAGCTTGGTAGCCCAATCTGAGACTTCGTGGCCCA
TGTTTCTCCAGGGAGAATGGTGATGGGCCTGTGGGCTATGGGTCGTTGACTATGAGCAGT
TGGAGTTGGATTTAGTAATCTCCGTCTTGTTTCTCCTTTTTCCACGGACCAGAAGTCTAT
GCAATCCTTTGTGTATCCCTTGGATAAGATGTTAATTGTTGGGGGTTTGAAACGTATGTC
CGTGGAATGTTTGGCCGATGATAATCGGAGCTTGGCCTTTATGGATGCGAATTTCACGCC
TTCTATGACGTTTGAGTCTTCTACTCTGTACATGATTCTCCAAGGGGAGGGTTCTGAAAT
CGAAAAATATGTAGAAGAGAAGTAGTGGAGGTCTACGTTGCAAGCTATTGGGAAAGTGAA
TGCTGCTTGAGCAGCGTCTTCAAGGCTGACGCGATTGTCTCTGATTTCTACGATAACCGA
CCCAATTGCGTTAAATGGGACCTGGTTTCGGTATTCAATTATAATGTGGTCGATTTTCAT
ACATCGGCCTTTGAGTCGCATGGTAGCTTGCTCGAATGAGCTCGGGAATTGGAGATTGAT
CGGTGCAGCATCGTTGGTTAATGCGTACTCTGTGCGTTTGCTGTTGATGTAATTATTGTC
TGTGACGGTGAATTGGTTGTCCATTCTATGAATGAAAAAAAACAAGGGTTAGTAAACGGA
GAGAAAAGATGTATAAAAGTCATAGCAAGGTATATAAAATGTCTTGTAGACATGGAAGCA
TATATGCATTTGGTATCGATAATAACACACTAAAGCAGAACAAGGATCATATATGTATAA
TTGGCCGCGCAGCGGATAGGAAGTCAGACAAATCGGCGAACAAATAAAAAAGTCGAATGA
GGTTATGGGATCGAAACGACTTACGGAAGCACCGATGAAGTAGTCTGGAGTGAATTCCAG
TTATAATTGGAGAAAACAAAGAAATAAAAGGGAACGAAATAAAAGTATAACGTATTGGTA
TAGAAAGGAAAGTGAGCAGATGTTATGCGCCGTGTCGTTAAATGAGATGTTATTGGGTGT
TTATATAGGCGTTAATAAGCGACACGTGATAGAGAGAGAAAGAAGAGAGAGGCGAGAGCA
TTCGGGGGGCACTCAAAGTCTGTAGCAATCGGGGGAAAGGGGGGCAATTTATATGATGCC
CCCTAAATGGCATTTATGTAATATCCTCAATGAATTTGAAATTCAAACGTGGAAAGCGGC
CATCCGTATAATATT

> W18_2018_B_EACMV_A
ACCGGATGGCCGCGCCCGAAAAAGCAGGTGGACCCCACCAGATGGCCGCATTCGTGAAAG
AAAGCGGTCCCCGCGCACTTGTGTTGGTCGGCCAGTCATATTCACGCGTAAAAGTCTAGA
TATTTGTGGTTTGACTTTATATACTTCGTCGCGAAGTAGTGGAGCGCGTCAACATGTGGG
ATCCATTGTTAAACGAATTCCCTGAAACCGTTCACGGTTTCCGTTCCATGCTTGCTGTTA
AATACCTGTTACATCTTGAACAGGAATACGATCGCGGTACTGTCGGGGCTGAGTATATAC
GGGATCTAATAGGGGTTCTACGGTGTAAGAGTTATGTCAAAGCGACCAGGAGATATAATA
ATCTCAACACCCGTATCCAAGGTGCGGAGGAGGCTGAACTTCGACAGCCCATACACGAAC
CGTGTTGTTGCCCCCACTGTCCGCGTCACCAGAAGCAAAATATGGGCCAACAGGCCCATG
TATCGGAAGCCCAAGATGTACAGAATGTATCGAAGCCCAGATGTCCCTAAGGGTTGTGGA
GGCCCATGTAAGGTTCAGTCGTATGAACAGAGGGATGATGTGAAGCACACTGGTATGGTT
CGATGTGTCAGTGATGTTACGCGTGGGCCAGGCATTACCCATAGAGTCGGGAAGAGGTTC
TGTGTGAAGTCCATATATATATTGGGCAAGATCTGGATGGATGAGAATATCAAGAAGCAA
AATCATACGAACCATGTTATGTTCTTCCTCGTTCGAGATAGAAGGCCTTATGGGCCGAGT
CCTCAAGATTTTGGACAAGTGTTCAACATGTTTGATAATGAACCGACTACGGCAACCGTG
AAGAATGATCTTAGGGACCGGTATCAGGTGTTACGTAAATTCTATGCGACTATTGTTGGG
GGACCCTCTGGGATGAAGGAACAAGCTCTGGTTAAGAGGTTTTTTAAGATCAATAATCAT
ATAGTGTACAATCATCAGGAACAGGCCAAGTATGAGAATCATACTGAGAATGCGTTGTTA
TCGTATATGGCATGTATACATGCCTCGAATCCGGTGTACGCTACGCTGAAAATACGCATC
TATTTCTATGATGCAGTGACAAATTAATAAAGGTTGAATTTTATTGCATGTTGCTCCGTA
ACTTGGAGTGTATTTAGTAATACATCGTACAGAACATGATCAACAGCTTGAAGTACAGTG
TTAATGGAAATAACGCCTATCATGTCTAAATACTTTAACACTTGATATCTAAATACTTTT
AAGAAAAGACCAGTCGGAGGCCGTAAGGTCGTCCAGACCTTGAAGTTGAGAAAACACTTG
TGAATCCCCAATGCCTTCCTCAGGTTGTGGTTGAACCGTATCTGGAGTGTGATGATGTCG
TGGTTCATGTTCCCTGGCCGGCTGTCGTGGTTGGTGATTTCGAAATAGAGGGGATTTGTT
ATTTCCCAGGTAAAAACGCCATTCTTGGCTTGAGGCGCAGTGATGAGTTCCCCTGTGCGA
GAATCCATGGTTGATGCAGTCGATATGGAGATAGAACGAGCAGCCGCATGCGAGGTCTAC
CCGCCTACGTCTGACTGCCCTGGTCTTCGCTGTGCGGTGTTGGACTTTGATGGGCACTAG
AGAACAATGGCTCGTGGAGGGCGATGAAGGTGGCATTCTTTAAAGCCCAGGCTTTAAGGG
ACTGATTCTTTTCCTCGTCCAGAAACTCTTTATATGATGATGTTGGTCCTGGATTGCAGA
GGAAGATAGTAGGAATGCCGCCTTTAATTTGAATTGGCTTTCCGTACTTTGTATTGCTTT
GCCAGTCTCTTTGGGCCCCCATGAATTCTTTGAAGTGCTTTAGATAGTGGGGATCGACGT
CATCAATGACGTTGTACCAGGCGTCGTTTGAATATATCTTTGGACTGAGATCCAGGTGTC
CACATAAATAATTATGTGGGCCCAGAGAACGAGCCCACATGGTCTTTCCGGTTCGGCTAT
CACCTTCTAGAACAATACTGATCGGTCTCCATGGCCGCGCAGCGGGACTGCATATATTTT
CGGATACCCATACTTCTATTTCCTCTGGGACTTGTGTAAATGAGGATGATAAGAACGGAC
TAACGTAAGTTTCGGGCGGAGCCTGGAAGATTCTATCTGCGTTAGCAGATATGTTATGGA
ACTGTAAAAAAAAGGACTTTGGATCTTTTTCTTTGATAATTTGAAGAGCTTCTGATTTAG
AAGAAGCATTCAACGCGTCTGCATATACCTGAGCTAAATGCTGGCCCTCCCCCCTGGCAC
TTCGGGCATCGACTTGGAAAACTCCATCGTCAAGAAATTCCCCTCCCTTTTCAATGTAAG
CCTTGACATCGGACGATGATTTAGCTCCCTGAATGTTCGGATGGAAATGTGTTGATCGGG
ATGGGGAAATGAGATCGAAGAATCTGGGGTTGGTGCATTGGAACTTGCCTTCGAACTGGA
TGAGAACATGGAGATGAGGCACCCCATCCTGATGTAGTTCTCTGCAAACCCTAATGAATT
TGATATTCGTCGGGTAAGAAAAGGCTTTTAATTGGGAAAGGGCATCTTCCTTTGTTAATG
AGCATCGGGGATAGGTGATGAAATAATTTTTGGCATTTATTTGAAAACGACCGGCTCTTG
GCATATTTGCTGTCGTTTTGGATCGGGGGATCGGGGGACACACAAAGTCTCTGGCAATCG
GTGGAATGGGGGGCATTATATAGGATGTCCCCCAATGGCATATGTGTAAATAGGTAGACT
TCCATTCAAAATTTGAATTGCGAATATTAGCGGCCATCCGATTAATATT

> W18_2018_B_EACMV_B
ACCGGATGGCCGCGCCCGAAAAGCAGATGGACCCCACAATGGCCCCCACGCACTAAGAAA
TGTCAGCCAACCATGTGCAAGACTGGGAGACTCGGTATTTACGCATGGAGGATGAAGTGG
GCCCAACGTACTAAGATAGACAGGCAATTTTATTGCGATGTGTGTATCATATTTTTATAG
GTGTGTTACGGGCCAATCGAAAGTTATGTTATGGGGCCTATCATAAAAAAGCAAAATATA
GGTGCCGATTTAGATATTGATTATAGTTGTACGTGCGGATATATGATCCGCCACGTGTAA
GTAATTTGTACTATAAATATGTGTCATGTCTCTCGTTCGTCAATGCAAGATGTATTCGGT
ATACAGACGGGGGTATAAGACGCCGTATAGGAGTCCGTATGGCGCTCGTGGAACACCATA
TGTGAATCGTAAGACCTCTGTTAAACAGCCGGCTAAATCTCGTGTATCGCGGAAGTTGGC
GTATGAAACGCCAAAAGGTCTATATACGCGACGCTCATTGGAGGATATCCATAATGGGGC
TGCCTTGAAGTTGCCTCAACAGGGGGATCATACGTCTTACGTGACACTCCCATGTCGAGG
CATCGATGGTAATGGGGGTAGGTCTGTGGATCATATAAAATTATTAAGTTTGAGGGTTGC
TGGAACCGTCAACGTTAGTCAATCCGGTGGTGATGACAATATGGGAGAGAGAACGACCAT
GAGGGGTATTTTCTTCATGGCGTGTCTTGTTGATAAGAAACCGTTCGTTCCAGATGGGGT
CAGCATATTGCCGACGTTTAATGAGTTGTTCGGGGAATATGAATCCGTGTATGGCATGCC
TAGGTTGAAGGAAAACGTCCGTCACCGTTATCGCGTTATTGGGACGTCGAAATTATATAT
AACGACCGATGAAGATCACATCCAGAAGCCTTTTAGTCTACGTCGAAGACTAAGTGGAGG
GAAATATCCTATATGGTCGTCGTTCAAGGATGTGGATAATAGTAGTACAGGTGGTAACTA
TAAAAATATAAATAAGAACGCTATACTCGTTAGTTATGTGTGGGTTTCGCTAAGTCGGAC
CACGTGTGATGTGTATTCGCAGTTTGTACTTAATTACGTCGGCTGATAATAAAACGGTAT
AAGTGTTTGATGGACATTAATTATGTTGGAACGAACTAAAAAGAGATGAACATGAATGGT
AAGCATATAGAGTTTTATTATGTTGCGAATCAAAGATGGTACATATAAATGGTTCATTAC
AATGGCCTTGGTGCTTCGGATTTGATTTTGATGAGGCACTTGTTGATGGTGCTCTCAAGC
AGTGTCTCGAGGTCCTTTTTGGATACTGAGTCGGATTGGGCCTGTGATACTGAGTCCCCT
GGGTCTAACTCTGGGGTGTGTAATCTGTGTAGTCTCTGGTAAGGATAGTCTGTGGAGTCG
TTGTCGAATTCTGTTGGTATTGTCGATGGGTCCATTCTCATGGACTGTGAACGAAAGTGT
TCCAGCCTTGTTGGGCCTGATGAGCTTGGTAGCCCAATCTGAGACTTTGTGGCCCAAGTT
TCTCCAGGTAGGATGGTGATGGGCCTGTGGGCTATGGGTCGTGGACTATGAGCATGTGGA
GTTGGATTTAGTAATCTCCGTCTTGTTTCTCCTTTTTCCACAGACCAGAAGTCTATGCAG
TCTTTTGTGTATCCCTTGGATAAGATGTTAATTGTTGGGGGTTTGAAACGTATGTCTGTG
GAATGTTTGGCCGATGATAATCGGAGCTTGGCTTTGATGGATGCGAATTTCACGCCTTCG
ACGACGTTGGAGTCCTCGACTCGGTACATTATTTTCCAAGGGGAGGGGTCCGAAATCGAA
AAATATGTAGAAGAGAAGTAGTGGAGGTCGACGTTGCAAGCTATTGGAAAAGTGAATGCT
GCTTGAGCTGCGTCTTCAAGGCTGACGCGATTGTCTCGGATTTCTACGATAACCGACCCA
GTTGCGTTAAATGGGACCTGGTTGCGGTATTCAATTATAATGTGGTCGATTTTCATACAT
CGGCCTTTGAGTCGCATGGTAGCCTGCTCGAATGAGCTTGGGAATTGGAGATTGATGGGT
GCAGCATCGTTTGTTAATGCGTACTCGGTGCGTTTGCTGTTGATATAATTATTGTCTGTG
ACGGTGAATTGGTTGTCCATTCTATGAAGGAAAAAAACAAGGGTTAGTAAACGGAGAGAA
TATATGTAGAAAAGGCAGAACAAGGTTGATAAAATGTCTGGTATACATGGAAGCATATAT
ATGCAGTGAATATATATAAGAACACACGAAATAAGAGCAAGTATCATATATGTTTAACCG
GCCGCGCAGCGGATTGGAATTCAGATAAATCGGCGAACAAAGAATAAAATCGAATGGGGT
TTTGTGATGAAACCACGTACTGAATCACCGAGAAAGCAGTCGAGAGTGAATTCCTGTTCC
AAGTGGGAGAAAACAAAGAAATAAAAGTAGAACGTACTGGGATAAAAAGGAAATAGAGTA
GAAGTTATGCGTGGTGTCGTGAAAGGATATGCCATGGGGGGTATATATAGGCGTTAATAA
GCCACACGTGGTAGAGAGAGAAAGAAGAGAGAGGCGAGAGCATTCGGGGGACACTCAAAG
TCTCTAGCAATCGGGGGAACGGTGGTCAATTTATATGATGTCCCCTAAATGGCATTTAGG
TAATATCCTCATTAAAGTTGAAGTTCAAATGTGGAAAGCGGCCATCCGTATAATATT

> W46_2015_A_EACMV_A
ACCGGATGGCCGCGCCCGAAAAAGCAGGTGGATCCCACAGGATGTCCGCGCCCGTAAAAG
AAAGTGGTCCCCGCGCACCTGTTTCGGTCGGCCAGTCATATTCACGCGTGGAAGTCTAGA
TATTTGTGGTTTGTCTTTATAGACTTCGTCGCGAAGTAGTAGAGCGCGTCAACATGTGGG
ATCCATTGTTAAACGATTTCCCTGAAACCGTTCACGGTTTCCGTTCCATGCTTGCTGTTA
AATACCTGTTACATCTTGAACAGGAATACGATCGCGGTACGGTCGGGGCGGAGTATATAC
GGGATCTAATAGGGGTTCTACGGTGTAAGAGTTATGTCGAAGCGACCAGGAGATATAATA
ATCTCAACACCCGTATCCAAGGTGCGGAGGAGGCTGAACTTCGACAGCCCATACACGAAC
CGTGTTGTTGCCCCCACTGTCCGCGTCACCAGAAGCAAAATATGGGCCAACAGGCCCATG
TATCGGAAGCCCAAGATGTACAGAATGTATCGAAGCCCAGATGTCCCTAAGGGCTGTGAA
GGCCCATGTAAGGTTCAGTCCTATGAACAGAGGGATGATGTTAAGCATACTGGTATGGTC
CGATGTGTCAGTGATGTTACTCGTGGGTCAGGCATTACCCATAGAGTCGGGAAGAGGTTT
TGTGTGAAGTCCATATATATATTGGGCAAGATCTGGATGGATGAGAATATCAAGAAGCAA
AATCATACGAACCATGTTATGTTCTTTCTCGTTCGAGATAGAAGGCCTTATGGGCCGAGC
CCTCAAGATTTTGGACAAGTGTTCAACATGTTTGATAATGAACCTACTACTGCAACTGTG
AAGAATGATCTTAGGGACCGGTATCAGGTGTTACGTAAATTCTATGCGACTGTTGTTGGT
GGACCCTCTGGGATGAAGGAACAAGCTCTGGTTAAGAGGTTTTTTAGGATCAATAATCAT
GTAGTGTATAATCATCAGGAACAGGCCAAGTATGAGAATCATACTGAGAATGCGTTGTTA
TTGTATATGGCATGTACACATGCCTCGAATCCTGTGTATGCTACGCTGAAAATACGCATC
TATTTCTATGATGCAGTGACAAATTAATAAAGGTTGAATTTTATTGCATGTTGCTCCGTA
ACTTGGAGTGTGTTTAGTAATACATCGTACAGAACATGATCAACAGCTTGAAGTACAGTG
TTAATGGAAATAACGCCTATCATATCTAAATACTTGAGCACGTGATATCTAAATACTCTT
AAGAAAAGACCAGTCTGAGGCCGTAAGGTCGTCCAGACCTTGAAGTTGAGAAAACACTTG
TGAATCCCCAATGCCTTCCTCAGGTTGTGGTTGAACCGTATCTGGAGTGTGATGATGTCG
TGGTTCATGTTTCCTGGCCTCCTGTCGTGGTTGGTGATTTCGAAATATAGGGGATTTATT
ATTTCCCAGGTAAAAACGCCATTCTTGGCTTGAGGCGCAGTGATGAGTTCCCCTGTGCGA
GAATCCATGGTTGATGCAGTCGATATGGAGATAGAACGAGCAGCCGCATTCGAGGTCTAC
CCGCCTACGTCTGACTGCCCTGGTCTTCGCTGTGCGGTGTTGGACTTTGATGGGCACTAG
AGAACAATGGCTCGTGGAGGGTGATGAAGGTGGCATTCTTTAAAGCCCAGGCTTTAAGGG
ACTGATTCCTTTCCTCGTCCAGAAACTCTTTATATGATGATGTTGGTCCTGGATTGCAGA
GGAAGATAGTGGGAATGCCGCCTTTAATTTGAATTGGCTTCCCGTATTTTGTATTGCTTT
GCCAGTCTCTTTGGGCCCCCATGAATTCTTTGAAGTGTTTGAGGTAGTGGGGGTCGACGT
CATCAATGACGTTGTACCATGCGTCGTTTGAATATATCTTTGGAGACAGATCCAGGTGTC
CACATAAATAATTATGTGGGCCCAGGGAACGAGCCCACATGGTCTTCCCGGTTCGGCTAT
CACCTTCGAGAACAATACTGATCGGTCTCCATGGCCGCGCAGCGGGACTGCATATATTTT
CGGATACCCATATCTCTATGTCCTCTGGGACTTGTGTAAAAGAGGATGATAAGAACGGAC
TAACGTAAGTTTGTGGCGGAGCCTGGAAGATTCTATCTGCGTTAGCAGATATGTTATGGA
ACTGTAAAAAAAAGGACTTAGGATCTTTTTCTTTAATAATTTGAAGAGCCTCGGATTTAG
ACGAAGCATTCAACGCGTCTGCATATACCTGAGCTAAATGCTGGCCCTCTCCCCTTGCAC
TTCTGGCATCGACTTGGAAAAGTCCAGCGTCAAGAAATTCCCCTCCCTTTTCAATGTAAG
CTTTGACATCGGACGATGATTTAGCTCCCTGAATGTTCGGATGGAAATGTGTTGATCGGG
ATGGGGAAATGAGATCGAAGAATCTCGGGTTGGTACATTGGAACTTGCCTTCGAATTGGA
TGAGAACATGGAGATGAGGCACCCCATCCTGATGTAGTTCTCTGCAAACCCTAATGAATT
TGATATTCGTCGGGTACGAAAGGGCTTGTAATTGGGAAAGGGCCTCCTCTTTCGTTAATG
AGCATCGGGGATAGGTTATGAAATAATTTTTGGCATGTATTTGAAAACGACCGGCTCTTG
GCATATTGGCTGTCGTTTTGGATCGGGGGACACTCAAAACTCCAGGGAAACGGTGGAATG
GGGGGCATTATATATGATGTCCCCCAATGGCATATGTGTAAATAGGTAGACTTCCATTCA
AATTTTGAATTCCGAATATTGGCGGCCATCCGATTAATATT

> W46_2015_A_EACMV-Ug_A
ACCGGATGGCCGCGCCCGAAAAAGCAGGTGGACCCACAATGACCGCGCCCGTGAAAGAAA
GTGGTCCCTGCGCACTTGGTTTGGTCGGCCAGTCATATTCGCGCGTGAAAGTCTAGATAT
TTGTGGTTTGTCTTTATAGACTTCGTCGCGAAGTAGTATAGCGCGTCAACATGTGGGATC
CATTGGTGAACGATTTTCCCGAAACCGTTCACGGTTTCCGTTCTATGCTTGCTGTTAAAT
ACCTGTTACATCTGGAACAGGAATACGATCGCGGTACGGTCGGGGCGGAGTATATACGGG
ATCTAATAGGGGTTCTACGGTGTAAGAATTATGTCGAAGCGACCAGGAGATATAATAATC
TCAACACCCGTATCCAAGGTGCGGAGGAGGCTGAACTTCGACAGCCCATACACGAACCGT
GTTGTTGCCCCCACTGTCCGCGTCACCAGAAGCAAAATATGGGCCAACAGGCCCATGTAT
CGGAAACCCAAGATGTACAGAATGTATCGAAGCCCAGATGTCCCTAAGGGCTGTGAAGGC
CCATGTAAGGTCCAGTCGTTTGAGCAGAGGGATGATGTGAAGCACCTTGGTATCTGTAAG
GTGATTAGTGATGTGACGCGTGGGCCTGGGCTGACACACAGGGTCGGAAAGAGGTTTTGT
ATCAAGTCCATTTACATTCTTGGTAAGATCTGGATGGATGAAAATATTAAGAAGCAGAAT
CACACTAATAATGTGATGTTTTACCTGCTTAGGGATAGAAGGCCGTATGGCAATGCGCCC
CAAGACTTTGGGCAGATATTTAACATGTTTGATAATGAGCCCAGTACTGCAACAATTAAG
AACGATTTGAGGGATAGGTTTCAGGTGTTGAGGAAATTTCATGCCACTGTTGTTGGTGGT
CCATCTGGCATGAAGGAGCAGGCGTTGGTGAAAAGGTTTTACAAGCTGAATCATCACGTG
ACATATAATCATCAGGAGGCAGGGAAGTATGAGAATCACACAGAGAATGCGTTGTTATTG
TATATGGCATGTACACATGCCTCGAATCCTGTGTATGCTACGCTGAAAATACGCATCTAT
TTTTATGATGCAGTGACAAATTAATAAAGGTTGAATTTTATTGCATGTTGCTCCGTAACT
TGGAGTGTGTTTAGTAATACATCGTACACAACATGATCAACAGCTTGAAGGACAGTGTTA
ATGGAAATAACGCCTATCATATCTAAATACTTGAGCACGTGATATCTAAATACTCTTAAG
AAACGACCAGTCTGAGGCCGTAAGGTCGTCCAGACCTTGAAGTTGAGAAAACACTTGTGA
ATCCCCAATGCCTTCCGAAGGTTGTGGTTGAACCGTATCTGGAGTGTGATGATGTCGTGG
TTCATGTTCCCTGGCCTCTTGTCGTGGTCGGTGATTTCGAAATAGAGGGGATTTGTTATG
TCCCAAGTAAAAACGCCATTCCTTGCTTGAGGCGCAGTGATGAGTTCCCCTGTGCGAGAA
TCCATGGTTGATGCAGTCGATATGGAGATAGAACGAGCAGCCGCATTCGAGGTCTACCCG
CCTACGTCTGACTGCCCTGGTCTTCGCTGTGCGGTGTTGGACTTTGATGGGCACTAGAGA
ACAATGGCTCGTGGAGGGTGATGAAGGTGGCATTCTTTAAAGCCCAGGCTTTAAGGGATT
GGTTCTTTTCCTCGTCCAGAAACTCTTTATATGATGATGTTGGTCCTGGATTGCAGAGGA
AGATAGTGGGAATGCCGCCTTTAATTTGAATTGGCTTCCCGTATTTTGTATTGCTTTGCC
AGTCTCTTTGGGCCCCCATGAATTCTTTGAAGTGTTTGAGGTAGTGGGGGTCGACGTCAT
CAATGACGTTGTACCATGCGTCGTTTGAATATACCTTGGGAGACAGATCCAGGTGTCCAC
AAAGATAATTATGGGGTCCCAGTGAACGAGCCCACATTGTTTTGCCGGTTCGGCTATCAC
CTTCGAGAACAATACTGATCGGTCTCCATGGCCGCGCAGCGGGACTGCATATATTTTCGG
ATACCCATATCTCTATGTCCTCTGGGACTTGTGTAAAAGAGGATGATAAGAACGGACTAA
CGTAAGTTTGTGGCGGAGCCTGGAAGATTCTATCTGCGTTAGCAGAAATGTTATGGAACT
GTAAAAAAAAAGACTTTGGATCTTTTTCTTTAATAATTTGAAGAGCCTCTGATTTAGACG
AAGCATTCAACGCGTCTGCATATACCTGAGCTAAATGCTGGCCCTCTCCCCTTGCACTTC
TGGCATCGACTTGGAAAAGTCCAGCGTCAAGAAATTCCCCTCCCTTTTCAATGTAAGCTT
TGACATCGGACGATGATTTAGCTCCCTGAATGTTCGGATGGAAATGTGTTGATCGGGATG
GGGAAATGAGATCGAAGAATCTCGGGTTGGTACATTGGAACTTGCCTTCGAATTGGATGA
GAACATGGAGATGAGGCACCCCATCCTGATGTAGTTCTCTGCAAACCCTAATGAATTTGA
TATTCGTCGGGTACGAAAGGGCTTGTAATTGGGAAAGGGCCTCCTCTTTCGTTAATGAGC
ATCGGGGATAGGTTATGAAATAATTTTTGGCATGTATTTGAAAACGACCGGCTCTTGGCA
TATTGGCTGTCGTTTTGGATCGGGGGACACTCAAAACTCCATGGGAACGGGGGAATGGGG
GGCTATATATATGATGTCCCCCAATGGCATATGTGTAAATAGGTATACTTCCATTCAAAA
TTTGAATTCCGAATATTTGCGGCCATCCGATTAATATT
> W46_2015_A_EACMV-Ug_B
ACCGGATGGCCGCGCCCGAAAAAGCATGGTGACCCCACAATGGCCCCCACGCAGTAAGTA
ATGTCAGCCAATCATGTTCAAGACTGGAAGACGCGGTAGTTACGTATTGATGAGTAAGTG
GTCCCGACGCACTAATGTTGACAGGCAATTGGATTGCTATGTGTGTATCATATTTTTATA
GGTGTGTTACTGGTTAAGCTAAAGTTAGGTGATGGGGCCTATCATAAAAACGCAATACAT
AGGTACGTAGGTACATATTGATTATATTTTTGTTTGCGGATATATGATCCGCCACGTGTA
TAATGGATATGGAATGTCCTATAAATATTTGGCATGTCTCCCGTCCGTTAATGCAAGATG
TATTCTGTTTACAGGCGTGGGTATAAGACCCCGTATAGGAGTCCGTATGGCGCCCGTGTA
ACACCATATGTGTATCGTAAGACTGCTGTTAAACAGACGTCTAAATCTCGTGTACCGCGA
AAGTTGGCGTATGAATCGCCAAAATGTCTATATACGCGACGCTCATTGGAGGATATCCAT
AATGGGGCTTCCTTAAAGTTGCCTCAACAGGGGGATTATACGTCCTACGTGACACTCCCA
TGTCGAGGTATCGATGGTAATGGGGGTAGGTCTGTCGATCATATAAAATTATTAAGCTTG
AGGGTGTCTGGGACCGTCAACGTCAGTCAATGCGGTGGTGATGATAATATGGGAGAGAGA
ACGAGCATGAGGGGTATTTTTTTCATGGCTTGTCTTGTTGATAAGAAACCTTTCGTACCA
GAGGGGGTTAGTATATTGCCGACGTTTAATGAGTTGTTCGGGGAATATGAATCCGTGTAT
GGCATGCCTAGGTTGAAGGAAAACGTTCGTCACCGTTATCGCGTGATTGGGACGTCGAAA
TTATATATAACGACCGATGAAGAGCATATCCAGAAGCCATTTAGTCTACGTCGAAGACTA
AGTGGAGGGAAATATCCTATGTGGTCGTCGTTCAAGGATGTGGATAATAGTAGTACAGGT
GGGAACTATAAAAATATAAATAAGAACGCTATACTAGTTAGTTATGTGTGGGTATCGCTA
TGTCGGTCCACGTGTGATGTGTACTCCCAGTTTGTACTTAATTACGTCGGTTGATAATAA
AACGAGATAAGTGTGTTGATATTAATTATGTTTGAACTAACGAAATATGAGATGAACATC
AATTGAAAGCACATATAGTGTTATTATGTAGCGAATCAAATATCGTACATATCAAGTGTG
TATTACAATTGCCTGGGTGCGTCGGATTTGATTTTGATGAGACACTTGTTTATGGTACTC
TCAAGCAGTGTCTCGAGGTCCTTTCTGGATACTGAGTCTGATGGGGTCTGTGATACCGAG
TCCCCGGGGTCCAATTCGGGTGTGTGTAATCTGTGTAGTGTCTGGTAAGGATATTCTGTG
GAGTCGTTGTCTAAGTCCGTTGGTGTTGTCGATGGGTCCAATCTCATGGACTGTGAACGA
AAGTGGTCCAGCCTTGCCGGGCCGGACGAGCTGGGTAGCCCAATCTGAGACTTCGTGGCC
CACGTTTCTCCAGGGAGAATGGTGATGGGCCTGTGGGTTATGGGTCGTTGACGATGAGCA
TGTGGATTTGGATTTAGTAATCGCCGTCGTGTTTCTCCTTTTTCCACGGACCAGAAGTCT
ATGCAATCCTTTGTGTAGCCCTTGGATAAAATGTTAATTGTTGGGGGTTTGAAACGTATG
TCCGTGGAATGTTTGGCCGATGATAATCGGAGCTTGGCCTTGATGGATGCGAATTTCACG
CCTTCTATGACGTTTGAGTCTTCGACTCTGTACATGATTCTCCAAGGGGAGGGTTCTGAA
ATCGAAAAATATGTAGACGAGAAGTAGTGGAGGTCTACGTTGCAAGCTATTGGGAAAGTG
AATGCTGCTTGAGCAGCGTCTTCAAGGCTGACGCGATTGTCTCTGATTTCTACGATAACC
GACCCAATTGCGTTAAATGGGACCTGGTTTCGGTATTCAATTATAATGTGGTCGATTTTC
ATACATCGGCCTTTGAGTCGCATGGTAGCCTGCTCGAATGAGCTCGGGAATTGGAGATTG
ATTGGTGCAGCATCGTTGGTTAATGCGTACTCTGTGCGTTTGCTGTTGATATAATTATTG
TCTGTGACGGTGAATTGGTTGTCCATTCTATGAATGAAAAAAACAAGGTTTAGTAAACGG
AGAGAAGAGAAGTATAAAAGTCAGAGCAAGTGTATAAAATGTTTTGTATACATGGAAGCA
TATATGTATTGGGTATCGATAATAACACACTAAAGCAGAACAAGGATCATATATGTATAA
TTGGCCGCGCAGCGGATTGGAAGTCAGACAAATCGGCGAACAAATAAAAAACTCGAATGA
GGTTATGGGATGGAAACAACTTACGGAAGCACCTAGGAATCAGTCGGGATTGAATTCCTG
TGATAAGTGGAGAAAACAAAGAAATAAAATTTAACGAAAGAAAAGTATGACGGATCGGTA
TAGAAAGGAAAATGAGCAGATGATATGCGCCGTGTCGTTAAATGAGATGTTATTGGGTGT
TTAAATAGGCGTTAATAAGCGAGACGTGGTAGAGAGAGAAAGAAGAGAGAGGCGAGAGCA
ACCGGGGGACACTCAAAATCTGTAGCAATCGGGGGAAAGGGGGTCAATTTATATGATGTC
CCCTAAATGGCATTTATGTAATATCCTCATTGAATGTGAAATGCAAACGTGGAAAGCGGC
CATCCGTATAATATT
> W46_2015_A_ACMV_A
ACCGGTTGGCCCCGCCCCCCTTTAAACGTGGTCCCCGCGCACTACGTATGTCGGCCAATC
ATGTTGTAGCTGTAAAGGTTAGTTATTAGTGGTGGGCCACTATATACTTGCAGGCGAAGT
TGTAGCTAGTGCGCAATGTGGGATCCACTGGTGAATGAGTTTCCAGACTCGGTGCATGGG
CTTAGGTGTATGCTTGCAATTAAATACTTGCAGGCCTTAGAGGATACATACGAGCCCAGC
ACTTTGGGCCACGATCTGGTTAGGGATCTAGTCTCAGTTATCAGGGCTCGTAATTATGTC
GAAGCGACCAGGAGATATCATCATTTCCACTCCAGGCTCCAAGGTGCGTCGAAGACTGAA
CTTCGACAGCCCATACAGGAACCGTGCTACTGCCCCCACTGTCCACGTCACAAATCGAAA
ACGGGCCTGGATGAACAGGCCTATGTACAGAAAGCCCATGATGTACAGGATGTATAGAAG
CCCAGACATACCTAGGGGCTGTGAAGGCCCATGTAAGGTCCAGTCGTTTGAGCAGAGGGA
TGATGTGAAGCACCTTGGTATCTGTAAGGTGATTAGTGATGTGACGCGTGGGCCTGGGCT
GACACACAGGGTCGGAAAGAGGTTTTGTATCAAGTCCATTTACATTCTTGGTAAGATCTG
GATGGATGAAAATATTAAGAAGCAGAATCACACTAATAATGTGATGTTTTACCTGCTTAG
GGATAGAAGGCCTTATGGCAATACGCCCCAAGACTTTGGGCAGATATTTAACATGTTTGA
TAATGAGCCCAGTACTGCAACAATTAAGAACGATTTGAGGGATAGGTTTCAGGTGTTGAG
GAAATTTCATGCCACTGTTGTTGGTGGTCCATCTGGCATGAAGGAGCAGGCTTTGGTGAA
AAGGTTCTACAGGTTGAATCATCACGTGACATATAATCATCAGGAGGCAGGGAAGTATGA
GAATCACACAGAGAATGCTTTGCTTCTGTACATGGCATGTACTCATGCCTCCAATCCTGT
ATATGCGACGTTGAAAATACGTATATACTTCTATGACAGTATTGGCAATTAATAAATATT
GAATTTTATTTCATGAGTCAACTGACACTCAATAGTTTTTGCAATTACATTGAACAAAAC
ATGATCAGCAGCTCTAATTACATTGTTAATTGAGATAACACCCATATTATCCAAGTATTT
AAGTACTTGGTATCTAAAGACCCTTAAGAAAAGACCAGTCTGAGGCCGTAAGGTCGTCCA
GATCCTGAAGTTGAGAAAACATTTGTGAATCCCCAGCGCCTTCCTCAGGTTGTGATTGAA
TCGAACCTGGACTGTTATGATGTCCTGGTTCAGTAGGAATGGTCGTTGTTGGTGCCTGGT
TATTGTGAAATACAGGGGATTGTTTATTTCCCAGGTATACACGCCATTCATTGCTTGAGG
AGCAGTGATGAGTTCCCCTGTGCGTAAATCCATGATTGGAGCAGTTGATATGGAGGTAAT
ATGAACAGCCACAGACAAGATCCACTCGCCTACGCCGGATGGCTCGCTTCTTGAATTGTC
TGTGACTGACTTTGATTGGAACCTGAGTAGAGTGGTTCTGTGAGGGTGATGAAGATTGCA
TTCTTTAATGCCCAGGCCTTTAGCGCTTCTTGCTTTTCCTCGTCGAGGAACTCTTTATAG
GACGAGGTAGGTCCTGGATTGCAGAGGAAGATAGTGGGAATTCCACCTTTAATTTGAACG
GGTTTCCCGTATTTCGTGTTGGACTGCCAGTCCCTCTGGGACCCCATGAATTCTTTAAAG
TGCTTTAGATAGTGGGGATCGACGTCATCAATGACGTTGTACCAGGCAGCATTATTGTAT
ACCTTTGGACTAAGGTCCAGGTGTCCACACAGGTAATTGTGTGGGCCTAAAGATCTGGCC
CATATCGTCTTCCCTGTTCTGCTATCACCTTCTATGACAATACTATTGGGTCTCCATGGC
CGCGCAGCGGAATCCCTAACATTATCAGCGACCCATTCTTCAATTTCATCAGGAACTTGG
TCAAAGGAAGAACATGAGAAGGGAGAAATATAAGGAGCTGGTGGCTCCTGGAAAATCCTA
TCTAAATTACTATTTAGATTATGAAACTGAAGTACAAAGTCCTTTGGGACTAATTCCCGA
ATTACATTAAGAGCTTCTGACTTACTGCCGCTGTTAAGCGCTCTGGCGTAAGCATCATTC
GCTGATTGCTGACCACCTCTAGCAGATCGTCCATCGATCTGAAACTGTCCCCATTCGACG
GTGTCTCCGTCTTTATCCAAATAGGACTTGACATCTGAGCTTGATTTGGCACCTTGAATG
TTGGGGTGGAAACGGGTGCTACAACTTGGGTGTATACAATCGAAGAGACGATTGTTCGTA
ATCGTGATTTTGCCCTCGAATTGGATGAGGGCATGCAGGTGAGGTTCCCCATTCTGATGC
AGCTCTCTACAGATTTTAATGAACCTAGGGTTTGATGGGAGAGAGAGTGTTTGAAGGAAT
GACAGCAAGTGTTCTTTGGGTATAGAACACTTTGGGTATGTGAGAAAGACATTCTTGGCT
TGAACTCTAAAACGAGGAGTTCTCATGTTGACCAAGTCAATTGGAGACACTCAACTAGAG
ACACTCTTGAGCATCTCCTCCTGTTAATTGGAGACATTATATAGGTGTCTCTAAATGGCA
TTCTCGTAATAAGTGGAACTTTAATTTGAATGAAAAGGCTCAAAAGGCGCGGAACACCCA
AGGGGCCAACCGTATAATATT

>W46_2015_A_ACMV_B
ACCGGTTGGCCCCGCCCCGCTTTAAATGTGGACCCCGCGCACGTGTTGGCCCACCCCCAT
TTGAAAGTGGTCCCCCCACGTTTTTCCCGCGCCTGCAGGTACTATGGGGGCCCCGCATGC
AGGTGTCGTCTGCTATGGATATTGCATGTGTGGCCCACATGCAAATAAATGAGCTGCGGG
CCTATCGAATGACAGCGTCTGCTACTAAATTATATTTAGTAGAATGTGCATTCCTGTGAG
GTTAATAAAATGGGATATTTTATTTAACGTTTAATATTAGCCATTCGATATTAGTGATAT
ATAGTCAGCAATCTGATAACGACCATGAAGGACAATTAAGGCGAGTAGCGTAATTGTTGA
TGTATTATATATAGGGTGCTAACATATATGAGTTGTGAATAGCAATTATCGGAAGTATAT
CCAGTGAATTGTAATGTATAGTATCAGGAAGCAGTCTAGAAATTTCCAAAGGAAATTTAA
CAGCAATACCACGAACAGGTATCCAATCAGGCGTAAGTATGTTGCTGGGCATACTAGACC
ATGTGTTAGGCGAAGATTGTCATATGAGCCAGTGGAGAGACCGTTGGTCCATAATGTTTT
GTGTGAGAAGCAACATGGTGATGTGTTTAATTTGGAGCAGAACACAAGTTATACGTCATT
TGTGACGTATCCTTCCAGGGGATCATCTGGTGATGGGCGTAGTCGGGATTACATCAAGTT
GCAAAGCATGTCTGTCTCTGGAGTGATACATGCGAAGGCTAATTGCAATGATGATCCTAT
GGAGGTGTCTCCTGTTGTTAATGGAGTGTTCGTGTTTAGCTTAATCATGGATACAAAGCC
TTATTTACCTGCTGGAGTTCAAGCTCTTCCTACATTTGAAGAGCTGTTCGGACCATATTC
CGCGTGTTATGTTAATTTAAGATTATTGAATAATCAACAGCATCGATATAGGGTATTGCA
CAGCGTGAAACGTTTCGTTTCATCTGCAGGAGATACGAAGGTATCTCAATTTAGGTTTAA
TAAGCGATTGAGCACCAGGCGATATACGATTTGGGCATCATTCCATGATGGGGATCTGGT
AAATGCAGGTGGAAATTATAGGAACATAAGCAAGAATGCGATTCTTGTCAGTTATGCTTT
TGTATCAGAGCATTCAATGTCTTGTAAGCCATTTGTACAAATAGAAACATCCTATGTTGG
ATGATTTATTATTCATAAATCTTTATGGCTACTGCCTCTATGTGCTATTAAGCACTTGTT
TACAGTTTGTTCGATAATGCTTTCAATGTCCTTTTTGGACATGGACTGGGTTTGTGAAAC
GGAGTCCCCTGGATCTAGGGAAGCTTCAGGTAGCTGGTGTAGCCCTCGAAGTGGGAATTC
TGCCTCAGAGGCATACTGCCTGGAGGATGAGCCGTCGATGTCAATTGGTCTTGGGCCGGT
GTATCGCATGCTTGTAGAGCGCCCAATTGTGGATTTGGTAGCCCATGTTTCTCCAGGTTG
GATTGTGATGGGCTTATATTTAGGCCCTGTGTCATAATCTGTGCCGGGCTCATTCTGAAT
GAGCCTTCGAATGGGCTTAGGTTTTCCAACGGACCAAAAGTCTACACAGTCAGGCCCATA
GTCTTTGGATAGTATTTTTATAGTGGGCTGTTTAAATTTAATGTCCGTGGAATGTTTGGC
AGCTGACAGCTTCAGTTTTGCCTTAATTTGGGCAAATGTGATGCCATTCTTTACGTTTGA
GTCTTCAACCTTATACAGCAGCTGCCATGGTACGTTATCATCAATTGAAAAGTACGATGC
AGAGAAATAATGGAGGTCCACATTACACCCTATGGGAAATGTGAATTGGGCTTGATCCTG
TTGCTCATCACTGAGCCGAGTGTCCCTAATGGTAACAATAACAGAACCTTGTGCATTAAA
GGGCACTTGATTCCTGTACTCGACGACGACATGGTCTACTTTCATGCATTTGCCCATGAT
ACGTACCCTTGTTCGTTCAAGGGTCGAAGGAAATTGAAGTGTAATCGGCGATTCATCATT
CGTCAGTTTGTATTCTGTCCGTGTTGAGTGAATATAGTCGCCGGAGATGACAGGTACAGA
TGTATCCATGTTCAACACTCTGATTATAAGCTTGTCAAAGCCACAACACCTGTCTCATGA
TAAATATGATTAATCTATTGTAAAATTGGCCGCGCAGCGGAATGGCTGTAATGCAAGACA
AATCAGAAGAGTGTGTTAACATGATAAACAGACCTTAGAAATATAGACATTTATTTCTTA
TCTCATCAGAAAAATGTGTCGATGGGTAATCCAATTCAAATATATATATATGCATACAGC
ATGAATCAGTGAAACATGACATAATTAGAGATATGTACCTTATAATAACGTGAATTGGAT
ATCTTCTGGAATGGAATGTGGATAGTCGTATGAGCAAAGTGGTCATATAAATATGTGGTA
AATATGTATTAAGGAGTTATCCAACGAGTGATAGTTTACGCTGTTAGATTTGCATGTTCA
AATCTAAAATAATCAATTACACTATAGTGAGAGAAAGTTAGAGAGAGACGCTCTCAACTG
GAGACACACTTGAGCATCTCCTCCTGTTAATTGGAGACATTATATAGTTGTCTCTAAATG
GCATTGTTGTAATAAGTGGAACTTTAATTTGAATGGAAAGGCTCAAAAGGCTCAAAACAC
CCAAGGGGCCAACCGTATAATATT

> W46_2015_B_EACMV_A
ACCGGATGGCCGCGCCCGAAAAAGCAGGTGGATCCCACAGGATGTCCGCGCCCGTAAAAG
AAAGTGGTCCCCGCGCACCTGTTTCGGTCGGCCAGTCATATTCACGCGTGGAAGTCTAGA
TATTTGTGGTTTGTCTTTATAGACTTCGTCGCGAAGTAGTAGAGCGCGTCAACATGTGGG
ATCCATTGGTAAACGATTTCCCTGAAACCGTTCACGGTTTCCGTTCCATGCTTGCTGTTA
AATACCTGTTACATCTTGAACAGGAATACGATCGCGGTACGGTCGGGGCGGAGTATATAC
GGGATCTAATAGGGGTTCTACGGTGTAAGAGTTATGTCGAAGCGACCAGGAGATATAATA
ATCTCAACACCCGTATCCAAGGTGCGGAGGAGGCTGAACTTCGACAGCCCATACACGAAC
CGTGTTGTTGCCCCCACTGTCCGCGTCACCAGAAGCAAAATATGGGCCAACAGGCCCATG
TATCGGAAGCCCAAGATGTACAGAATGTATCGAAGCCCAGATGTCCCTAAGGGCTGTGAA
GGCCCATGTAAGGTTCAGTCCTATGAACAGAGGGATGATGTTAAGCACACTGGTATGGTC
CGATGTGTCAGTGATGTTACTCGTGGGTCAGGCATTACCCATAGAGTCGGGAAGAGGTTT
TGTGTGAAGTCCATATATATATTGGGCAAGATCTGGATGGATGAGAATATCAAGAAGCAA
AATCATACGAACCATGTTATGTTCTTTCTCGTTCGAGATAGAAGGCCTTATGGGCCGAGC
CCTCAAGATTTTGGACAAGTGTTCAACATGTTTGATAATGAACCTACTACTGCAACTGTG
AAGAATGATCTTAGGGACCGGTATCAGGTGTTACGTAAATTCTATGCGACTGTTGTTGGT
GGACCCTCTGGGATGAAGGAACAAGCTCTGGTTAAGAGGTTTTTTAGGATCAATAATCAT
GTAGTGTATAATCATCAGGAACAGGCCAAGTATGAGAATCATACTGAGAATGCGTTGTTA
TTGTATATGGCATGTACACATGCCTCGAATCCTGTGTACGCTACGCTGAAAATACGCATC
TATTTCTATGATGCAGTGACAAATTAATAAAGGTTGAATTTTATTGCATGTTGCTCCGTA
ACTTGGAGTGTGTTTAGTAATACATCGTACAGAACATGATCAACAGCTTGAAGTACAGTG
TTAATGGAAATAACGCCTATCATATCTAAATACTTGAGCACGTGATATCTAAATACTCTT
AAGAAAAGACCAGTCTGAGGCCGTAAGGTCGTCCAGACCTTGAAGTTGAGAAAACACTTG
TGAATCCCCAATGCCTTCCGAAGGTTGTGGTTGAACCGTATCTGGAGTGTGATGATGTCG
TGGTTCATGTTTCCTGGCCTCCTGTCGTGGTTGGTGATTTCGAAATATAGGGGATTTATT
ATTTCCCAGGTAAAAACGCCATTCTTGGCTTGAGGCGCAGTGATGAGTTCCCCTGTGCGA
GAATCCATGGTTGATGCAGTCGATATGGAGATAGAACGAGCAGCCGCATTCGAGGTCTAC
CCGCCTACGTCTGACTGCCCTGGTCTTCGCTGTGCGGTGTTGGACTTTGATGGGCACTAG
AGAACAATGGCTCGTGGAGGGTGATGAAGGTGGCATTCTTTAAAGCCCAGGCTTTAAGGG
ACTGATTCCTTTCCTCGTCCAGAAACTCTTTATATGATGATGTTGGTCCTGGATTGCAGA
GGAAGATAGTGGGAATGCCGCCTTTAATTTGAATTGGCTTCCCGTATTTTGTATTGCTTT
GCCAGTCTCTTTGGGCCCCCATGAATTCTTTGAAGTGTTTGAGGTAGTGGGGGTCGACGT
CATCAATGACGTTGTACCATGCGTCGTTTGAATATACCTTGGGAGACAGATCCAGGTGTC
CACATAAATAATTATGTGGGCCCAGGGAACGAGCCCACATGGTCTTCCCGGTTCGGCTAT
CACCTTCGAGAACAATACTGATCGGTCTCCATGGCCGCGCAGCGGGACTGCATATATTTT
CGGATACCCATATCTCTATGTCCTCTGGGACTTGTGTAAAAGAGGATGATAAGAACGGAC
TAACGTAAGTTTGTGGCGGAGCCTGGAAGATTCTATCTGCGTTAGCAGATATGTTATGGA
ACTGTAAAAAAAAGGACTTAGGATCTTTTTCTTTAATAATTTGAAGAGCCTCGGATTTAG
ACGAAGCATTCAACGCGTCTGCATATACCTGAGCTAAATGCTGGCCCTCTCCCCTTGCAC
TTCTGGCATCGACTTGGAAAAGTCCAGCGTCAAGAAATTCCCCTCCCTTTTCAATGTAAG
CTTTGACATCGGACGATGATTTAGCTCCCTGAATGTTCGGATGGAAATGTGTTGATCGGG
ATGGGGAAATGAGATCGAAGAATCTCGGGTTGGTACATTGGAACTTGCCTTCGAATTGGA
TGAGAACATGGAGATGAGGCACCCCATCCTGATGTAGTTCTCTGCAAACCCTAATGAATT
TGATATTCGTCGGGTACGAAAGGGCTTGTAATTGGGAAAGGGCCTCCTCTTTCGTTAATG
AGCATCGGGGATAGGTTATGAAATAATTTTTGGCATGTATTTGAAAACGACCGGCTCTTG
GCATATTGGCTGTCGTTTTGGATCGGGGGACACTCAAAACTCCAGGGAAACGGTGGAATG
GGGGGCATTATATATGATGTCCCCCAATGGCATATGTGTAAATAGGTAGACTTCCATTCA
AATTTTGAATTCCGAATATTGGCGGCCATCCGATTAATATT

> W46_2015_B_EACMV-Ug_A
ACCGGATGGCCGCGCCCGAAAAAGCAGGTGGACCCACAATGACCGCGCCCGTGAAAGAAA
GTGGTCCCTGCGCACTTGGTTTGGTCGGCCAGTCATATTCGCGCGTGAAAGTCTAGATAT
TTGTGGTTTGTCTTTATAGACTTCGTCGCGAAGTAGTATAGCGCGTCAACATGTGGGATC
CATTGGTGAACGATTTTCCCGAAACCGTTCACGGTTTCCGTTCTATGCTTGCTGTTAAAT
ACCTGTTACATCTGGAACAGGAATACGATCGCGGTACGGTCGGGGCGGAGTATATACGGG
ATCTAATAGGGGTTCTACGGTGTAAGAATTATGTCGAAGCGACCAGGAGATATAATAATC
TCAACACCCGTATCCAAGGTGCGGAGGAGGCTGAACTTCGACAGCCCATACACGAACCGT
GTTGTTGCCCCCACTGTCCGCGTCACCAGAAGCAAAATATGGGCCAACAGGCCCATGTAT
CGGAAACCCAAGATGTACAGAATGTATCGAAGCCCAGATGTCCCTAAGGGCTGTGAAGGC
CCATGTAAGGTCCAGTCGTTTGAGCAGAGGGATGATGTGAAGCACCTTGGTATCTGTAAG
GTGATTAGTGATGTGACGCGTGGGCCTGGGCTGACACACAGGGTCGGAAAGAGGTTTTGT
ATCAAGTCCATTTACATTCTTGGTAAGATCTGGATGGATGAAAATATTAAGAAGCAGAAT
CACACTAATAATGTGATGTTTTACCTGCTTAGGGATAGAAGGCCGTATGGCAATGCGCCC
CAAGACTTTGGGCAGATATTTAACATGTTTGATAATGAGCCCAGTACTGCAACAATTAAG
AACGATTTGAGGGATAGGTTTCAGGTGTTGAGGAAATTTCATGCCACTGTTGTTGGTGGT
CCATCTGGCATGAAGGAGCAGGCGTTGGTGAAAAGGTTTTACAAGCTGAATCATCACGTG
ACATATAATCATCAGGAGGCAGGGAAGTATGAGAATCACACAGAGAATGCGTTGTTATTG
TATATGGCATGTACACATGCCTCGAATCCTGTGTATGCTACGCTGAAAATACGCATCTAT
TTTTATGATGCAGTGACAAATTAATAAAGGTTGAATTTTATTGCATGTTGCTCCGTAACT
TGGAGTGTGTTTAGTAATACATCGTACACAACATGATCAACAGCTTGAAGGACAGTGTTA
ATGGAAATAACGCCTATCATATCTAAATACTTGAGCACGTGATATCTAAATACTCTTAAG
AAACGACCAGTCTGAGGCCGTAAGGTCGTCCAGACCTTGAAGTTGAGAAAACACTTGTGA
ATCCCCAATGCCTTCCGAAGGTTGTGGTTGAACCGTATCTGGAGTGTGATGATGTCGTGG
TTCATGTTCCCTGGCCTCTTGTCGTGGTCGGTGATTTCGAAATAGAGGGGATTTGTTATG
TCCCAAGTAAAAACGCCATTCCTTGCTTGAGGCGCAGTGATGAGTTCCCCTGTGCGAGAA
TCCATGGTTGATGCAGTCGATATGGAGATAGAACGAGCAGCCGCATTCGAGGTCTACCCG
CCTACGTCTGACTGCCCTGGTCTTCGCTGTGCGGTGTTGGACTTTGATGGGCACTAGAGA
ACAATGGCTCGTGGAGGGTGATGAAGGTGGCATTCTTTAAAGCCCAGGCTTTAAGGGATT
GGTTCTTTTCCTCGTCCAGAAACTCTTTATATGATGATGTTGGTCCTGGATTGCAGAGGA
AGATAGTGGGAATGCCGCCTTTAATTTGAATTGGCTTCCCGTATTTTGTATTGCTTTGCC
AGTCTCTTTGGGCCCCCATGAATTCTTTGAAGTGTTTGAGGTAGTGGGGGTCGACGTCAT
CAATGACGTTGTACCATGCGTCGTTTGAATATACCTTGGGAGACAGATCCAGGTGTCCAC
AAAGATAATTATGGGGTCCCAGTGAACGAGCCCACATTGTTTTGCCGGTTCGGCTATCAC
CTTCGAGAACAATACTGATCGGTCTCCATGGCCGCGCAGCGGGACTGCATATATTTTCGG
ATACCCATATCTCTATGTCCTCTGGGACTTGTGTAAAAGAGGATGATAAGAACGGACTAA
CGTAAGTTTGTGGCGGAGCCTGGAAGATTCTATCTGCGTTAGCAGAAATGTTATGGAACT
GTAAAAAAAAAGACTTTGGATCTTTTTCTTTAATAATTTGAAGAGCCTCTGATTTAGACG
AAGCATTCAACGCGTCTGCATATACCTGAGCTAAATGCTGGCCCTCTCCCCTTGCACTTC
TGGCATCGACTTGGAAAAGTCCAGCGTCAAGAAATTCCCCTCCCTTTTCAATGTAAGCTT
TGACATCGGACGATGATTTAGCTCCCTGAATGTTCGGATGGAAATGTGTTGATCGGGATG
GGGAAATGAGATCGAAGAATCTCGGGTTGGTACATTGGAACTTGCCTTCGAATTGGATGA
GAACATGGAGATGAGGCACCCCATCCTGATGTAGTTCTCTGCAAACCCTAATGAATTTGA
TATTCGTCGGGTACGAAAGGGCTTGTAATTGGGAAAGGGCCTCCTCTTTCGTTAATGAGC
ATCGGGGATAGGTTATGAAATAATTTTTGGCATGTATTTGAAAACGACCGGCTCTTGGCA
TATTGGCTGTCGTTTTGGATCGGGGGACACTCAAAACTCCATGGGAACGGGGGAATGGGG
GGCTATATATATGATGTCCCCCAATGGCATATGTGTAAATAGGTATACTTCCATTCAAAA
TTTGAATTCCGAATATTTGCGGCCATCCGATTAATATT

> W46_2015_B_EACMV-Ug_B
ACCGGATGGCCGCGCCCGAAAAAGCATGGTGACCCCACAATGGCCCCCACGCAGTAAGTA
ATGTCAGCCAATCATGTTCAAGACTGGAAGACGCGGTAGTTACGTATTGATGAGTAAGTG
GTCCCGACGCACTAATGTTGACAGGCAATTGGATTGCTATGTGTGTATCATATTTTTATA
GGTGTGTTACTGGTTAAGCTAAAGTTAGGTGATGGGGCCTATCATAAAAACGCAATACAT
AGGTACGTAGGTACATATTGATTATATTTTTGTTTGCGGATATATGATCCGCCACGTGTA
TAATGGATATGGAATGTCCTATAAATATTTGGCATGTCTCCCGTCCGTTAATGCAAGATG
TATTCTGTTTACAGGCGTGGGTATAAGACCCCGTATAGGAGTCCGTATGGCGCCCGTGTA
ACACCATATGTGTATCGTAAGACTGCTGTTAAACAGACGTCTAAATCTCGTGTACCGCGA
AAGTTGGCGTATGAATCGCCAAAATGTCTATATACGCGACGCTCATTGGAGGATATCCAT
AATGGGGCTTCCTTAAAGTTGCCTCAACAGGGGGATTATACGTCCTACGTGACACTCCCA
TGTCGAGGTATCGATGGTAATGGGGGTAGGTCTGTCGATCATATAAAATTATTAAGCTTG
AGGGTGTCTGGGACCGTCAACGTCAGTCAATGCGGTGGTGATGATAATATGGGAGAGAGA
ACGAGCATGAGGGGTATTTTTTTCATGGCTTGTCTTGTTGATAAGAAACCTTTCGTACCA
GAGGGGGTTAGTATATTGCCGACGTTTAATGAGTTGTTCGGGGAATATGAATCCGTGTAT
GGCATGCCTAGGTTGAAGGAAAACGTTCGTCACCGTTATCGCGTGATTGGGACGTCGAAA
TTATATATAACGACCGATGAAGAGCATATCCAGAAGCCATTTAGTCTACGTCGAAGACTA
AGTGGAGGGAAATATCCTATGTGGTCGTCGTTCAAGGATGTGGATAATAGTAGTACAGGT
GGGAACTATAAAAATATAAATAAGAACGCTATACTAGTTAGTTATGTGTGGGTATCGCTA
TGTCGGTCCACGTGTGATGTGTACTCCCAGTTTGTACTTAATTACGTCGGTTGATAATAA
AACGAGATAAGTGTGTTGATATTAATTATGTTTGAACTAACGAAATATGAGATGAACATC
AATTGAAAGCACATATAGTGTTATTATGTAGCGAATCAAATATCGTACATATCAAGTGTG
TATTACAATTGCCTGGGTGCGTCGGATTTGATTTTGATGAGACACTTGTTTATGGTACTC
TCAAGCAGTGTCTCGAGGTCCTTTCTGGATACTGAGTCTGATGGGGTCTGTGATACCGAG
TCCCCGGGGTCCAATTCGGGTGTGTGTAATCTGTGTAGTGTCTGGTAAGGATATTCTGTG
GAGTCGTTGTCTAAGTCCGTTGGTGTTGTCGATGGGTCCAATCTCATGGACTGTGAACGA
AAGTGGTCCAGCCTTGCCGGGCCGGACGAGCTGGGTAGCCCAATCTGAGACTTCGTGGCC
CACGTTTCTCCAGGGAGAATGGTGATGGGCCTGTGGGTTATGGGTCGTTGACGATGAGCA
TGTGGATTTGGATTTAGTAATCGCCGTCGTGTTTCTCCTTTTTCCACGGACCAGAAGTCT
ATGCAATCCTTTGTGTAGCCCTTGGATAAAATGTTAATTGTTGGGGGTTTGAAACGTATG
TCCGTGGAATGTTTGGCCGATGATAATCGGAGCTTGGCCTTGATGGATGCGAATTTCACG
CCTTCTATGACGTTTGAGTCTTCGACTCTGTACATGATTCTCCAAGGGGAGGGTTCTGAA
ATCGAAAAATATGTAGACGAGAAGTAGTGGAGGTCTACGTTGCAAGCTATTGGGAAAGTG
AATGCTGCTTGAGCAGCGTCTTCAAGGCTGACGCGATTGTCTCTGATTTCTACGATAACC
GACCCAATTGCGTTAAATGGGACCTGGTTTCGGTATTCAATTATAATGTGGTCGATTTTC
ATACATCGGCCTTTGAGTCGCATGGTAGCCTGCTCGAATGAGCTCGGGAATTGGAGATTG
ATTGGTGCAGCATCGTTGGTTAATGCGTACTCTGTGCGTTTGCTGTTGATATAATTATTG
TCTGTGACGGTGAATTGGTTGTCCATTCTATGAATGAAAAAAACAAGGTTTAGTAAACGG
AGAGAAGAGAAGTATAAAAGTCAGAGCAAGTGTATAAAATGTTTTGTATACATGGAAGCA
TATATGTATTGGGTATCGATAATAACACACTAAAGCAGAACAAGGATCATATATGTATAA
TTGGCCGCGCAGCGGATTGGAAGTCAGACAAATCGGCGAACAAATAAAAAACTCGAATGA
GGTTATGGGATGGAAACAACTTACGGAAGCACCTAGGAATCAGTCGGGATTGAATTCCTG
TGATAAGTGGAGAAAACAAAGAAATAAAATTTAACGAAAGAAAAGTATGACGGATCGGTA
TAGAAAGGAAAATGAGCAGATGATATGCGCCGTGTCGTTAAATGAGATGTTATTGGGTGT
TTAAATAGGCGTTAATAAGCGAGACGTGGTAGAGAGAGAAAGAAGAGAGAGGCGAGAGCA
ACCGGGGGACACTCAAAATCTGTAGCAATCGGGGGAAAGGGGGTCAATTTATATGATGTC
CCCTAAATGGCATTTATGTAATATCCTCATTGAATGTGAAATGCAAACGTGGAAAGCGGC
CATCCGTATAATATT

> W46_2015_B_ACMV_A
ACCGGTTGGCCCCGCCCCCCTTTAAACGTGGTCCCCGCGCACTACGTATGTCGGCCAATC
ATGTTGTAGCTGTAAAGGTTAGTTATTAGTGGTGGGCCACTATATACTTGCAGGCGAAGT
TGTAGCTAGTGCGCAATGTGGGATCCACTGGTGAATGAGTTTCCAGACTCGGTGCATGGG
CTTAGGTGTATGCTTGCAATTAAATACTTGCAGGCCTTAGAGGATACATACGAGCCCAGC
ACTTTGGGCCACGATCTGGTTAGGGATCTAGTCTCAGTTATCAGGGCTCGTAATTATGTC
GAAGCGACCAGGAGATATCATCATTTCCACTCCAGGCTCCAAGGTGCGTCGAAGACTGAA
CTTCGACAGCCCATACAGGAACCGTGCTACTGCCCCCACTGTCCACGTCACAAATCGAAA
ACGGGCCTGGATGAACAGGCCTATGTACAGAAAGCCCATGATGTACAGGATGTATAGAAG
CCCAGACATACCTAGGGGCTGTGAAGGCCCATGTAAGGTCCAGTCGTTTGAGCAGAGGGA
TGATGTGAAGCACCTTGGTATCTGTAAGGTGATTAGTGATGTGACGCGTGGGCCTGGGCT
GACACACAGGGTCGGAAAGAGGTTTTGTATCAAGTCCATTTACATTCTTGGTAAGATCTG
GATGGATGAAAATATTAAGAAGCAGAATCACACTAATAATGTGATGTTTTACCTGCTTAG
GGATAGAAGGCCTTATGGCAATACGCCCCAAGACTTTGGGCAGATATTTAACATGTTTGA
TAATGAGCCCAGTACTGCAACAATTAAGAACGATTTGAGGGATAGGTTTCAGGTGTTGAG
GAAATTTCATGCCACTGTTGTTGGTGGTCCATCTGGCATGAAGGAGCAGGCTTTGGTGAA
AAGGTTCTACAGGTTGAATCATCACGTGACATATAATCATCAGGAGGCAGGGAAGTATGA
GAATCACACAGAGAATGCTTTGCTTCTGTACATGGCATGTACTCATGCCTCCAATCCTGT
ATATGCGACGTTGAAAATACGTATATACTTCTATGACAGTATTGGCAATTAATAAATATT
GAATTTTATTTCATGAGTCAACTGACACTCAATAGTTTTTGCAATTACATTGAACAAAAC
ATGATCAGCAGCTCTAATTACATTGTTAATTGAGATAACACCCATATTATCCAAGTATTT
AAGTACTTGGTATCTAAAGACCCTTAAGAAAAGACCAGTCTGAGGCCGTAAGGTCGTCCA
GATCCTGAAGTTGAGAAAACATTTGTGAATCCCCAGCGCCTTCCTCAGGTTGTGATTGAA
TCGAACCTGGACTGTTATGATGTCCTGGTTCAGTAGGAATGGTCGTTGTTGGTGCCTGGT
TATTGTGAAATACAGGGGATTGTTTATTTCCCAGGTATACACGCCATTCATTGCTTGAGG
AGCAGTGATGAGTTCCCCTGTGCGTAAATCCATGATTGGAGCAGTTGATATGGAGGTAAT
ATGAACAGCCACAGACAAGATCCACTCGCCTACGCCGGATGGCTCGCTTCTTGAATTGTC
TGTGACTGACTTTGATTGGAACCTGAGTAGAGTGGTTCTGTGAGGGTGATGAAGATTGCA
TTCTTTAATGCCCAGGCCTTTAGCGCTTCTTGCTTTTCCTCGTCGAGGAACTCTTTATAG
GACGAGGTAGGTCCTGGATTGCAGAGGAAGATAGTGGGAATTCCACCTTTAATTTGAACG
GGTTTCCCGTATTTCGTGTTGGACTGCCAGTCCCTCTGGGACCCCATGAATTCTTTAAAG
TGCTTTAGATAGTGGGGATCGACGTCATCAATGACGTTGTACCAGGCAGCATTATTGTAT
ACCTTTGGACTAAGGTCCAGGTGTCCACACAGGTAATTGTGTGGGCCTAAAGATCTGGCC
CATATCGTCTTCCCTGTTCTGCTATCACCTTCTATGACAATACTATTGGGTCTCCATGGC
CGCGCAGCGGAATCCCTAACATTATCAGCGACCCATTCTTCAATTTCATCAGGAACTTGG
TCAAAGGAAGAACATGAGAAGGGAGAAATATAAGGAGCTGGTGGCTCCTGGAAAATCCTA
TCTAAATTACTATTTAGATTATGAAACTGAAGTACAAAGTCCTTTGGGACTAATTCCCGA
ATTACATTAAGAGCTTCTGACTTACTGCCGCTGTTAAGCGCTCTGGCGTAAGCATCATTC
GCTGATTGCTGACCACCTCTAGCAGATCGTCCATCGATCTGAAACTGTCCCCATTCGACG
GTGTCTCCGTCTTTATCCAAATAGGACTTGACATCTGAGCTTGATTTGGCACCTTGAATG
TTGGGGTGGAAACGGGTGCTACAACTTGGGTGTATACAATCGAAGAGACGATTGTTCGTA
ATCGTGATTTTGCCCTCGAATTGGATGAGGGCATGCAGGTGAGGTTCCCCATTCTGATGC
AGCTCTCTACAGATTTTAATGAACCTAGGGTTTGATGGGAGAGAGAGTGTTTGAAGGAAT
GACAGCAAGTGTTCTTTGGGTATAGAACACTTTGGGTATGTGAGAAAGACATTCTTGGCT
TGAACTCTAAAACGAGGAGTTCTCATGTTGACCAAGTCAATTGGAGACACTCAACTAGAG
ACACTCTTGAGCATCTCCTCCTGTTAATTGGAGACATTATATAGGTGTCTCTAAATGGCA
TTCTCGTAATAAGTGGAACTTTAATTTGAATGAAAAGGCTCAAAAGGCGCGGAACACCCA
AGGGGCCAACCGTATAATATT

>W46_2015_B_ACMV_B
ACCGGTTGGCCCCGCCCCTCTTTAAATGTGGTCCCCGCGCACCGGTTGGCCCCACCCCCA
TTTGAAAATGGTCCCCCCACCTTTTTCCCGCGCCTGCAGGTACTATGGGGGCCCCGCATG
CAGGTGTCGTCTGCTATGGATATTGCATGTGTGGCCCACATGCAAATAAATGAGCTGCGG
GCCTATCGAATGACAGCGTCTGCTACTAAATTATATTTAGTAGAATGTGCATTCCTGTGA
GGTTAATAAAATGGGATATTTTATTTAACGTTTAATATTAGCCATTCGATATTAGTGATA
TATAGTCAGCAATCTGATAACGACCATGAAGGACAATTAAGGCGAGTAGCGTAATTGTTG
ATGTATTATATATAGGGTGCTAACATATATGAGTTGTGAATAGCAATTATCGGAAGTATA
TCCAGTGAATTGTAATGTATAGTATCAGGAAGCAGTCTAGAAATTTCCAAAGGAAATTTA
ACAGCAATACCACGAACAGGTATCCAATCAGGCGTAAGTATGTTGCTGGGCATACTAGAC
CATGTGTTAGGCGAAGATTGTCATATGAGCCAGTGGAGAGACCGTTGGTCCATAATGTTT
TGTGTGAGAAGCAACATGGTGATGTGTTTAATTTGGAGCAGAACACAAGTTATACGTCAT
TTGTGACGTATCCTTCCAGGGGATCATCTGGTGATGGGCGTAGTCGGGATTACATCAAGT
TGCAAAGCATGTCTGTCTCTGGAGTGATACATGCGAAGGCTAATTGCAATGATGATCCTA
TGGAGGTGTCTCCTGTTGTTAATGGAGTGTTCGTGTTTAGCTTAATCATGGATACAAAGC
CTTATTTACCTGCTGGAGTTCAAGCTCTTCCTACATTTGAAGAGCTGTTCGGACCATATT
CCGCGTGTTATGTTAATTTAAGATTATTGAATAATCAACAGCATCGATATAGGGTATTGC
ACAGCGTGAAACGTTTCGTTTCATCTGCAGGAGATACGAAGGTATCTCAATTTAGGTTTA
ATAAGCGATTGAGCACCAGGCGATATACGATTTGGGCATCATTCCATGATGGGGATCTGG
TAAATGCAGGTGGAAATTATAGGAACATAAGCAAGAATGCGATTCTTGTCAGTTATGCTT
TTGTATCAGAGCATTCAATGTCTTGTAAGCCATTTGTACAAATAGAAACATCCTATGTTG
GATGATTTATTATTTATAAATCTTTATGGCTACTGCCTCTATGTGCTATTAAGCACTTGT
TTACAGTTTGTTCGATAATGCTTTCAATGTCCTTTTTGGACATGGACTGGGTTTGTGAAA
CGGAGTCCCCTGGATCTAGGGAAGCTTCAGGTAGCTGGTGTAGCCCTCGAAGTGGGAATT
CTGCCTCAGAGGCATACTGCCTGGAGGATGAGCCGTCGATGTCAATTGGTCTTGGGCCGG
TGTATCGCATGCTTGTAGAGCGCCCAATTGTGGATTTGGTAGCCCATGTTTCTCCAGGTT
GGATTGTGATGGGCTTATATTTAGGCCCTGTGTCATAATCTGTGCCGGGCTCATTCTGAA
TGAGCCTTCGAATGGGCTTAGGTTTTCCAACGGACCAAAAGTCTACACAGTCAGGCCCAT
AGTCTTTGGATAGTATTTTTATAGTGGGCTGTTTAAATTTAATGTCCGTGGAATGTTTGG
CAGCTGACAGCTTCAGTTTTGCCTTAATTTGGGCAAATGTGATGCCATTCTTTACGTTTG
AGTCTTCAACCTTATACAGCAGCTGCCATGGTACGTTATCATCAATTGAAAAGTACGATG
CAGAGAAATAATGGAGGTCCACATTACACCCTATGGGAAATGTGAATTGGGCTTGATCCT
GTTGCTCATCACTGAGCCGAGTGTCCCTAATGGTAACAATAACAGAACCTTGTGCATTAA
AGGGCACTTGATTCCTGTACTCGACGACGACATGGTCTACTTTCATGCATTTGCCCATGA
TACGTACCCTTGTTCGTTCAAGGGTCGAAGGAAATTGAAGTGTAATCGGCGATTCATCAT
TCGTCAGTTTGTATTCTGTCCGTGTTGAGTGAATATAGTCGCCGGAGATGACAGGTACAG
ATGTATCCATGTTCAACACTCTGATTATAAGCTTGTCAAAGCCACAACACCTGTCTCATG
ATAAATATGATTAATCTATTGTAAAATTGGCCGCGCAGCGGAATGGCTGTAATGCAAGAC
AAATCAGAAGAGTGTGTTAACATGATAAACAGACCTTAGAAATATAGACATTTATTTCTT
ATCTCATCAGAAAAATGTGTCGATGGGTAATCCAATTCAAATATATATATATGCATACAG
CATGAATCAGTGAAACATGACATAATTAGAGATATGTACCTTATAATAACGTGAATTGGA
TATCTTCTGGAATGGAATGTGGATAGTCGTATGAGCAAAGTGGTCATATAAATATGTGGT
AAATATGTATTAAGGAGTTATCCAACGAGTGATAGTTTACGCTGTTAGATTTGCATGTTC
AAATCTAAAATAATCAATTACACTATAGTGAGAGAAAGTTAGAGAGAGACGCTCTCAACT
GGAGACACACTTGAGCATCTCCTCCTGTTAATTGGAGACATTATATAGTTGTCTCTAAAT
GGCATTGTTGTAATAAGTGGAACTTTAATTTGAATGGAAAGGCTCAAAAGGCTCAAAACA
CCCAAGGGGCCAACCGTATAATATT

> W46_2018_A_EACMKV_A
ACCGGATGGCCGCGCCCGAAAAAGCAAGTGGACCCCACAGTTAGGCCGCACCCGTGAAAG
AAAGTGGTCCCCGCGCACTTGGTTTGGTCGGCCAGTCATATTCACGCGTGAATATCTAGA
TATTTGTGGTGTGACTGTATATACTTCGTCGCGAAGTAGTGGAGCGCGTCAACATGTGGG
ATCCATTGTTGAACGATTTTCCCGAAACCGTTCACGGTTTCCGTTCTATGCTTGCTGTTA
AATACCTGTTACATCTGGAACAGGAATACGATCGCGGTACAGTCGGGGCTGAGTATATAC
GGGATCTAATAGGGGTTCTACGGTGTAAGAGTTATGTCGAAGCGACCAGGAGATATAATA
ATCTCAACACCCGTATCCAAGGTGCGGAGGAGGCTGAACTTCGACAGCCCATACACGAAC
CGTGTTGTTGCCCCCACTGTCCGCGTCACCAGAAGCAAAATATGGGCCAACAGGCCCATG
TATCGGAAGCCCAAGATGTACAGAATGTATCGAAGCCCAGATGTCCCTAAGGGCTGTGAA
GGCCCATGTAAGGTTCAGTCCTATGAACAGAGGGATGATGTTAAGCACACGGGTATGGTT
CGATGTGTCAGTGAGGTTACTCGTGGGTCAGGCATTACCCATAGAGTCGGGAAGAGGTTT
TGTGTGAAGTCCATATATATATTGGGCAAGATCTGGATGGATGAGAATATCAAGAAGCAA
AATCATACGAACCATGTTATGTTCTTCCTCGTGCGAGATAGAAGGCCGTATGGTCCGAGC
CCGCAAGATTTTGGACAGGTGTTCAACATGTTTGATAATGAACCGACTACTGCAACTGTG
AAGAATGATCTCAGGGACCGGTATCAGGTGTTACGTAAATTCTATGCGACTGTTGTTGGT
GGACCTTCTGGGATGAAGGAACAAGCGCTGGTTAAGAGGTTTATTAGGATCAATAATCAT
GTTGTGTATAATCATCAGGAACAGGCCAAGTATGAGAATCATACTGAGAATGCGTTGTTA
TTATATATGGCATGTACACATGCCTCAAATCCTGTATACGCTACGCTGAAAATACGCATC
TATTTCTATGATGCAGTGACAAATTAATAAAGGTTGAATTTTATTGCATGTTGCTCCGTA
ACTTGGAGCGTGTTTAGTAATACATCGTACATAACATGATCAACAGCTTGAAGTACAGTG
TTAATGGAAATAACGCCTATCATATCTAAATACTTGAGCACTTGATATCTAAATACTTTT
AAGAAAAGACCAGTCTGAGGCCGTAAGGTCGTCCAGACCTTGAAGTTGAGAAAACACTTG
TGAATCCCCAATGCCTTCCGGATGTTGTGGTTGAACCGTATCTGGAGTGTGATGATGTCG
TGGTTCATGTTCCCTGGCCTCTTGTCGTGGTTGGTGATTTCGAAATAGAGGGGATTTGTT
ATTTCCCAGGTAAAAACGCCATTCCTTGCTTGAGGCGCAGTGATGAGTTCCCCTGTGCGA
GAATCCATGGTTGATGCAGTCGATATGGAGATAGAACGAGCAGCCGCATTCGAGGTCTAC
CCGCCTACGTCTGAGTGCCCTGGTCTTCGCTGTGCGGTGTTGGACTTTGATGGGCACTTG
AGAACAATGGCTCGTTGAGGGTGACGAAGGTGGCATTCTTTAAAGCCCAGGCTTTAAGGG
ACTGATTCTTTTCCTCATCCAGAAACTCTTTATATGATGATGTTGGTCCCGGATTGCAGA
GGAAGATAGTGGGAATGCCGCCTTTAATTTGAATCGGTTTCCCGTACTTTGTATTGCTTT
GCCAGTCCCTTTGGGCCCCCATGAATTCTTTGAAGTGTTTGAGGTAGTGGGGGTCGACGT
CATCAATGACGTTGTACCAGGCGTCGTTGCTGTAGACCTTTGGACTAAGATCCAGATGTC
CACACAAGTAGTTGTGTGGTCCCAGAGAGCGGGCCCACATCGTCTTCCCCGTCCTACTAT
CGCCCTCGATGACGATACTACTAGGTCTCCATGGCCGCGCAGCGGAACCCATCACGTTCT
CGGAAACCCAATCTTCAAGTTCCTCAGGAACGTGAGTGAAAGAAGATGAAAGAAATGGAG
AAACATAAGGAATCAGAGGCTCTTGAAAAATCCTATCTAAATTGCCATTTAAATTATGAA
ACTGTAAAACAAAATCTTTTGGAGCTAGTTCGCGTATTACATTAAGAGCCTCTGACTTAT
TTGCTGAGTTAAGAGCCTTGGCGTAAGCGTCATTGGCTGATTGTTGTCCTCCTCGAGCAG
ATCGTCCGTCGATCTGAAACGTGCCCCATTGGATGGTGTCTCCGTCCTTGTCCATATAGG
ACTGGACGTCGGAGCTTGATTTAGCTCCCTGAATGTTTGGATGGAAATGTGCTGACCGGG
ATGGGGATATGAGGTCGAAGAATCGATGGTTGGTACAATTGTACTTGCCCTCGAACTGAA
TGAGGGCATGCAGATGAGGTACCCCATCTTCATGGAGTTCTCTGCAGATCTTGATGAACA
ATTTATTTGTTGGGGTTTGGAGTTGTCGGATTTGATCCAATGCCTCCTCTTTGGATAGAG
AGCATTTGGGATATGTGAGGAAATAGTTTTTGGCTTTGATGCTAAAACGACCAGCCCTTG
GCATTTTCGCTGTCGTATAGCAATCGGGGGGCACTCAAAGTCTGTAGCAATCGGGGGAAA
GGGGGGCAATTTATATGATGCCCCCTAAATGGCATTTATGTAATATCCTCATTGAATTTC
AAATTCAAACGTGGAAAGCGGCCATCCGTCTAATATT

> W46_2018_A_EACMKV_B
ACCGGATGGCCGCGCCCGTAAAAGCAGGTGGACCCCACAATGGCCCCCACGCACTAAGTA
ATGTCAGCCAATCATGTTCAAGACTGGAAGACGCGGTAGTTACGCATTTATGAGTATGTG
GCCCCTACGCACTAATGTTGACAGGCAATTTGATTGCTATGTGTGTATCATATTTATATA
GGTGTGCTACTGGTAATCCTAAGTTAGGTGATGGGGCCTACCATAAAAACGCAATACATA
GGTACGTATGTACATAGTGATTATATTTTATGTTGCGGATATATGAGCCGCCACGTGTAT
AATGGATATGGAATGTCCTATAAATATTTGGCATGTCCCCGTTCGTTAATGCAAGATGTA
TTCTGTTTACAGACGTGGGTATAAGACGCCGTATAGGAGTCCGTATGGCGCTCGTGTAAC
ACCATATGTTTATCGTAAGACCGCTGTTAAACAGACGTCGAAATCTCGTGTACCGCGAAA
GTTGGCGTATGAATCGCCAAAATGTCTATATACGCGACGCTCATTGGAGGATATCCATAA
TGGGGCTTCCTTGAAGTTGCCTCAACAGGGGGATTATACGTCCTACGTGACACTCCCATG
TCGAGGCATCGATGGTAATGGGGGTAGGTCTGTGGATCATATAAAATTATTAAGCTTGAG
GGTTTCTGGGACCGTCAACGTCAGTCAATGCGGTGGTGATGATAATATGGGAGAGAGAAC
GACCATGAGGGGTATTTTTTTCATGGCTTGTCTTGTTGATAAGAAACCTTTCGTTCCAGA
GGGGGTGAGTATATTGCCGACGTTTAATGAGTTGTTCGGGGAATATGAATCCGTGTATGG
CATGCCTAGGTTGAAGGAAAACGTCCGTCACCGTTATCGCGTGATTGGGACGTCGAAAAT
ATATATAACGACCGATGAAGATCACATCCAGAAGCCATTTAGTCTACGTCGAAGATTAAG
TGGAGGGAAATATCCTATGTGGTCGTCGTTCAAGGATGTGGATAATAGTAGTACAGGTGG
GAACTATAAAAATATAAATAAGAACGCTATACTAGTTAGTTATGTGTGGGTATCGCTATG
TCGGACCACGTGTGATGTGTATTCGCAGTTTGTACTTAATTACGTCGGTTGATAATAAAA
CGAGAGATGTGTGTTGACATTAATTATGTTTGAACTAACGAAACATGAGATGAACATCAA
TGGAAAGCGCATAGAGTTTTATTATGTAGCGAATCAAATATTGTACATATCAATTGTTTA
TTACAATTGCTTCGGTGCCTCGGATTTTATTTTGATGAGACACTTGTTTATGGTACTCTC
AAGCAGTGTCTCGAGGTCCTTTCTGGATACTGAGTCGGATGGGGTCTGTGATACCGAGTC
CCCTGGGTCCAATTCGGGTGTGTGTAATCTGTGTAGTGTCTGGTAAGGATATTCTGTGGA
GTCGTTGTCTAAGTCCGTCGGTGTTGTCGATGGGTCCATTCTCATGGACTGTGAACGAAA
GTGGTCCAGCCTTGCTGGGCCTGATGAGCTTGGTAGCCCAATCTGAGACTTTGTGGCCCA
TGTTTCGCCAGGTAGGATGGTGATGGGCCTGTGGGCTATGGGTCGTTGACTATGAGCAGT
TGGAGTTGGATTTAGTAATCTCCGTCTTGTTTCTCCTTTTTCCACGGACCAGAAGTCTAT
GCAATCCTTTGTGTATCCCTTGGATAAGATGTTAATTGTTGGGGGTTTGAAACGTATGTC
CGTGGAATGTTTGGCCGATGATAATCGGAGCTTGGCCTTTATGGATGCGAATTTCACGCC
TTCTATGACGTTTGAGTCTTCTACTCTGTACATGATTCTCCAAGGGGAGGGTTCTGAAAT
CGAAAAATATGTAGAAGAGAAGTAGTGGAGGTCTACGTTGCAAGCTATTGGGAAAGTGAA
TGCTGCTTGAGCAGCGTCTTCAAGGCTGACGCGATTGTCTCTGATTTCTACGATAACCGA
CCCAATTGCGTTAAATGGGACCTGGTTTCGGTATTCAATTATAATGTGGTCGATTTTCAT
ACATCGGCCTTTGAGTCGCATGGTAGCTTGCTCGAATGAGCTCGGGAATTGGAGATTGAT
CGGTGCAGCATCGTTGGTTAATGCGTACTCTGTGCGTTTGCTGTTGATGTAATTATTGTC
TGTGACGGTGAATTGGTTGTCCATTCTATGAATGAAAAAAAACAAGGGTTAGTAAACGGA
GAGAAAAGATGTATAAAAGTCATAGCAAGGTATATAAAATGTCTTGTAGACATGGAAGCA
TATATGCATTTGGTATCGATAATAACACACTAAAGCAGAACAAGGATCATATATGTATAA
TTGGCCGCGCAGCGGATAGGAAGTCAGACAAATCGGCGAACAAATAAAAAAGTCGAATGA
GGTTATGGGATCGAAACGACTTACGGAAGCACCGATGAAGTAGTCTGGAGTGAATTCCAG
TTATAATTGGAGAAAACAAAGAAATAAAAGGGAACGAAATAAAAGTATAACGTATTGGTA
TAGAAAGGAAAGTGAGCAGATGTTATGCGCCGTGTCGTTAAATGAGATGTTATTGGGTGT
TTATATAGGCGTTAATAAGCGACACGTGATAGAGAGAGAAAGAAGAGAGAGGCGAGAGCA
TTCGGGGGGCACTCAAAGTCTGTAGCAATCGGGGGAAAGGGGGGCAATTTATATGATGCC
CCCTAAATGGCATTTATGTAATATCCTCAATGAATTTGAAATTCAAACGTGGAAAGCGGC
CATCCGTATAATATT

> W46_2018_A_EACMV_A
ACCGGATGGCCGCGCCCGAAAAAGCAAGTGGATCCCACAGTTAGTCCGCGCCCGTAAAAG
AAAGTGGTCCCCGCGCACTTGGTTTGGTCGGCCAGTCATATTCACGCGTGAATATCTAGA
TATTTGTGGTGTGACTGTATATACTTCGTCGCGAAGTAGTGGAGCGCGTCAACATGTGGG
ATCCATTGTTAAACGATTTCCCTGAAACCGTTCACGGTTTCCGTTCTATGCTTGCTGTTA
AATACCTGTTACATCTGGAACAGGAATACGATCGCGGTACAGTCGGGGCTGAGTATATAC
GGGATCTAATAGGGGTTCTACGGTGTAAGAGTTATGTCGAAGCGACCAGGAGATATAATA
ATCTCAACACCCGTATCCAAGGTGCGGAGGAGGCTGAACTTCGACAGCCCATACACGAAC
CGTGTTGTTGCCCCCACTGTCCGCGTCACCAGAAGCAAAATATGGGCCAACAGGCCCATG
TATCGGAAGCCCAAGATGTACAGAATGTATCGAAGCCCAGATGTCCCTAAGGGCTGTGAA
GGCCCATGTAAGGTTCAGTCCTATGAACAGAGGGATGATGTTAAGCACACGGGTATGGTT
CGATGTGTCAGTGAGGTTACTCGTGGGTCAGGCATTACCCATAGAGTCGGGAAGAGGTTT
TGTGTGAAGTCCATATATATATTGGGCAAGATCTGGATGGATGAGAATATCAAGAAGCAA
AATCATACGAACCATGTTATGTTCTTCCTCGTGCGAGATAGAAGGCCGTATGGTCCGAGC
CCGCAAGATTTTGGACAGGTGTTCAACATGTTTGATAATGAACCGACTACTGCAACTGTG
AAGAATGATCTCAGGGACCGGTATCAGGTGTTACGTAAATTCTATGCGACTGTTGTTGGT
GGACCTTCTGGGATGAAGGAACAAGCGCTGGTTAAGAGGTTTATTAGGATCAATAATCAT
GTTGTGTATAATCATCAGGAACAGGCCAAGTATGAGAATCATACTGAGAATGCGTTGTTA
TTATATATGGCATGTACACATGCCTCAAATCCTGTATACGCTACGCTGAAAATACGCATC
TATTTCTATGATGCAGTGACAAATTAATAAAGGTTGAATTTTATTGCATGTTGCTCCGTA
ACCTGGAGTGTGTTTAGTAATACATCGTACAGAACATGATCAACAGCTTGAAGTGCAGTG
TTAATGGAAATAACGCCTATCATATCTAAATACTTGAGCACTTGATATCTAAATACTTTT
AAGAAAAGACCAGTCTGAGGCCGTAAGGTCGTCCAGACCTTGAAGTTGAGAAAACACTTG
TGAATCCCCAATGCCTTCCTCAGGTTGTGGTTGAACCGTATCTGGAGTGTGATGATGTCG
TGGTTCATGTTCCCTGGCCTCTTGTCGTGGTTGGTGATTTCGAAATAGAGGGGATTTGTT
ATTTCCCAGGTAAAAACGCCATTCCTTGCTTGAGGCGCAGTGATGAGTTCCCCTGTGCGA
GAATCCATGGTTGATGCAGTCGATATGGAGATAGAACGAGCAGCCGCATTCGAGGTCTAC
CCGCCTACGTCTGAGTGCCCTGGTCTTCGCTGTGCGGTGTTGGACTTTGATGGGCACTTG
AGAACAATGGCTCGTTGAGGGTGACGAAGGTGGCATTCTTTAAAGCCCAGGCTTTAAGGG
ACTGATTCTTTTCCTCATCCAGAAACTCTTTATATGATGATGTTGGTCCCGGATTGCAGA
GGAAGATAGTGGGAATGCCGCCTTTAATTTGAATCGGTTTCCCGTACTTTGTATTGCTTT
GCCAGTCCCTTTGGGCCCCCATGAATTCTTTGAAGTGTTTGAGGTAGTGGGGGTCGACGT
CATCAATGACGTTGTACCAGGCGTCGTTTGAATATATCTTTGGAGACAGATCCAGGTGTC
CACATAAATAATTATGTGGGCCCAGTGAACGAGCCCACATGGTCTTCCCGGTTCGGCTAT
CACCTTCTAGAACAATACTGATCGGTCTCCATGGCCGCGCAGCGGGACTGCATATATTTT
CGGATACCCATACTTCTATGTCCTCTGGGACTTGTGTAAATGAGGATGATAAGAACGGAC
TAACGTAAGGTTGGGGCGGAGCCTGGAAGATTCTATCTGCGTTAGCAGATATGTTATGGA
ACTGTAAAAAAAAGGACTTGGGATCTTTTTCTTTGATAATTTGAAGAGCTTCTGATTTAG
AAGAAGCATTCAACGCTTCTGCATATACCTGAGCTAAATGCTGGCCCTCCCCCCTGGCAC
TTCTGGCATCGACTTGGAAAATGCCATCGTCAAGAAATTCCCCTCCCTTTTCAATGTAAG
CCTTGACATCGGACGATGATTTAGCTCCCTGAATGTTCGGATGGAAATGTGTTGATCTGG
ATGGGGAAATGAGATCGAAGAATCTGGGGTTGGTACATTGGAACTTGCCTTCGAATTGGA
TGAGAACATGGAGATGAGGCACCCCATCCTGATGTAGTTCTCTGCAAACCCTAATGAATT
TGATATTCGTCGGGTAAGAAAAGGCTTTCAATTGGGAAAGGGCCTCTTCCTTTGTTAATG
AGCATCGGGGATAGGTGATGAAATAATTTTTGGCATTTATTTGAAAACGACCGGCTCTTG
GCATATTTGCTGTCGTTTAGGATCGGGGGACACTCAAAACTCTAGGGGAACGGTGGAATG
GGGGGCATTATATAGTATGTCCCCCAATGGCATATGTGTAAATAGGTAGATTTCCATTCA
AAATTTGAATTGCGAATATTGGCGGCCATCCGATTAATATT

>W46_2018_A_EACMV_B
ACCGGATGGCCGCGCCCGAAAAGCAGATGGACCCCACAACGGCCCCCACGCACTAAGAAA
TGTCAGCCAACCATGTGCAATATTGGGGGACTCGGTATTTACGCATGGAGGAGTTAGTGG
GCCCTACGTACGAAGTTTGAGAGGCAATTTTATTGCGATGTGTGTATTATATTTGTATAG
GTGTGTTACGGGCCAATCTAAAGGTATGTTATGGGGCCTATCATAAAAAAGCAAAATATA
GGTCCCTATTTACATATTGATTATAGTTGTATGTGCGGATATATGATCCGCCACGTGGTA
TTAATTTGTCTTATAAATATTTTGCATGTCTCCCTTTCGTCAATGCAAGATGTATTCGGT
ATACAGACGTGGGTATAAGACGCCGTATAGGAGTCCGTATGGCGCTCGTGTAACACCATA
TGTGAATCGTAAGACCTCTGGGAAACAGACGGCTAAATCTCGTGTATCGCGAAAGTTGGC
GTATGAATCGCCAAAAGGTCTATATACGCGACGCTCATTGGAGGATATCCATAATGGGGC
TTCCTTGAAGTTGCCTCAACAGGGGGATTATACGTCCTACGTGACACTCCCATGTCGAGG
CATCGATGGTAATGGGGGTAGGTCTGTGGATCATATAAAATTATTAAGTTTGAGGGTTTC
TGGGACCGTCAACGTCAGTCAATCCGGTGGTGATGATAATATGGGAGAGAGAACGACCAT
GAGGGGTATTTTTTTCATGGCGTGTCTTCTTGATAAGAAACCGTTCGTTCCAGATGGGGT
CAGCATATTGCCGACGTTCAATGAGTTGTTCGGGGAATATGAATCCGTGTATGGCATGCC
GAGGTTGAAGGAAAACGTCCGTCACCGTTATCGCGTTATTGGGACGTCGAAATTATATAT
CACGACCGATGAAGATCACATCCAGAAGCCTTTTAGTTTACGTCGAAGACTAAGTGGAGG
GAAATATCCTATATGGTCGTCGTTCAAGGATGTGGATAATAGTAGTACAGGTGGTAACTA
TAAAAATATAAATAAGAACGCTATACTCGTTAGTTATGTGTGGGTTTCGCTAAGTCGGAC
CACGTGTGATGTGTATTCGCAGTTTGTACTTAATTACGTCGGCTGATAATAAAACTATAT
AAGTGTTTGATGGACATTAATTATGTGGGAACGAACTAAACAAGAGATGAACATTAATGG
GAAGCATATAGAGTTGTATTATGTTCCGAAGCAAATATGGTACATATAAATGGTTTATTA
CAATGGCCTTGGTGCTTCGGATTTGATCTTGATGAGGCACTTGTTGATGGTACTCTCAAG
CAGTGACTCGAGGTCCTTTCTGGATACGGAGTCGGATTGGGCCTGTGATACCGAGTCCCC
TGGGTCTAACTCTGGTGTGTGTAATCTGTGTAGTCGCTGGTAAGGATAGTCTGTGGAGTC
GTTGTCTAAGTCTGTTGGTGTGGTCGATGGGTCCATTCTCATGGACTGTGAACGAAAGTG
TTCCAGCCTTGTTGGGCCTGATGAGCTTGGTAGCCCAATCTGAGACTTTGTGGCCCATGT
TTCGCCAGGTAGGATGGTGATGGGCCTGTGGGCTATGGGTCGTGGACTATGAGCATGTGG
AGTTGGATTTAGTAATCTCCGTCTTGTTTCTCCTTTTTCCACAGACCAGAAGTCTATGCA
GTCTTTTGTGTATCCCTTGGATAATATGTTAATTGTTGGGGGTTTGAAACGTATGTCTGT
GGAATGTTTGGCCGATGATAATCGGAGCTTGGCTTTGATGGATGCGAATTTCACGCCTTC
TATGACGTTGGAGTCTTCGACTCGGTACATTATTTTCCAAGGGGAGGGGTCTGAAATCGA
AAAATATGTAGAAGAGAAGTAGTGGAGGTCGACGTTGCAAGCTATTGGGAAAGTGAATGC
TGCTTGAGCTGCGTCTTCAAGGCTGACGCGATTGTCTCTGATTTCTACGATAACCGACCC
AGTTGCGTTAAATGGGACCTGGTTGCGGTATTCAATTATAATGTGGTCGATTTTCATACA
TCGGCCTTTGAGTCGCATGGTAGCCTGCTCGAATGAGCTTGGGAATTGGAGATTGATTGG
TGCCGCATCGTTGGTTAATGCGTACTCGGTGCGTTTGCTGTTTATGTAATTATTGTCTGT
GACGGTGAATTGGTTGTCCATTCTATGAATGAAAAAAACAAGGGTTAGTAAACGGAGAGA
GGAGATGTATAAAAGGCAGAACAAGGTAGATAAAATGTCTTGTAGACATGGAAGCATATA
TGCAGTGAATATATATAAGAACACACTAAATTAGAGCATGGATCATATATGTTTAACTGG
CCGCGCAGCGGATTGGAATTCAGATAAATCGGCGAACAAAGAATAAAGTCGAATGGGGTT
ATGTGATGAAACCACTTACTGAATCACCGAGGAAGCAGTCGAGAGTGAATTCCGGGTCCA
AGTTGGAGAAAACAAAGAAATAAAAGTAGAACGTATTGGGATAAAAAGGAAAGTGAGTAG
ATGTGATGCGTGGTGTCGTTAAAATATATGCCATGGGGTGTTTATATAGGCGTTAATAAG
CCACACGTGGTAGAGAGAGAAAGAAGAGAGAGGCGAGAGCATTCGGGGGACACTCAAAGT
CTCTAGCAATCGGGGGAACGGGGGTCAATTTATATGATGTCCCCTAAATGGCATTTATGT
AATATCCTCATTAAAGTTGAAGTTCAAATGTGGAAAGCGGCCATCCGTATAATATT

> W46_2018_B_EACMKV_A
ACCGGATGGCCGCGCCCGAAAAAGCAAGTGGACCCCACAGTTAGGCCGCACCCGTGAAAG
AAAGTGGTCCCCGCGCACTTGGTTTGGTCGGCCAGTCATATTCACGCGTGAATATCTAGA
TATTTGTGGTGTGACTGTATATACTTCGTCGCGAAGTAGTGGAGCGCGTCAACATGTGGG
ATCCATTGTTGAACGATTTTCCCGAAACCGTTCACGGTTTCCGTTCTATGCTTGCTGTTA
AATACCTGTTACATCTGGAACAGGAATACGATCGCGGTACAGTCGGGGCTGAGTATATAC
GGGATCTAATAGGGGTTCTACGGTGTAAGAGTTATGTCGAAGCGACCAGGAGATATAATA
ATCTCAACACCCGTATCCAAGGTGCGGAGGAGGCTGAACTTCGACAGCCCATACACGAAC
CGTGTTGTTGCCCCCACTGTCCGCGTCACCAGAAGCAAAATATGGGCCAACAGGCCCATG
TATCGGAAGCCCAAGATGTACAGAATGTATCGAAGCCCAGATGTCCCTAAGGGCTGTGAA
GGCCCATGTAAGGTTCAGTCCTATGAACAGAGGGATGATGTTAAGCACACGGGTATGGTT
CGATGTGTCAGTGAGGTTACTCGTGGGTCAGGCATTACCCATAGAGTCGGGAAGAGGTTT
TGTGTGAAGTCCATATATATATTGGGCAAGATCTGGATGGATGAGAATATCAAGAAGCAA
AATCATACGAACCATGTTATGTTCTTCCTCGTGCGAGATAGAAGGCCGTATGGTCCGAGC
CCGCAAGATTTTGGACAGGTGTTCAACATGTTTGATAATGAACCGACTACTGCAACTGTG
AAGAATGATCTCAGGGACCGGTATCAGGTGTTACGTAAATTCTATGCGACTGTTGTTGGT
GGACCTTCTGGGATGAAGGAACAAGCGCTGGTTAAGAGGTTTATTAGGATCAATAATCAT
GTTGTGTATAATCATCAGGAACAGGCCAAGTATGAGAATCATACTGAGAATGCGTTGTTA
TTATATATGGCATGTACACATGCCTCAAATCCTGTATACGCTACGCTGAAAATACGCATC
TATTTCTATGATGCAGTGACAAATTAATAAAGGTTGAATTTTATTGCATGTTGCTCCGTA
ACTTGGAGCGTGTTTAGTAATACATCGTACATAACATGATCAACAGCTTGAAGTACAGTG
TTAATGGAAATAACGCCTATCATATCTAAATACTTGAGCACTTGATATCTAAATACTTTT
AAGAAAAGACCAGTCTGAGGCCGTAAGGTCGTCCAGACCTTGAAGTTGAGAAAACACTTG
TGAATCCCCAATGCCTTCCGGATGTTGTGGTTGAACCGTATCTGGAGTGTGATGATGTCG
TGGTTCATGTTCCCTGGCCTCTTGTCGTGGTTGGTGATTTCGAAATAGAGGGGATTTGTT
ATTTCCCAGGTAAAAACGCCATTCCTTGCTTGAGGCGCAGTGATGAGTTCCCCTGTGCGA
GAATCCATGGTTGATGCAGTCGATATGGAGATAGAACGAGCAGCCGCATTCGAGGTCTAC
CCGCCTACGTCTGAGTGCCCTGGTCTTCGCTGTGCGGTGTTGGACTTTGATGGGCACTTG
AGAACAATGGCTCGTTGAGGGTGACGAAGGTGGCATTCTTTAAAGCCCAGGCTTTAAGGG
ACTGATTCTTTTCCTCATCCAGAAACTCTTTATATGATGATGTTGGTCCCGGATTGCAGA
GGAAGATAGTGGGAATGCCGCCTTTAATTTGAATCGGTTTCCCGTACTTTGTATTGCTTT
GCCAGTCCCTTTGGGCCCCCATGAATTCTTTGAAGTGTTTGAGGTAGTGGGGGTCGACGT
CATCAATGACGTTGTACCAGGCGTCGTTGCTGTAGACCTTTGGACTAAGATCCAGATGTC
CACACAAGTAGTTGTGTGGTCCCAGAGAGCGGGCCCACATCGTCTTCCCCGTCCTACTAT
CGCCCTCGATGACGATACTACTAGGTCTCCATGGCCGCGCAGCGGAACCCATCACGTTCT
CGGAAACCCAATCTTCAAGTTCCTCAGGAACGTGAGTGAAAGAAGATGAAAGAAATGGAG
AAACATAAGGAATCAGAGGCTCTTGAAAAATCCTATCTAAATTGCCATTTAAATTATGAA
ACTGTAAAACAAAATCTTTTGGAGCTAGTTCGCGTATTACATTAAGAGCCTCTGACTTAT
TTGCTGAGTTAAGAGCCTTGGCGTAAGCGTCATTGGCTGATTGTTGTCCTCCTCGAGCAG
ATCGTCCGTCGATCTGAAACGTGCCCCATTGGATGGTGTCTCCGTCCTTGTCCATATAGG
ACTGGACGTCGGAGCTTGATTTAGCTCCCTGAATGTTTGGATGGAAATGTGCTGACCGGG
ATGGGGATATGAGGTCGAAGAATCGATGGTTGGTACAATTGTACTTGCCCTCGAACTGAA
TGAGGGCATGCAGATGAGGTACCCCATCTTCATGGAGTTCTCTGCAGATCTTGATGAACA
ATTTATTTGTTGGGGTTTGGAGTTGTCGGATTTGATCCAATGCCTCCTCTTTGGATAGAG
AGCATTTGGGATATGTGAGGAAATAGTTTTTGGCTTTGATGCTAAAACGACCAGCCCTTG
GCATTTTCGCTGTCGTATAGCAATCGGGGGGCACTCAAAGTCTGTAGCAATCGGGGGAAA
GGGGGGCAATTTATATGATGCCCCCTAAATGGCATTTATGTAATATCCTCATTGAATTTC
AAATTCAAACGTGGAAAGCGGCCATCCGTCTAATATT

> W46_2018_B_EACMKV_B
ACCGGATGGCCGCGCCCGAAAAAGCAGGTGGACCCCACAATGGCCCCCACGCACTAAGTA
ATGTCAGCCAATCATGTTCAAGACTGGAAGACGCGGTAGTTACGCATTTATGAGTATGTG
GCCCCTACGCACTAATGTTGACAGGCAATTTGATTGCTATGTGTGTATCATATTTATATA
GGTGTGCTACTGGTAATCCTAAGTTAGGTGATGGGGCCTACCATAAAAACGCAATACATA
GGTACGTATGTACATAGTGATTATATTTTATGTTGCGGATATATGAGCCGCCACGTGTAT
AATGGATATGGAATGTCCTATAAATATTTGGCATGTCCCCGTTCGTTAATGCAAGATGTA
TTCTGTTTACAGACGTGGGTATAAGACGCCGTATAGGAGTCCGTATGGCGCTCGTGTAAC
ACCATATGTTTATCGTAAGACCGCTGTTAAACAGACGTCGAAATCTCGTGTACCGCGAAA
GTTGGCGTATGAATCGCCAAAATGTCTATATACGCGACGCTCATTGGAGGATATCCATAA
TGGGGCTTCCTTGAAGTTGCCTCAACAGGGGGATTATACGTCCTACGTGACACTCCCATG
TCGAGGCATCGATGGTAATGGGGGTAGGTCTGTGGATCATATAAAATTATTAAGCTTGAG
GGTTTCTGGGACCGTCAACGTCAGTCAATGCGGTGGTGATGATAATATGGGAGAGAGAAC
GACCATGAGGGGTATTTTTTTCATGGCTTGTCTTGTTGATAAGAAACCTTTCGTTCCAGA
GGGGGTGAGTATATTGCCGACGTTTAATGAGTTGTTCGGGGAATATGAATCCGTGTATGG
CATGCCTAGGTTGAAGGAAAACGTCCGTCACCGTTATCGCGTGATTGGGACGTCGAAAAT
ATATATAACGACCGATGAAGATCACATCCAGAAGCCATTTAGTCTACGTCGAAGATTAAG
TGGAGGGAAATATCCTATGTGGTCGTCGTTCAAGGATGTGGATAATAGTAGTACAGGTGG
GAACTATAAAAATATAAATAAGAACGCTATACTAGTTAGTTATGTGTGGGTATCGCTATG
TCGGACCACGTGTGATGTGTATTCGCAGTTTGTACTTAATTACGTCGGTTGATAATAAAA
CGAGAGATGTGTGTTGACATTAATTATGTTTGAACTAACGAAACATGAGATGAACATCAA
TGGAAAGCGCATAGAGTTTTATTATGTAGCGAATCAAATATTGTACATATCAATTGTTTA
TTACAATTGCTTCGGTGCCTCGGATTTTATTTTGATGAGACACTTGTTTATGGTACTCTC
AAGCAGTGTCTCGAGGTCCTTTCTGGATACTGAGTCGGATGGGGTCTGTGATACCGAGTC
CCCTGGGTCCAATTCGGGTGTGTGTAATCTGTGTAGTGTCTGGTAAGGATATTCTGTGGA
GTCGTTGTCTAAGTCCGTCGGTGTTGTCGATGGGTCCATTCTCATGGACTGTGAACGAAA
GTGTTCCAGCCTTGCTGGGCCTGATGAGCTTGGTAGCCCAATCTGAGACTTTGTGGCCCA
TGTTTCGCCAGGTAGGATGGTGATGGGCCTGTGGGCTATGGGTCGTTGACTATGAGCAGT
TGGAGTTGGATTTAGTAATCTCCGTCTTGTTTCTCCTTTTTCCACGGACCAGAAGTCTAT
GCAATCCTTTGTGTATCCCTTGGATAAGATGTTAATTGTTGGGGGTTTGAAACGTATGTC
CGTGGAATGTTTGGCCGATGATAATCGGAGCTTGGCCTTTATGGATGCGAATTTCACGCC
TTCTATGACGTTTGAGTCTTCTACTCTGTACATGATTCTCCAAGGGGAGGGTTCTGAAAT
CGAAAAATATGTAGAAGAGAAGTAGTGGAGGTCTACGTTGCAAGCTATTGGGAAAGTGAA
TGCTGCTTGAGCAGCGTCTTCAAGGCTGACGCGATTGTCTCTGATTTCTACGATAACCGA
CCCAATTGCGTTAAATGGGACCTGGTTTCGGTATTCAATTATAATGTGGTCGATTTTCAT
ACATCGGCCTTTGAGTCGCATGGTAGCTTGCTCGAATGAGCTCGGGAATTGGAGATTGAT
CGGTGCAGCATCGTTGGTTAATGCGTACTCTGTGCGTTTGCTGTTGATGTAATTATTGTC
TGTGACGGTGAATTGGTTGTCCATTCTATGAATGAAAAAAAACAAGGGTTAGTAAACGGA
GAGAAAAGATGTATAAAAGTCATAGCAAGGTATATAAAATGTCTTGTAGACATGGAAGCA
TATATGCATTTGGTATCGATAATAACACACTAAAGCAGAACAAGGATCATATATGTATAA
TTGGCCGCGCAGCGGATAGGAAGTCAGACAAATCGGCGAACAAATAAAAAAGTCGAATGA
GGTTATGGGATCGAAACGACTTACGGAAGCACCGATGAAGTAGTCTGGAGTGAATTCCAG
TTATAATTGGAGAAAACAAAGAAATAAAAGGGAACGAAATAAAAGTATAACGTATTGGTA
TAGAAAGGAAAGTGAGCAGATGTTATGCGCCGTGTCGTTAAATGAGATGTTATTGGGTGT
TTATATAGGCGTTAATAAGCGACACGTGATAGAGAGAGAAAGAAGAGAGAGGCGAGAGCA
TTCGGGGGGCACTCAAAGTCTGTAGCAATCGGGGGAAAGGGGGGCAATTTATATGATGCC
CCCTAAATGGCATTTATGTAATATCCTCAATGAATTTGAAATTCAAACGTGGAAAGCGGC
CATCCGTATAATATT

> W46_2018_B_EACMV_A
ACCGGATGGCCGCGCCCGTAAAAGCAGGTGGACCCCACAAGATGGCCGCGCCCGTGAAAT
AAAGTGGTCCCTGCGCACTTGTTTTGGTCGGCCAGTCATATTCACGCGTGAAAGGCTAGA
TATTTGTTGTTTGTCTTTATAGACTTCGTCGCGAAGTAGTGGAGCGCGTCAACATGTGGG
ATCCATTGTTGAACGACTTTCCCGAAACCGTTCACGGTTTCCGTTCTATGCTTGCTGTTA
AATACCTGTTACATCTGGAACAGGAATACGATCGCGGTACAGTCGGGGCTGAGTATATAC
GGGATCTAATAGGGGTTCTACGGTGTAAGAGTTATGTCGAAGCGACCAGGAGATATAATA
ATCTCAACACCCGTATCCAAGGTGCGGAGGAGGCTGAACTTCGACAGCCCATACACGAAC
CGTGTTGTTGCCCCCACTGTCCGCGTCACCAGAAGCAAAATATGGGCCAACAGGCCCATG
TATCGGAAGCCCAAGATGTACAGAATGTATCGAAGCCCAGATGTCCCTAAGGGCTGTGAA
GGCCCATGTAAGGTTCAGTCCTATGAACAGAGGGATGATGTTAAGCACACGGGTATGGTT
CGATGTGTCAGTGAGGTTACTCGTGGGTCAGGCATTACCCATAGAGTCGGGAAGAGGTTT
TGTGTGAAGTCCATATATATATTGGGCAAGATCTGGATGGATGAGAATATCAAGAAGCAA
AATCATACGAACCATGTTATGTTCTTCCTCGTGCGAGATAGAAGGCCGTATGGTCCGAGC
CCGCAAGATTTTGGACAGGTGTTCAACATGTTTGATAATGAACCGACTACTGCAACTGTG
AAGAATGATCTCAGGGACCGGTATCAGGTGTTACGTAAATTCTATGCGACTGTTGTTGGT
GGACCTTCTGGGATGAAGGAACAAGCGCTGGTTAAGAGGTTTATTAGGATCAATAATCAT
GTTGTGTATAATCATCAGGAACAGGCCAAGTATGAGAATCATACTGAGAATGCGTTGTTA
TTATATATGGCATGTACACATGCCTCAAATCCTGTATACGCTACGCTGAAAATACGCATC
TATTTCTATGATGCAGTGACAAATTAATAAAGGTTGAATTTTATTGCATGTTGCTCCGTA
ACCTGGAGTGTGTTTAGTAATACATCGTACAGAACATGATCAACAGCTTGAAGTGCAGTG
TTAATGGAAATAACGCCTATCATATCTAAATACTTGAGCACTTGATATCTAAATACTTTT
AAGAAAAGACCAGTCTGAGGCCGTAAGGTCGTCCAGACCTTGAAGTTGAGAAAACACTTG
TGAATCCCCAATGCCTTCCTCAGGTTGTGGTTGAACCGTATCTGGAGTGTGATGATGTCG
TGGTTCATGTTCCCTGGCCTCTTGTCGTGGTTGGTGATTTCGAAATAGAGGGGATTTGTT
ATTTCCCAGGTAAAAACGCCATTCCTTGCTTGAGGCGCAGTGATGAGTTCCCCTGTGCGA
GAATCCATGGTTGATGCAGTCGATATGGAGATAGAACGAGCAGCCGCATTCGAGGTCTAC
CCGCCTACGTCTGAGTGCCCTGGTCTTCGCTGTGCGGTGTTGGACTTTGATGGGCACTTG
AGAACAATGGCTCGTTGAGGGTGACGAAGGTGGCATTCTTTAAAGCCCAGGCTTTAAGGG
ACTGATTCTTTTCCTCATCCAGAAACTCTTTATATGATGATGTTGGTCCTGGATTGCAGA
GGAAGATAGTGGGAATGCCGCCTTTAATTTGAATCGGTTTCCCGTACTTTGTATTGCTTT
GCCAGTCCCTTTGGGCCCCCATGAATTCTTTGAAGTGTTTGAGGTAGTGGGGGTCGACGT
CATCAATGACGTTGTACCAGGCGTCGTTTGAATATATCTTTGGAGACAGATCCAGGTGTC
CACATAAATAATTATGTGGGCCCAGTGAACGAGCCCACATGGTCTTCCCGGTTCGGCTAT
CACCTTCTAGAACAATACTGATCGGTCTCCATGGCCGCGCAGCGGGACTGCATATATTTT
CGGATACCCATACTTCTATGTCCTCTGGGACTTGTGTAAATGAGGATGATAAGAACGGAC
TAACGTAAGGTTGGGGCGGAGCCTGGAAGATTCTATCTGCGTTAGCAGATATGTTATGGA
ACTGTAAAAAAAAGGACTTGGGATCTTTTTCTTTGATAATTTGAAGAGCTTCTGATTTAG
AAGAAGCATTCAACGCTTCTGCATATACCTGAGCTAAATGCTGGCCCTCCCCCCTGGCAC
TTCTGGCATCGACTTGGAAAATGCCATCGTCAAGAAATTCCCCTCCCTTTTCAATGTAAG
CCTTGACATCGGACGATGATTTAGCTCCCTGAATGTTCGGATGGAAATGTGTTGATCTGG
ATGGGGAAATGAGATCGAAGAATCTGGGGTTGGTACATTGGAACTTGCCTTCGAATTGGA
TGAGAACATGGAGATGAGGCACCCCATCCTGATGTAGTTCTCTGCAAACCCTAATGAATT
TGATATTCGTCGGGTAAGAAAAGGCTTTCAATTGGGAAAGGGCCTCTTCCTTTGTTAATG
AGCATCGGGGATAGGTGATGAAATAATTTTTGGCATTTATTTGAAAACGACCGGCTCTTG
GCATATTTGCTGTCGTTTAGGATCGGGGGACACTCAAAACTCTAGGGGAACGGTGGAATG
GGGGGCATTATATAGTATGTCCCCCAATGGCATATGTGTAAATAGGTAGATTTCCATTCA
AAATTTGAATTGCGAATATTGGCGGCCATCCGATTAATATT

>W46_2018_B_EACMV_B
ACCGGATGGCCGCGCCCGAAAAGCAGATGGACCCCACAACGGCCCCCACGCACTAAGAAA
TGTCAGCCAACCATGTGCAATATTGGGGGACTCGGTATTTACGCATGGAGGAGTTAGTGG
GCCCTACGTACGAAGTTTGAGAGGCAATTTTATTGCGATGTGTGTATTATATTTGTATAG
GTGTGTTACGGGCCAATCTAAAGGTATGTTATGGGGCCTATCATAAAAAAGCAAAATATA
GGTCCCTATTTACATATTGATTATAGTTGTATGTGCGGATATATGATCCGCCACGTGGTA
TTAATTTGTCTTATAAATATTTTGCATGTCTCCCTTTCGTCAATGCAAGATGTATTCGGT
ATACAGACGTGGGTATAAGACGCCGTATAGGAGTCCGTATGGCGCTCGTGTAACACCATA
TGTGAATCGTAAGACCTCTGGGAAACAGACGGCTAAATCTCGTGTATCGCGAAAGTTGGC
GTATGAATCGCCAAAAGGTCTATATACGCGACGCTCATTGGAGGATATCCATAATGGGGC
TTCCTTGAAGTTGCCTCAACAGGGGGATTATACGTCCTACGTGACACTCCCATGTCGAGG
CATCGATGGTAATGGGGGTAGGTCTGTGGATCATATAAAATTATTAAGTTTGAGGGTTTC
TGGGACCGTCAACGTCAGTCAATCCGGTGGTGATGATAATATGGGAGAGAGAACGACCAT
GAGGGGTATTTTTTTCATGGCGTGTCTTCTTGATAAGAAACCGTTCGTTCCAGATGGGGT
CAGCATATTGCCGACGTTCAATGAGTTGTTCGGGGAATATGAATCCGTGTATGGCATGCC
GAGGTTGAAGGAAAACGTCCGTCACCGTTATCGCGTTATTGGGACGTCGAAATTATATAT
CACGACCGATGAAGATCACATCCAGAAGCCTTTTAGTTTACGTCGAAGACTAAGTGGAGG
GAAATATCCTATATGGTCGTCGTTCAAGGATGTGGATAATAGTAGTACAGGTGGTAACTA
TAAAAATATAAATAAGAACGCTATACTCGTTAGTTATGTGTGGGTTTCGCTAAGTCGGAC
CACGTGTGATGTGTATTCGCAGTTTGTACTTAATTACGTCGGCTGATAATAAAACTATAT
AAGTGTTTGATGGACATTAATTATGTGGGAACGAACTAAACAAGAGATGAACATTAATGG
GAAGCATATAGAGTTGTATTATGTTCCGAAGCAAATATGGTACATATAAATGGTTTATTA
CAATGGCCTTGGTGCTTCGGATTTGATCTTGATGAGGCACTTGTTGATGGTACTCTCAAG
CAGTGACTCGAGGTCCTTTCTGGATACGGAGTCGGATTGGGCCTGTGATACCGAGTCCCC
TGGGTCTAACTCTGGTGTGTGTAATCTGTGTAGTCGCTGGTAAGGATAGTCTGTGGAGTC
GTTGTCTAAGTCTGTTGGTGTGGTCGATGGGTCCATTCTCATGGACTGTGAACGAAAGTG
TTCCAGCCTTGTTGGGCCTGATGAGCTTGGTAGCCCAATCTGAGACTTTGTGGCCCATGT
TTCGCCAGGTAGGATGGTGATGGGCCTGTGGGCTATGGGTCGTGGACTATGAGCATGTGG
AGTTGGATTTAGTAATCTCCGTCTTGTTTCTCCTTTTTCCACAGACCAGAAGTCTATGCA
GTCTTTTGTGTATCCCTTGGATAATATGTTAATTGTTGGGGGTTTGAAACGTATGTCTGT
GGAATGTTTGGCCGATGATAATCGGAGCTTGGCTTTGATGGATGCGAATTTCACGCCTTC
TATGACGTTGGAGTCTTCGACTCGGTACATTATTTTCCAAGGGGAGGGGTCTGAAATCGA
AAAATATGTAGAAGAGAAGTAGTGGAGGTCGACGTTGCAAGCTATTGGGAAAGTGAATGC
TGCTTGAGCTGCGTCTTCAAGGCTGACGCGATTGTCTCTGATTTCTACGATAACCGACCC
AGTTGCGTTAAATGGGACCTGGTTGCGGTATTCAATTATAATGTGGTCGATTTTCATACA
TCGGCCTTTGAGTCGCATGGTAGCCTGCTCGAATGAGCTTGGGAATTGGAGATTGATTGG
TGCCGCATCGTTGGTTAATGCGTACTCGGTGCGTTTGCTGTTTATGTAATTATTGTCTGT
GACGGTGAATTGGTTGTCCATTCTATGAATGAAAAAAACAAGGGTTAGTAAACGGAGAGA
GGAGATGTATAAAAGGCAGAACAAGGTAGATAAAATGTCTTGTAGACATGGAAGCATATA
TGCAGTGAATATATATAAGAACACACTAAATTAGAGCATGGATCATATATGTTTAACTGG
CCGCGCAGCGGATTGGAATTCAGATAAATCGGCGAACAAAGAATAAAGTCGAATGGGGTT
ATGTGATGAAACCACTTACTGAATCACCGAGGAAGCAGTCGAGAGTGAATTCCGGGTCCA
AGTTGGAGAAAACAAAGAAATAAAAGTAGAACGTATTGGGATAAAAAGGAAAGTGAGTAG
ATGTGATGCGTGGTGTCGTTAAAATATATGCCATGGGGTGTTTATATAGGCGTTAATAAG
CCACACGTGGTAGAGAGAGAAAGAAGAGAGAGGCGAGAGCATTCGGGGGACACTCAAAGT
CTCTAGCAATCGGGGGAACGGGGGTCAATTTATATGATGTCCCCTAAATGGCATTTATGT
AATATCCTCATTAAAGTTGAAGTTCAAATGTGGAAAGCGGCCATCCGTATAATATT

> N29_2015_A_EACMV_A
ACCGGATGGCCGCGCCCGAAAAAGCAGGTGGATCCCACAGGATGTCCGCGCCCGTAAAAG
AAAGTGGTCCCCGCGCACCTGTTTCGGTCGGCCAGTCATATTCACGCGTGGAAGTCTAGA
TATTTGTTGTTTGGCTTTATAGACTTCGTCGCGAAGTAGTGGAGCGCGTCAACATGTGGG
ATCCATTGTTAAACGATTTCCCTGAAACCGTTCACGGTTTCCGTTCCATGCTTGCTGTTA
AATACCTGTTACATCTTGAACAGGAATACGATCGCGGTACTGTCGGGGCTGAGTATATAC
GGGATCTAATAGGGGTTCTACGGTGTAAGAGTTATGTCGAAGCGACCAGGAGATATAATA
ATCTCAACACCCGTATCCAAGGTGCGGAGGAGGCTGAACTTCGACAGCCCATACACGAAC
CGTGTTGTTGCCCCCACTGTCCGCGTCACCAGAAGCAAAATATGGGCCAACAGGCCCATG
TATCGGAAGCCCAAGATGTACAGAATGTATCGAAGCCCAGATGTCCCTAAGGGCTGTGAA
GGCCCATGTAAGGTTCAGTCCTATGAACAGAGGGATGATGTGAAGCATACTGGTATGGTC
CGATGTGTCAGTGATGTTACTCGTGGGTCAGGCATTACCCATAGAGTCGGGAAGAGGTTT
TGTGTGAAGTCCATATATATATTGGGCAAGATCTGGATGGATGAGAATATCAAGAAGCAA
AATCATACGAACCATGTTATGTTCTTTCTCGTTCGAGATAGAAGGCCTTATGGGCCGAGC
CCTCAAGATTTTGGACAAGTGTTCAACATGTTTGATAATGAACCTACTACTGCAACTGTG
AAGAATGATCTTAGGGACCGGTATCAGGTGTTACGTAAATTCTATGCGACTGTTGTTGGT
GGACCCTCTGGGATGAAGGAACAAGCGCTGGTTAAGAGGTTTTTTAGGATCAATAATCAT
GTAGTGTATAATCATCAGGAACAGGCCAAGTATGAGAATCATACTGAGAATGCGTTGTTA
TTGTATATGGCATGTACACATGCCTCAAATCCTGTGTATGCTACGCTGAAAATACGCATC
TATTTCTATGATGCAGTGACAAATTAATAAAGGTTGAATTTTATTGCATGTTGCTCCGTA
ACTTGGAGTGTGTTTAGTAATACATCGTACAGAACATGATCAACAGCTTGAAGTACAGTG
TTAATGGAAATAACGCCTATCATATCTAAATACTTGAGCACTTGATATCTAAATACTTTT
AAGAAAAGACCAGTCTGAGGCCGTAAGGTCGTCCAGACCCTGAAGTTGAGAAAACACTTG
TGAATCCCCAATGCCTTCCTCAGGTTGTGGTTGAACCGTATCTGGAGTGTGATGATGTCG
TGGTTCATGTTTCCTGGCCTCCTGTCGTGGTTGGTGATTTCGAAATATAGGGGATTTATT
ATTTCCCAGGTAAAAACGCCATTCTTGGCTTGAGGCGCAGTGATGAGTTCCCCTGTGCGA
GAATCCATGGTTGATGCAGTCGATATGGAGATAGAACGAGCAGCCGCATTCGAGGTCTAC
CCGCCTACGTCTGACGGCCCTGGTCTTCGCTGTGCGGTGTTGGACTTTGATGGGCACTTG
AGAACAATGGCTCGTAGAGGGTGACGAAGGTGGCATTCTTTAAAGCCCAGGCTTTAAGGG
ACTGATTCTTTTCCTCTTCCAGAAACTCTTTATATGATGATGTTGGTCCTGGATTGCAGA
GGAAGATAGTGGGAATGCCGCCTTTAATTTGAATTGGCTTCCCGTACTTTGTATTGCTTT
GCCAGTCCCTTTGGGCCCCCATGAATTCTTTGAAGTGTTTGAGGTAGTGGGGGTCGACGT
CATCAATGACGTTGTACCAGGCGTCGTTGGAATATATCTTTGGAGACAGATCCAGGTGTC
CACATAAATAATTATGTGGGCCCAGTGAACGAGCCCACATGGTCTTCCCGGTTCGGCTAT
CACCTTCTAGAACAATACTGATCGGTCTCCATGGCCGCGCAGCGGGACTGCATATATTTT
CGGATACCCATACTTCTATTTCCTCTGGGACTTGTGTAAATGAGGATGATAAGAACGGAC
TAACGTAAGTTTGGGGCGGAGCCTGGAAGATTCTATCTGCGTTAGCAGATATGTTATGGA
ACTGTAAAAAAAAGGACTTTGGATCTTTTTCTTTGATAATTTGAAGAGCTTCTGATTTAG
AAGAAGCATTCAACGCGTCTGCATATACCTGAGCTAAATGCTGGCCCTCCCCCCTGGCAC
TTCGGGCATCGACTTGGAAAATTCCATCGTCAAGAAATTCCCCTCCCTTTTCAATGTAAG
CCTTGACATCGGACGATGATTTAGCTCCCTGAATGTTCGGATGGAAATGTGTTGATCGGG
ATGGGGAAATGAGATCGAAGAATCTGGGGTTGGTACATTGGAACTTGCCTTCGAATTGGA
TGAGAACATGGAGATGAGGCACCCCATCCTGATGTAGTTCTCTGCAAACCCTAATGAATT
TGATATTCGTCGGGTAAGAAAAGGCTTTTAATTGGGAAAGGGCCGCTTCCTTTGTTAAGG
AGCATCGGGGATAGGTGATGAAATAATTTTTGGCATTTATTTGAAAACGACCGGCTCTTG
GCATATTTGTTGTCGTTTTGGATCGGGGGACACTCAAAGTCTGTGGCAATCGGTGGAACG
GGGGGCATTATATAGGATGTCCCCCAATGGCATATGTGTAAATAGGTAGATTTCCATTCA
AAATTTGAATTGCGAATATTGGCGGCCATCCGATTAATATT

> N29_2015_A_EACMV_B
ACCGGATGGCCGCGCCCGAAAAGCAGATGGACCCCACGATGGCCCCCACGCACTAAGAAA
TGTCAGCCAACCATGTGCAAGACTGGGAGACGCGGTATGTACGCATGGAGGAGTAAGTGG
GCCCTACGTACTAAGATGATAGGCTATTTGATTGCGATGTGTGTATCATATTGTTATAGG
TGTTTTACGGGCCAATTGAAAGTTATGTGATGGGGCCTATCATAAAAAAGCAAAATATAG
GTTCCTATTTACATATTGATGATAGTTGTATGTGCGGATATATGATCCGCCACGTGTTAT
TAATTGGTCCTATAAATATTTGTCATGTCTCCCGTTCGTCAATGCAAAATGTATTCGGTA
TACAGACGTGGGTATAAGACGCCGTATAGGAGTCCGTATGGCGCTCGTGGAACACCATAT
GTGAATCGTAAGACGTCTGTTAAACAGACGGCTAAATCTCGTGTATCGCGAAAGTTGGCG
TATGAATCGCCAAAAGGTCTATATACGCGACGCTCATTGGAGGATATCCATAATGGGGCT
GCCTTGAAGTTGCCTCAACAGGGGGATCATACGTCTTACGTGACACTGCCATGTCGAGGC
ATCGATGGTAATGGGGGTAGGTCTGTGGATCATATAAAATTATTAAGTTTGAGGGTTTCC
GGGACCGTCAACGTCAGTCAATCCGGTGGTGATGACAATATGGGAGAGAGAACGACCATG
AGGGGTATTTTTTTCATGGCGTGTCTGGTTGATAAGAAACCTTTCGTTCCAGATGGGGTC
AGCATTTTGCCGACGTTTAATGAGTTGTTCGGGGAATATGAATCCGTGTATGGCATGCCT
AGGTTGAAGGAAAACGTCCGTCACCGTTATCGCGTTATTGGGACGTCGAAATTATATATA
ACGACCGATGAAGATCACATCCAGAAGCCTTTTAGTCTACGTCGAAGACTGAGTGGAGGG
AAATATCCAATATGGTCGTCGTTCAAGGATGTGGATAATAGTAGTACAGGTGGTAACTAT
AAAAATATAAATAAGAACGCTATACTCGTTAGTTATGTGTGGGTTTCGCTAAGTCGGACC
ACGTGTGATGTGTATTCGCAGTTTGTACTTAATTACGTCGGCTGATAATAAAACTATATA
AGTGTTTGATGGACATTAATTATGTGGGAACGAACGAAAAAGAGATGAACATGAATGGTA
AGCATATAGAGTTTTATTATGTGCCGAAGCAAATATGGTACATATAAATGGTGCATTACA
ATGGCCTGGGTGCTTCGGATTTGATCTTGATGAGGCACTTGTTGATGGTACTCTCAAGCA
GTGTCTCGAGGTCCTTTCTGGATACTGAGTCGGATTGGGCCTGTGATATCGAGTCCCCTG
GGTCTAACTCTGGTGTATGTAATCTGTGTAGTCTCTGGTAAGGATAGTCTGTGGAGTCGT
TGTCCAATTCTGTTGGTATTGTCGATGGGTCCATTCTCATGGACTGTGAACGAAAGTGTT
CCAGCCTTGTTGGGCCTGATGAGCTGGGTAGCCCAATCTGAGACTTTGTGGCCCATGTTT
CTCCAGGTAGGATGGTGATGGGCCTGTGGGCTATGGGTCGTGGACTATGAGCATGTGGAG
TTGGATTTAGTAATCTCCGTCTTGTTTCTCCTTTTTCCACAGACCAGAAGTCTATGCAGT
CTTTCGTGTATCCCTTGGATAAGATGTTAATTGTTGGGGGTTTGAAACGTATGTCTGTGG
AATGTTTGGCCGATGATAATCGGAGCTTGGCTTTGATGGATGCGAATTTCACGCCTTCTA
CGACGTTGGAGTCTTCGACGCGGTACATTATTTTCCAAGGGGAGGGGTCCGAAATCGAAA
AATATGTAGAAGAGAAGTAGTGGAGGTCGACGTTGCAAGCTATTGGGAAAGTGAATGCTG
CTTGAGCTGCGTCTTCAAGGCTGACGCGATTGTCTCTGATTTCTACGATAACCGACCCAG
TTGCGTTAAATGGGACCTGGTTGCGGTATTCAATTATAATGTGGTCGATTTTCATACATC
GGCCTTTGAGTCGCATGGTAGCCTGCTCGAATGAGCTTGGGAATTGGAGATTGATGGGTG
CAGCATCGTTTGTTAATGCGTACTCGGTGCGTTTGCTGTTTATGTAATTATTGTCTGTGA
CGGTGAATTGGTTGTCCATTCTATGAATGAAAAAAACAAGGGTTAGTAAACGGAGAGAAG
AGATGTATAAAAGGCAGAACAAGGTGTATAAAATGTCTTGTAGACATGGAAGCATATATG
CAGTGAATATATATAAGAACACACGAAATTAGAGCAAGGATCATATATGTTTAACTGGCC
GCGCAGCGGATCGGAATTCAGATAAATCGGCGAACAAAGAATAAAGGCGAATGGGGTTAT
GTGATAAACCACGTACTGAATCACCGAGGAAGCAGTCGAGAGTGAATTCCTGTTCCAAGT
TGGAGAAAACAAAGAAATAAAAGTAGAACGTATTTGGGATAAAAAGGAAAGAGAGTAGAA
GTTATGCGTGGTGTCGTTAAATGATATGCCATGGGGTGTTTATATAGGCGTTAATAAGCC
ACACGTGGTAGAGAGAGAAAGAAGAGAGAGGCGAGAGCATTCGGGGGACACTCAAAGTCT
CTAGCAATCGGGGGAACGGGGGTCAATTTATATGATGTCCCCTAAATGGCATTTAAGTAA
TATCCTCATTAAAGTTGAAGTTCAAATGTGGAAAGCGGCCATCCGTATAATATT

> N29_2015_A_EACMV-Ug_A
ACCGGATGGCCGCGCCCGAAAAAGCAGGTGGACCCCACAATGACCGCGCCCGTGAAAGAA
TGTGGTCCCTGCGCACTTGTTTTGGTCGGCCAGTCATATTCACGCGTGAAAGTCTAGATA
TTTGTGGTTTGACTTTATATACTTCGTCGCGAAGTAGTGGAGCGCGTCAACATGTGGGAT
CCATTGGTGAACGATTTTCCCGAAACCGTTCACGGTTTCCGTTCTATGCTTGCTGTTAAA
TACCTGTTACATCTGGAACAGGAATACGATCGCGGTACTGTCGGGGCGGAGTATATACGG
GATCTAATAGGGGTTCTACGGTGTAAGAATTATGTCGAAGCGACCAGGAGATATAATAAT
CTCAACACCCGTATCCAAGGTGCGGAGGAGGCTGAACTTCGACAGCCCATACACGAACCG
TGTTGTTGCCCCTACTGTCCGCGTCACCAGAAGCAAAATATGGGCCAACAGGCCCATGTA
TCGGAAACCCAAGATGTACAGAATGTATCGAAGCCCAGATGTCCCTAAGGGCTGTGAAGG
CCCATGTAAGGTCCAGTCGTTTGAGCAGAGGGATGATGTGAAGCACCTTGGTATCTGTAA
GGTGATTAGTGATGTGACGCGTGGGCCTGGGCTGACACACAGGGTCGGAAAGAGGTTTTG
TATCAAGTCCATTTACATTCTTGGTAAGATCTGGATGGATGAAAATATTAAGAAGCAAAA
TCACACTAATAATGTGATTTTTTACCTGCTTAGGGATAGAAGGCCTTATGGCAATGCGCC
CCAAGACTTCGGGCAGATATTTAACATGTTTGATAATGAGCCCAGTACTGCAACAATTAA
GAACGATTTGAGGGATAGGTTTCAGGTGTTGAGGAAATTTCATGCCACTGTTGTTGGTGG
TCCATCTGGCATGAAGGAGCAGGCGTTGGTGAAAAGGTTTTACAGGTTGAATCATCACGT
GACATATAATCATCAGGAGGCAGGGAAGTATGAGAATCACACAGAGAATGCGTTGTTATT
GTATATGGCATGTACACATGCCTCGAATCCTGTGTATGCTACGCTGAAAATACGCATCTA
TTTTTATGATGCAGTGACAAATTAATAAAGGTTGAATTTTATTGCATGTTGCTCCGTAAC
TTGGAGTGTGTTTAGTAATACATCGTACACAACATGATCAACAGCTTGAAGGACAGTGTT
AATGGAAATAACGCCTATCATATCTAAATACTTGAGCACTTGATATCTAAATACTCTTAA
GAAACGACCAGTCTGAGGCCGTAAGGTCGTCCAGACCTTGAAGTTGAGAAAACACTTGTG
AATCTCCAATGCCTTCCGAAGGTTGTGGTTGAACCGTATCTGGAGTGTGATGATGTCGTG
GTTCATGTTCCCTGGCCTCTTGTCGTGGTCGGTGATTTCGAAATAGAGGGGATTTGTTAT
GTCCCAGGTAAAAACGCCATTCCTTGCTTGAGGCGCAGTGATGAGTTCCCCTGTGCGAGA
ATCCATGGTTGATGCAGTCGATATGGAGATAGAACGAGCAGCCGCATTCGAGGTCTACCC
GCCTACGTCTGACGGCCCTGGTCTTCGCTGTGCGGTGTTGGACTTTGATGGGCACTAGAG
AACAATGGCTCGTGGAGGGTGATGAAGGTGGCATTCTTTAAAGCCCAGTCTTTAAGGGAT
TGGTTCTTTTCCTCGTCCAGAAACTCTTTATATGATGATGTCGGTCCTGGATTGCAGAGG
AAGATAGTGGGAATGCCGCCTTTAATTTGAATTGGCTTCCCGTATTTTGTATTGCTTTGC
CAGTCTCGTTGGGCCCCCATGAATTCTTTGAAGTGTTTGAGGTAATGGGGGTCGACGTCA
TCAATGACGTTGTACCATGCGTCGTTTGAATATACCTTGGGAGACAGATCCAGATGTCCA
CAAAGATAATTATGGGGTCCCAGTGAACGAGCCCACATTGTTTTGCCGGTTCGGCTATCA
CCTTCTAGAACAATACTGATCGGTCTCCATGGCCGCGCAGCGGGACTGCATATATTTTCG
GATACCCATACCTCTATGTCCTCTGGGACTTGTGTAAAAGAGGATGATAAGAACGGACTA
ACGTAAGTTTGTGGCGGAGCCTGGAAGATTCTATCTGCGTTAGCAGATATGTTATGGAAC
TGTAAAAAAAAGGACTTTGGATCTTTTTCTTTAATAATTTGAAGAGCCTCTGATTTAGAC
GAAGCATTCAACGCGTCTGCATATACCTGAGCTAAATGCTGGCCCTCTCCCCTTGCACTT
CTGGCATCGACTTGGAAAAGTCCAGCGTCAAGAAATTCCCCTCCCTTTTCAATATAAGCT
TTGACATCGGACGATGATTTAGCTCCCTGAATGTTCGGATGGAAATGTGTTGATCGGGAT
GGGGAAATGAGATCGAAGAATCGCGGGTTGGTACATTGGAACTTGCCTTCGAACTGGATG
AGAACATGGAGATGAGGCACCCCATCCTGATGTAGTTCTCTGCAAACCCTAATGAATTTG
ATATTCGTCGGGAACGAAAGGGCTTGTAATTGGGAAAGGGCGTCTTCTTTTGTTAATGAG
CATCGGGGATAGGTTATGAAATAATTTTTGGCATTGATCTGAAAACGACCGGCTCGTGGC
ATATTGGCTGTCGTTTTGAATCGGGGGACACTCAAAACTCCAGGGGAACGGTGGAATGGG
GGGCAATATATATGATGTCCCCCAATGGCATATGTGTAAATAGGTAGACTTCCATTCAAA
ATTTGAATTCCGAATATTGGCGGCCATCCGATTAATATT

> N29_2015_A_EACMV-Ug_B
ACCGGATGGCCGCGCCCGAAAAAGCAGGGTGACCCTACAATGGCCCCCACGCACTAAGTA
ATGTCAGCCAATCATGTTCAAGACTGGAAGACGCGGTAGTTACGTATTGATGAGTAAGTG
GTCCCGACGCACTAATGTTGACAGGCAATTGGATTGCTATGTGTGTATCATATTTTTATA
GGTGTGTTACTGGGTAATCTAAAGTTAGGTGATGGGGCCTATCATAAAAACGCAATACAT
AGGTACGTATGTACATATTGATTATATTTTTGTTTGCGGATATATGATCCGCCACGTGTA
TAATGGATATGGAATGTCCTATAAATATTTGGCATGTCTCCCGTCCGTTAATGCAAGATG
TATTCTGTTTACAGGCGTGGGTATAAGACGCCGTATAGGAGTCCGTATGGCGCCCGTGTA
ACACCATATGTTTATCGTAAGACTGCTGTTAAACAGACGTCTAAATCTCGTGTACCGCGA
AAGTTGGCGTATGAATCGCCAAAATGTCTATATACGCGACGCTCATTGGAGGATATCCAT
AATGGGGCTTCCTTAAAGTTGCCTCAACAGGGGGATTATACGTCCTACGTGACACTCCCA
TGTCGAGGTATCGATGGTAATGGGGGTAGGTCTGTCGATCATATAAAATTATTAAGCTTG
AGGGTGTCTGGGACCGTCAACGTCAGTCAATGCGGTGGTGATGATAATATGGGAGAGAGA
ACGACCATGAGGGGTATTTTTTTCATGGCTTGTCTTGTTGATAAGAAACCTTTCGTTCCA
GAGGGGGTTAGTATATTGCCGACGTTTAATGAGTTGTTCGGGGAATATGAATCCGTGTAT
GGCATGCCTAGGTTGAAGGAAAACGTTCGTCACCGTTATCGCGTGATTGGGACGTCGAAA
TTATATATAACGACCGATGAAGAGCACATCCAGAAGCCATTTAGTCTACGTCGAAGACTA
AGTGGAGGGAAATATCCTATGTGGTCGTCGTTCAAGGATGTGGATAATAGTAGTACAGGT
GGGAACTATAAAAATATAAATAAGAACGCTATACTAGTTAGTTATGTGTGGGTATCGCTA
TGTCGGTCCACGTGTGATGTGTATTCCCAGTTTGTACTTAATTACGTCGGTTGATAATAA
AACGAGATAAGTGTGTTGACATTAATTATGTTTGAACTAACGAAATATGAGATGAACATC
AATGGAAAGCACATATAGTGTTATTATGTAGCGAATCAAATATCGTACATATCAAGTGTG
TATTACAATTGCCTGGGTGCTTCGGATTTGATTTTGATGAGACACTTGTTTATGGTACTC
TCAAGCAGTGTCTCGAGGTCCTTTCTGGATACCGAGTCGGATGGGGTCTGTGATACCGAG
TCCCCGGGGTCCAATTCGGGTGTGTGTAATCTGTGTAGTGTCTGGTAAGGATATTCTGTG
GAGTCGTTGTCTAAGTCCGTTGGTGTTGTCGATGGGTCCAATCTCATGGACTGTGAACGA
AAGTGGTCCAGCCTTGCCGGGCCGGATGAGCTGGGTAGCCCAATCTGAGACTTCGTGGCC
CATGTTTCTCCAGGGAGAATGGTGATGGGCCTGTGGGTTATGGGTCGTTGACTATGAGCA
TGTGGAGTTGGATTTAGTAATCGCCGTCGTGTTTCTCCTTTTTCCACGGACCAGAAGTCT
ATGCAATCCTTTGTGTAGCCCTTGGATAATATGTTAATTGTTGGGGGTTTGAAACGTATG
TCCGTGGAATGTTTGGCCGATGATAATCGGAGCTTGGCCTTGATGGATGCGAATTTCACG
CCTTCTATGACGTTTGAGTCTTCGACTCTGTACATGATTCTCCAAGGGGAGGGTTCTGAA
ATCGAAAAATATGTAGACGAGAAGTAGTGGAGGTCTACGTTGCAAGCTATTGGGAAAGTG
AATGCTGCTTGAGCAGCGTCTTCAAGGCTGACGCGATTGTCTCTGATTTCTACGATAACC
GACCCAATTGCGTTAAATGGGACCTGGTTTCGGTATTCAATTATAATGTGGTCGATTTTC
ATACATCGGCCTTTGAGTCGCATGGTCGCCTGCTCGAATGAGCTCGGAAATTGGAGATTG
ATTGGTGCAGCATCGTTGGTTAATGCGTACTCTGTGCGTTTGCTGTTGATGTAATTATTG
TCTGTGACGGTGAATTGGTTGTCCATTCTATGAATGAAAAAAACAAGGGTTAGTAAACGG
AGAGAAGAGATGTATAAAAGTCAGAGCAAGTGTATAAAATGTCTGGTATACATGGAAGCA
TATATGTATTGGGTATCGATAATAACACACTAAAGCAGAACAAGGATCATATATGTATAA
TTGGCCGCGCAGCGGATCGGAAGTCAGACAAATCGGCGAACAAATAAAAAAGTCGAATGA
GGTTATGGGAGGGAAACAACTTACGAAAGCACCTAGGAAGCAGTCGGGATTGAATTCCTG
TTATAAGTGGATAAAACAAAGAAATAAAAGTTAACGAAAGAAAAATATGACGGATTGGTA
TAGAAAGGAAAGTGAGCAGATGATATGCGCCGTGTCGTTAAATGAGATGTTATTGGGTGT
TTAAATAGGCGTTAATAAGCGAGACGTGGTAGAGAGAGAAAGAAGAGAGAGGCGAGAGCA
ATCGGGGGACACTCAAAGTCTGTAGCAATCGGGGGAAAGGGGGGCAATTTATATGATGTC
CCCTAAATGGCATTTATGTAATATCCTCATTGAATGTGAAAGGCAAACGTGGAAAGCGGC
CATCCGTATAATATT

> N29_2015_A_ACMV_A
ACCGGTTGGCCCCGCCCCCTTTAATGTGGTCCCCGCGCACTACGTATGTCGGCCAATCAT
GTTATAGCTTTAAAGGTTATGTATTAGTGGTGGGCCACTATATACTTGCAGGCGAAGTTG
TGGCTAGTGCGCAATGTGGGACCCACTGGTGAATGAGTTTCCAGATTCGGTGCATGGGCT
TAGGTGTATGCTTGCAATTAAATATTTGCAGGCCTTAGAGGATACATACGAGCCCAGTAC
GTTGGGTCACGAGCTGGTGAGGGATCTAGTCTCTGTTATCAGGGCTCGTAATTATGTCGA
AGCGACCAGGAGATATCATCATTTCCACTCCAGGCTCCAAGGTTCGTCGAAGACTGAACT
TCGACAGCCCATACAGGAACCGTGCTACTGCCCCCACTGTCCACGTCACAAATCGAAAAC
GGGCCTGGATGAACAGGCCCATGTACAGAAAGCCCATGATGTACAGGATGTATAGAAGCC
CAGACATACCTAGGGGCTGTGAAGGCCCATGTAAGGTCCAGTCGTTTGAGCAGAGGGATG
ATGTGAAGCACCTTGGTATCTGTAAGGTGATTAGTGATGTGACGCGTGGGCCTGGGCTGA
CACACAGGGTCGGAAAGAGGTTTTGTATCAAGTCCATTTACATTCTTGGTAAGATCTGGA
TGGATGAAAATATTAAGAAGCAAAATCACACTAATAATGTGATTTTTTACCTGCTTAGGG
ATAGAAGGCCTTATGGCAATGCGCCCCAAGACTTCGGGCAGATATTTAACATGTTTGATA
ATGAGCCCAGTACTGCAACAATTAAGAACGATTTGAGGGATAGGTTTCAGGTGTTGAGGA
AATTTCATGCCACTGTTGTTGGTGGTCCATCTGGCATGAAGGAGCAGGCGTTGGTGAAAA
GGTTTTACAGGTTGAATCATCACGTGACATATAATCATCAGGAGGCAGGGAAGTATGAGA
ATCACACAGAGAATGCTTTGCTTCTGTATATGGCATGTACTCATGCCTCCAATCCTGTAT
ATGCGACGTTGAAAATACGTATATACTTCTATGACAGTATTGGCAATTAATAAACATTGA
ATTTTATTTCATGAGTCAACTGACAATCAATAGTGTTGGCAATTACATTGAACAAAACAT
GATCAGCAGCTCTAATTACATTGTTAATTGAGATAACACCTATATTATCCAAGTATTTTA
TTACTTGGTATCTAAAGACCCTTAAGAAAAGACCAGTCTGAGGCTGTAAGGTCGTCCAGA
TCTGGAAGTTGAGAAAACATTTGTGAATCCCCAGCTCCTTCCTCAGGTTGTGATTGAATC
GAACCTGGACTGTTATGATGTCCTGGTTCAGCAGGAATGGTCGTTGTTGGTGCCTGGTGA
TTGTGAAATACAGGGGATTGTTTATTTCCCAGGTATACACGCCATTCATTGCTTGAGGAG
CAGTGATGAGTTCCCCTGTGCGTAAATCCATGATTGGAGCAGTTGATATGAAGGTAATAT
GAACAGCCACAGACAAGATCCACTCTCCTACGCCGGATGGCTCGCTTCTTGACTTGTCTG
TGAGTGACTTTGATTGGAACCGGAGTAGAGTGGTTCTGTGAGGGTGATGAAGATTGCATT
CTTTAATGCCCAGGCCTTTAGCGCTTCTTGCTTTTCCTCGGCTAGAAACTCTTTATAGGA
CGAGGTAGGTCCTGGATTGCAGAGGAAGATAGTGGGAATTCCACCTTTAATTTGAACGGG
TTTCCCGTATTTCGTGTTGGACTGCCAGTCCCTCTGGGACCCCATGAATTCCTTAAAGTG
CTTTAGGTAGTGGGGATCGACGTCATCAATGACGTTGTACCAGGCATCATTATTGAAGAC
CTTTGGACTAAGGTCCAGGTGTCCACACAGGTAATTGTGTGGGCCTAAAGATCTGGCCCA
TATCGTCTTCCCTGTTCTGCTATCACCTTCTATAACAATACTATTAGGTCTCCATGGCCG
CGCAGCGGAATCCCTAACATTATCAGCGACCCATTCTTCAATTTCAACAGGAACTTGGTC
AAATGAAGAACATGGGAAGGGAGAAACATAAGGAGCGGGTGGCTCCTGGAAAATCCTATC
TAAATTACTATTTAGATTATGAAACTGAAGTACAAAGTCCTTTGGGATTAATTCCCGAAT
GACATTAAGAGCTTCTGACTTGCTGCCGCTGTTAAGCGCTTTGGCGTAAGCATCATTCGC
TGATTGTTGACCGCCTCTAGCAGATCGTCCATCGATCTGAAATTGTCCCCATTCGACGGT
GTCTCCGTCCTTATCCAGATAGGACTTAACATCGGAGCTTGATTTGGCACCTTGAATGTT
GGGGTGGAAACTGGTGCTACAGCTTGGGTGTACACAATCGAAGAGACGATTGTTCGTAAT
CGTGATTTTACCCTCGAATTGGATGAGGGCATGCAAGTGAGGTTCCCCATTCTGATGCAG
CTCTCTACAGATTTTAATGAACTTAGGGTTTGATGGGAGAGAGAGTGTTTGAATGAATGA
CAGTAGGTGTTCTTTGGTTATAGAACACTTTGGGTATGTGAGAAAGACATTCTTGGCTTG
AATGCGAAAACGAGGAGTTCGCATCTTGACCAAGTCAATTGGATACACTCAACTAGAGAC
ACTCTTGAGCATCTCCTCCTATTAATTGGAGACATTATATAGGTGTCTCTAAATGGCATT
CTTGTAATAAGTTGAACTTTAATTTGAATGAAAAGGCTCAAAAGGCTCAGAACACCCAAG
GGGCCAACCGTATAATATT

>N29_2015_A_ACMV_B
ACCGGTTGGCCCCGCCACTCTTTAAACGTGGTCCCCGCGCACCGGTTGGCCCCACCCCCA
TTTGAAAATGGTCCCCCCACCTTTTTCCCGCGCCTGCAGGTACTATGGGGGCCCCGCGTG
CAGATGTTGTCAGCTATGGATATTGCATGTGTGGTCCACATGCAAATAAATAATCTGCGG
GCCTATCGAATGACAGCTTGTGCTACTAAATGATATTTAGTATATTGTGCATGGCTCTGA
GTTTAATAAAAGGATATATTGTAGTTAACTTTTAATATTAGCCATTCGATATTAGTGATT
GATAGTCGTCAATCTGACAACGACCATGAAGCACAACTAAGGCGAGTAGCGTAATTGTTT
ATGTATTATATATAGGGTTCTAACATACAGGAGTTGGAGAATATCATTTATAGGAATTAT
ATACATTAAGTTGTAATGTATAGTATCAGGAAGCAGTCTAGAAATTTCCAAAGGAAATTG
AACAGCAATATCACTAACAGGTATCCAAGCAGGCGTAAGTATGGTGCCGGGCATACTAGA
CCATGTGTTAGGCGAAGATTGTCATATGAGCCAGTGGAGAGACCGTTGGTCCATAATGTT
TTGTGTGAGAAGCAACATGGTGATGTGTTTAATTTGCAGCAGAACACAAGTTACACGTCA
TTTGTGACGTATCCTTCCAGGGGACCATCTGGTGATGGCCGTAGTAGGGATTACATCAAG
CTGCAAAGTATGTCTGTCTCGGGAGTGATACATGCGAAGGCTAATGGCAATGATGATCCT
ATGGAGGTGTCGCCTGTGGTTAATGGAGTGTTCGTGTTTAGCGTAATCATGGATACAAAG
CCTTATTTACCGGCTGGTGTTCAAGCTCTTCCGACATTTGAAGAGTTGTTCGGAGCATAT
TCCGCTTGTTACGTTAATTTAAGATTATTGAATAATCAACAGCATCGATATAGGGTATTG
CACAGCGTGAAACGTTTCGTTTCATCTTCAGGAGATACTAAGGTATCGCAATTTAGGTTT
AATAAGCGATTGAGCACCAGGCGATATACTATTTGGGCATCATTCCATGATGTGGATCTG
GTTAATGCAGGTGGAAATTATAGGAACATAAGCAAGAATGCTATTCTTGTTAGTTATGCT
TTTGTATCAGAGCATTCAATGTCTTGTAAGCCATTTGTACAAATAGAAACATCCTATGTG
GGATGATTTATTATTCATAAATCTTTATGGCTACTGCCTCTATGTGCTATTAAGCACTTG
TTGACAGTTTGTTCTATAATGCTTTCAATGTCCTTTTTCGACATGGACTGGGTTTGAGAA
ATTGAGTCCCCTGGATCAAGGGAAGCTTCAGGTAGCTGGTGTAGCCCTCTAAGTGGGAAT
TCAGCCTCAGAGTTATACTGCTTAGAGGATGAGTCGTCGTTGTCAATTGGTATTGGTCTT
GTGTATCTCATGCTTGTAGAGCGCCCAATTGTGGATTTTGTAGCCCATGTTTCTCCTGGT
TGGACCGTGATGGGCCTATATTTAGGCCCAGTGTCATAATCTGTGCCGGGCTCATTTTGA
ATGAGTCTTCGAATGGGCTTAGGTTTTCCAACGGACCAAAAGTCGACACAGTCAGGCCCA
TAGTCTTTGGATAGTATTTTTATAGTGGGCTGTTTAAATTTAATGTCCGTTGAATGTTTG
GCAGCTGACAGCTTCAGTTTTGCCTTAATTTGGGCAAATGTGATTCCATGCTTTACGTTG
GAGTCTTCAACCTTATACAGCAGCTGCCATGGTACGTTATCATCAATTGAAAAGTATGAT
GCAGAGAAATAATGGAGGTCCACATTACACCCTATGGGAAATGTGAATTGGGCTTGATCC
TGTTGCTCATCACTGAGTCTAGTGTCCCTAATGGTAACAATAACAGAACCTTGTGCATTA
AAGGGCACTTGATTCCTGTACTCAATGACTACATGGTCTACCTTCATGCATTTGCCCATG
ATACGTACCCTTGTTCTCTCAAGGGTCGAAGGAAATTGAAGTGTAATCGGCGATTCATCA
TTCGTCAGTTTGTATTCTGTTCTTGTGGAGTGAATATAATCGCTGGATATGACAGGTACA
GATGTATCCATGTTCAACACGTTGAGTATAAGCTTGTCAAAGCCACAACACCTGTCTCAT
GAGAAACATGATTAATCTATTGTAAAACTGGCCGCGCAGCGGAATGGCTTTAATTGAATA
TAAATCAGAAGATTGTCGTCAACAGGAAATATATTTCAACAGAATAAACAGATTTTAGAA
ATATAGACATATATTTCTTATCCTATCGGAAAAATGCGTCTATGTGTAATCCAATTCAAA
CATATATAAATGCAGACAGTATTAGTCGAGTAAACATTATATATTTAAGATATATGTACC
TTATAATAACGTGAATTGGATATCGTCTGGATTGGAATGTGGATAGTCTTATTATCAAAG
TGGGCATATAAATATGTTTTATATATTTATTAAGGAGTTATCTAACGAGTGATAGTGTAC
GTTGTTAGATTTGCACGTTCAAAGCTAAAATAAGCAATTACACGATAGTGAGAGAAAGTT
AGAGAGAGACGCTCTCAACTGGAGACACCCTTGAGCATCTCCTCCTATTAATTGGAGACA
TTATATAGTTGTCTCTAAATGGCATTCTTGTAATAAGTGGAACTTTAATTTGAATGAAAA
GGCTCAAAAGGCTCAGAACACCCAAGGGGCCAACCGTATAATATT

> N29_2015_B_EACMV_A
ACCGGATGGCCGCGCCCGAAAAAGCAGGTGGATCCCACAGGATGTCCGCGCCCGTAAAAG
AAAGTGGTCCCCGCGCACCTGTTTCGGTCGGCCAGTCATATTCACGCGTGGAAGTCTAGA
TATTTGTTGTTTGGCTTTATAGACTTCGTCGCGAAGTAGTGGAGCGCGTCAACATGTGGG
ATCCATTGTTAAACGATTTCCCTGAAACCGTTCACGGTTTCCGTTCCATGCTTGCTGTTA
AATACCTGTTACATCTTGAACAGGAATACGATCGCGGTACTGTCGGGGCTGAGTATATAC
GGGATCTAATAGGGGTTCTACGGTGTAAGAGTTATGTCGAAGCGACCAGGAGATATAATA
ATCTCAACACCCGTATCCAAGGTGCGGAGGAGGCTGAACTTCGACAGCCCATACACGAAC
CGTGTTGTTGCCCCCACTGTCCGCGTCACCAGAAGCAAAATATGGGCCAACAGGCCCATG
TATCGGAAGCCCAAGATGTACAGAATGTATCGAAGCCCAGATGTCCCTAAGGGCTGTGAA
GGCCCATGTAAGGTTCAGTCCTATGAACAGAGGGATGATGTGAAGCATACTGGTATGGTC
CGATGTGTCAGTGATGTTACTCGTGGGTCAGGCATTACCCATAGAGTCGGGAAGAGGTTT
TGTGTGAAGTCCATATATATATTGGGCAAGATCTGGATGGATGAGAATATCAAGAAGCAA
AATCATACGAACCATGTTATGTTCTTTCTCGTTCGAGATAGAAGGCCTTATGGGCCGAGC
CCTCAAGATTTTGGACAAGTGTTCAACATGTTTGATAATGAACCTACTACTGCAACTGTG
AAGAATGATCTTAGGGACCGGTATCAGGTGTTACGTAAATTCTATGCGACTGTTGTTGGT
GGACCCTCTGGGATGAAGGAACAAGCGCTGGTTAAGAGGTTTTTTAGGATCAATAATCAT
GTAGTGTATAATCATCAGGAACAGGCCAAGTATGAGAATCATACGGAGAATGCGTTGTTA
TTGTATATGGCATGTACACATGCCTCAAATCCTGTGTATGCTACGCTGAAAATACGCATC
TATTTCTATGATGCAGTGACAAATTAATAAAGGTTGAATTTTATTGCATGTTGCTCCGTA
ACTTGGAGTGTGTTTAGTAATACATCGTACAGAACATGATCAACAGCTTGAAGTACAGTG
TTAATGGAAATAACGCCTATCATATCTAAATACTTGAGCACTTGATATTTAAATACTCTT
AAGAAAAGACCAGTCTGAGGCCGTAAGGTCGTCCAGACCTTGAAGTTGAGAAAACACTTG
TGAATCCCCAATGCCTTCCTCAGGTTGTGGTTGAACCGTATCTGGAGTGTGATGATGTCG
TGGTTCATGTTTCCTGGCCTCCTGTCGTGGTTGGTGATTTCGAAATATAGGGGATTTATT
ATTTCCCAGGTAAAAACGCCATTCTTGGCTTGAGGCGCAGTGATGAGTTCCCCTGTGCGA
GAATCCATGGTTGATGCAGTCGATATGGAGATAGAACGAGCAGCCGCATTCGAGGTCTAC
CCGCCTACGTCTGAGTGCCCTGGTCTTCGCTGTGCGGTGTTGGACTTTGATGGGCACTTG
AGAACAATGGCTCGTAGAGGGTGACGAAGGTGGCATTCTTTAAAGCCCAGGCTTTAAGGG
ACTGATTCTTTTCCTCTTCCAGAAACTCTTTATATGATGATGTTGGTCCTGGATTGCAGA
GGAAGATAGTGGGAATGCCGCCTTTAATTTGAATTGGCTTCCCGTACTTTGTATTGCTTT
GCCAGTCCCTTTGGGCCCCCATGAATTCTTTGAAGTGTTTGAGGTAGTGGGGGTCGACGT
CATCAATGACGTTGTACCAGGCGTCGTTTGAATATATCTTTGGAGACAGATCCAGGTGTC
CACATAAATAATTATGTGGGCCCAGTGAACGAGCCCACATGGTCTTCCCGGTTCGGCTAT
CACCTTCTAGAACAATACTGATCGGTCTCCATGGCCGCGCAGCGGGACTGCATATATTTT
CGGATACCCATACTTCTATTTCCTCTGGGACTTGTGTAAATGAGGATGATAAGAACGGAC
TAACGTAAGTTTGGGGCGGAGCCTGGAAGATTCTATCTGCGTTAGCAGATATGTTATGGA
ACTGTAAAAAAAAGGACTTTGGATCTTTTTCTTTGATAATTTGAAGAGCTTCTGATTTAG
AAGAAGCATTCAACGCGTCTGCATATACCTGAGCTAAATGCTGGCCCTCCCCCCTGGCAC
TTCGGGCATCGACTTGGAAAATTCCATCGTCAAGAAATTCCCCTCCCTTTTCAATGTAAG
CCTTGACATCGGACGATGATTTAGCTCCCTGAATGTTCGGATGGAAATGTGTTGATCGGG
ATGGGGAAATGAGATCGAAGAATCTGGGGTTGGTACATTGGAACTTGCCTTCGAATTGGA
TGAGAACATGGAGATGAGGCACCCCATCCTGATGTAGTTCTCTGCAAACCCTAATGAATT
TGATATTCGTCGGGTAAGAAAAGGCTTTTAATTGGGAAAGGGCCGCTTCCTTTGTTAAGG
AGCATCGGGGATAGGTGATGAAATAATTTTTGGCATTTATTTGAAAACGACCGGCTCTTG
GCATATTTGTTGTCGTTTTGGATCGGGGGACACTCAAAGTCTGTGGCAATCGGTGGAACG
GGGGGCATTATATAGGATGTCCCCCAATGGCATATGTGTAAATAGGTAGATTTCCATTCA
AAATTTGAATTGCGAATATTGGCGGCCATCCGATTAATATT

> N29_2015_B_EACMV_B
ACCGGATGGCCGCGCCCGAAAAGCAGATGGACCCCACGATGGCCCCCACGCACTAAGAAA
TGTCAGCCAACCATGTGCAAGACTGGGAGACTCGGTATTTACGCATAGAGGAGTAAGTGG
GCCCTACGTACGAAGATGATAGGCAATTTTATTGCGATGTGTGTATCATATTGTTATAGG
TGTTTTACGGGCCAATTGAAAGTTATGTGATGGGGCCTATCATAAAAAAGCAAAATATAG
GTTCCTATTTACATATTGATGATAGTTGTATGTGCGGATATATGATCCGCCACGTGTTAT
TAATTGGTCCTATAAATATTTGTCATGTCTCCCGTTCGTCAATGCAAAATGTATTCGGTA
TACAGACGTGGGTATAAGACGCCGTATAGGAGTCCGTATGGCGCTCGTGGAACACCATAT
GTGAATCGTAAGACGTCTGTTAAACAGACGGCTAAATCTCGTGTATCGCGAAAGTTGGCG
TATGAATCGCCAAAAGGTCTATATACGCGACGCTCATTGGAGGATATCCATAATGGGGCT
GCCTTGAAGTTGCCTCAACAGGGGGATCATACGTCTTACGTGACACTGCCATGTCGAGGC
ATCGATGGTAATGGGGGTAGGTCTGTGGATCATATAAAATTATTAAGTTTGAGGGTTTCC
GGGACCGTCAACGTCAGTCAATCCGGTGGTGATGACAATATGGGAGAGAGAACGACCATG
AGGGGTATTTTTTTCATGGCGTGTCTGGTTGATAAGAAACCTTTCGTTCCAGATGGGGTC
AGCATTTTGCCGACGTTTAATGAGTTGTTCGGGGAATATGAATCCGTGTATGGCATGCCT
AGGTTGAAGGAAAACGTCCGTCACCGTTATCGCGTTATTGGGACGTCGAAATTATATATA
ACGACCGATGAAGATCACATCCATAAGCCGTTTAGTCTACGTCGAAGACTAAGTGGAGGG
AAATATCCTATATGGTCGTCGTTCAAGGATGTTGATAATAGTAGTACAGGTGGTAACTAT
AAAAATATAAATAAGAACGCTATACTCGTTAGTTATGTGTGGGTTTCGCTAAGTCGGACC
ACGTGTGATGTGTATTCGCAGTTTGTACTTAATTACGTCGGCTGATAATAAAACTATATA
AGTGTTTGATGGACATTAATTATGTGGGAACGAACGAAAAAGAGATGAACATGAATGGTA
AGCATATAGAGTTTTATTATGTGCCGAAGCAAATATGGTACATATAAATGGTGCATTACA
ATGGCCTGGGTGCTTCGGATTTGATCTTGATGAGGCACTTGTTGATGGTACTCTCAAGCA
GTGTCTCGAGGTCCTTTCTGGATACTGAGTCGGATTGGGCCTGTGATATCGAGTCCCCTG
GGTCTAACTCTGGTGTGTGTAATCTGTGTAGTCTCTGGTAAGGATAGTCTGTGGAGTCGT
TGTCCAATTCTGTTGGTATTGTCGATGGGTCCATTCTCATGGACTGTGAACGAAAGTGGT
CCAGCCTTGTTGGGCCTGATGAGCTGGGTAGCCCAATCTGAGACTTTGTGGCCCATGTTT
CTCCAGGTAGGATGGTGATGGGCCTGTGGGCTATTGGTCGTGGACTATGAGCATGTGGAG
TTGGATTTAGTAATCTCCGTCTTGTTTCTCCTTTTTCCACAGACCAGAAGTCGATGCAGT
CTTTCGTGTATCCCTTGGATAAGATGTTAATTGTTGGGGGTTTGAAACGTATGTCTGTGG
AATGTTTGGCCGATGATAATCGGAGCTTGGCTTTGATGGATGCGAATTTCACGCCTTCTA
CGACGTTGGAGTCTTCGACGCGGTACATTATTTTCCAAGGGGAGGGGTCCGAAATCGAAA
AATATGTAGAAGAGAAGTAGTGGAGGTCGACGTTGCAAGCTATTGGGAAAGTGAATGCTG
CTTGAGCTGCGTCTTCAAGGCTGACACGATTGTCTCTGATTTCTACGATAACCGACCCAG
TTGCGTTAAATGGGACCTGGTTGCGGTATTCAATTATAATGTGGTCGATTTTCATACATC
GGCCTTTGAGTCGCATGGTAGCCTGCTCGAATGAGCTTGGGAATTGGAGATTGATGGGTG
CAGCATCGTGTGTTAATGCATACTCGGTGCGTTTGCTGTTTATGTAATTATTGTCTGTGA
CGGTGAATTGGTTGTCCATTCTATGAATGAAAAAAACAAGGGTTAGTAAACGGAGAGAAG
AGATGTATAAAAGGCAGAACAAGGTGTATAAAATGTCTTGTAGACATGGAAGCATATATG
CAGTGAATATATATAAGAACACACGAAATTAGAGCAAGGATCATATATGTTTAACTGGCC
GCGCAGCGGATCGGAATTCAGATAAATCGGCGAACAAAGAATAAAGGCGAATGGGGTTAT
GTGATAAACCACGTACTGAATCACCGAGGAAGCAGTCGAGAGTGAATTCCTGTTCCAAGT
TGGAGAAAACAAAGAAATAAAAGTAGAACGTATTTGGGATAAAAAGGAAAGAGAGTAGAA
GTTATGCGTGGTGTCGTTAAATGATATGGCAGGGGGTGTTTATATAGGCGTTAATAAGCC
ACACGTGGTAGAGAGAGAAAGAAGAGAGAGGCGAGAGCATTCGGGGGACACTCAAAGTCT
CTAGCAATCGGGGGAACGGGGGTCAATTTATATGATGTCCCCTAAATGGCATTTATGTAA
TATCCTCATTAAAGTTGAAGTTCAAATGTGGAAAGCGGCCATCCGTATAATATT

> N29_2015_B_EACMV-Ug_A
ACCGGATGGCCGCGCCCGAAAAAGCAGGTGGACCCCACAATGACCGCGCCCGTGAAAGAA
TGTGGTCCCTGCGCACTTGTTTTGGTCGGCCAGTCATATTCACGCGTGAAAGTCTAGATA
TTTGTGGTTTGACTTTATATACTTCGTCGCGAAGTAGTGGAGCGCGTCAACATGTGGGAT
CCATTGTTGAACGATTTTCCCGAAACCGTTCACGGTTTCCGTTCTATGCTTGCTGTTAAA
TACCTGTTACATCTGGAACAGGAATACGATCGCGGTACTGTCGGGGCGGAGTATATACGG
GATCTAATAGGGGTTCTACGGTGTAAGAATTATGTCGAAGCGACCAGGAGATATAATAAT
CTCAACACCCGTATCCAAGGTGCGGAGGAGGCTGAACTTCGACAGCCCATACACGAACCG
TGTTGTTGCCCCTACTGTCCGCGTCACCAGAAGCAAAATATGGGCCAACAGGCCCATGTA
TCGGAAACCCAAGATGTACAGAATGTATCGAAGCCCAGATGTCCCTAAGGGCTGTGAAGG
CCCATGTAAGGTCCAGTCGTTTGAGCAGAGGGATGATGTGAAGCACCTTGGTATCTGTAA
GGTGATTAGTGATGTGACGCGTGGGCCTGGGCTGACACACAGGGTCGGAAAGAGGTTTTG
TATCAAGTCCATTTACATTCTTGGTAAGATCTGGATGGATGAAAATATTAAGAAGCAAAA
TCACACTAATAATGTGATTTTTTACCTGCTTAGGGATAGAAGGCCTTATGGCAATGCGCC
CCAAGACTTCGGGCAGATATTTAACATGTTTGATAATGAGCCCAGTACTGCAACAATTAA
GAACGATTTGAGGGATAGGTTTCAGGTGTTGAGGAAATTTCATGCCACTGTTGTTGGTGG
TCCATCTGGCATGAAGGAGCAGGCGTTGGTGAAAAGGTTTTACAGGTTGAATCATCACGT
GACATATAATCATCAGGAGGCAGGGAAGTATGAGAATCACACAGAGAATGCGTTGTTATT
GTATATGGCATGTACACATGCCTCGAATCCTGTGTATGCTACGCTGAAAATACGCATCTA
TTTTTATGATGCAGTGACAAATTAATAAAGGTTGAATTTTATTGCATGTTGCTCCGTAAC
TTGGAGTGTGTTTAGTAATACATCGTACACAACATGATCAACAGCTTGAAGGACAGTGTT
AATGGAAATAACGCCTATCATATCTAAATACTTGAGCACTTGATATCTAAATACTCTTAA
GAAACGACCAGTCTGAGGCCGTAAGGTCGTCCAGACCTTGAAGTTGAGAAAACACTTGTG
AATCCCCAATGCCTTCCGAAGGTTGTGGTTGAACCGTATCTGGAGTGTGATGATGTCGTG
GTTCATGTTCCCTGGCCTCTTGTCGTGGTCGGTGATTTCGAAATAGAGGGGATTTGTTAT
GTCCCAGGTAAAAACGCCATTCCTTGCTTGAGGCGCAGTGATGAGTTCCCCTGTGCGAGA
ATCCATGGTTGATGCAGTCGATATGGAGATAGAACGAGCAGCCGCATTCGAGGTCTACCC
GCCTACGTCTGACGGCCCTGGTCTTCGCTGTTCGGTGTTGGACTTTGATTGGCACTAGAG
AACAATGGCTCGTGGAGGGTGATGAAGGTGGCATTCTTTAAAGCCCAGGCTTTAAGGGAT
TGGTTCTTTTCCTCGTCCAGAAACTCTTTATATGATGATGTCGGTCCTGGATTGCAGAGG
AAGATAGTGGGAATGCCGCCTTTAATTTGAATTGGCTTCCCGTATTTTGTATTGCTTTGC
CAGTCTCGTTGGGCCCCCATGAATTCTTTGAAGTGTTTGAGGTAATGGGGGTCGACGTCA
TCAATGACGTTGTACCATGCGTCGTTTGAATATACCTTGGGAGACAGATCCAGATGTCCA
CAAAGATAATTATGGGGTCCCAGTGAACGAGCCCACATTGTTTTGCCGGTTCGGCTATCA
CCTTCTAGAACAATACTGATCGGTCTCCATGGCCGCGCAGCGGGACTGCATATATTTTCG
GATACCCATACCTCTATGTCTTCTGGGACTTGTGTAAAAGATGATGATAAGAACGGACTA
ACGTAAGTTTGTGGCGGAGCCTGGAAGATTCTATCTGCGTTAGCAGATATGTTATGGAAC
TGTAAAAAAAAAGACTTTGGATCTTTTTCTTTAATAATTTGAAGAGCCTCTGATTTAGAC
GAAGCATTCAACGCGTCTGCATATACCTGAGCTAAATGCTGGCCCTCTCCCCTTGCACTT
CTGGCATCGACTTGGAAAAGTCCAGCGTCAAGAAATTCCCCTCCCTTTTCAATATAAGCT
TTGACATCGGACGATGATTTAGCTCCCTGAATGTTCGGATGGAAATGTGTTGATCGGGAT
GGGGAAATGAGATCGAAGAATCGCGGGTTGGTACATTGGAACTTGCCTTCGAACTGGATG
AGAACATGGAGATGAGGCACCCCATCCTGATGTAGTTCTCTGCAAACCCTAATGAATTTG
ATATTCGTCGGGAACGAAAGGGCTTGTAATTGGGAAAGGGCGTCTTCTTTTGTTAATGAG
CATCGGGGATAGGTTATGAAATAATTTTTGGCATTGATCTGAAAACGACCGGCTCTTGGC
ATATTGGCTGTCGTTTTGGATCGGGGGACACTCAAAACTCCAGGGGAACGGTGGAATGGG
GGGCAATATATATGATGTCCCCCAATGGCATATGTGTAAATAGGTAGACTTCCATTCAAA
ATTTGAATTCCGAATATTGGCGGCCATCCGATTAATATT

> N29_2015_B_EACMV-Ug_B
ACCGGATGGCCGCGCCCGAAAAAGCAGGGTGACCCTACAATGGCCCCCACGCACTAAGTA
ATGTCAGCCAATCATGTTCAAGACTGGAAGACGCGGTAGTTACGTATTGATGAGTAAGTG
GTCCCGACGCACTAATGTTGACAGGCAATTGGATTGCTATGTGTGTATCATATTTTTATA
GGTGTGTTACTGGGTAATCTAAAGTTAGGTGATGGGGCCTATCATAAAAACGCAATACAT
AGGTACGTATGTACATATTGATTATATTTTTGTTTGCGGATATATGATCCGCCACGTGTA
TAATGGATATGGAATGTCCTATAAATATTTGGCATGTCTCCCGTCCGTTAATGCAAGATG
TATTCTGTTTACAGGCGTGGGTATAAGACGCCGTATAGGAGTCCGTATGGCGCCCGTGTA
ACACCATATGTTTATCGTAAGACTGCTGTTAAACAGACGTCTAAATCTCGTGTACCGCGA
AAGTTGGCGTATGAATCGCCAAAATGTCTATATACGCGACGCTCATTGGAGGATATCCAT
AATGGGGCTTCCTTAAAGTTGCCTCAACAGGGGGATTATACGTCCTACGTGACACTCCCA
TGTCGAGGTATCGATGGTAATGGGGGTAGGTCTGTCGATCATATAAAATTATTAAGCTTG
AGGGTGTCTGGGACCGTCAACGTCAGTCAATGCGGTGGTGATGATAATATGGGAGAGAGA
ACGACCATGAGGGGTATTTTTTTCATGGCTTGTCTTGTTGATAAGAAACCTTTCGTTCCA
GAGGGGGTTAGTATATTGCCGACGTTTAATGAGTTGTTCGGGGAATATGAATCCGTGTAT
GGCATGCCTAGGTTGAAGGAAAACGTTCGTCACCGTTATCGCGTGATTGGGACGTCGAAA
TTATATATAACGACCGATGAAGAGCACATCCAGAAGCCATTTAGTCTACGTCGAAGACTA
AGTGGAGGGAAATATCCTATGTGGTCGTCGTTCAAGGATGTGGATAATAGTAGTACAGGT
GGGAACTATAAAAATATAAATAAGAACGCTATACTAGTTAGTTATGTGTGGGTATCGCTA
TGTCGGTCCACGTGTGATGTGTATTCCCAGTTTGTACTTAATTACGTCGGTTGATAATAA
AACGAGATAAGTGTGTTGACATTAATTATGTTTGAACTAACGAAATATGAGATGAACATC
AATGGAAAGCACATATAGTGTTATTATGTAGCGAATCAAATATCGTACATATCAAGTGTG
TATTACAATTGCCTGGGTGCTTCGGATTTGATTTTGATGAGACACTTGTTTATGGTACTC
TCAAGCAGTGTCTCGAGGTCCTTTCTGGATACCGAGTCGGATGGGGTCTGTGATACCGAG
TCCCCGGGGTCCAATTCGGGTGTGTGTAATCTGTGTAGTGTCTGGTAAGGATATTCTGTG
GAGTCGTTGTCTAAGTCCGTTGGTGTTGTCGATGGGTCCAATCTCATGGACTGTGAACGA
AAGTGGTCCAGCCTTGCCGGGCCGGATGAGCTGGGTAGCCCAATCTGAGACTTCGTGGCC
CATGTTTCTCCAGGGAGAATGGTGATGGGCCTGTGGGTTATGGGTCGTTGACTATGAGCA
TGTGGAGTTGGATTTAGTAATCGCCGTCGTGTTTCTCCTTTTTCCACGGACCAGAAGTCT
ATGCAATCCTTTGTGTAGCCCTTGGATAATATGTTAATTGTTGGGGGTTTGAAACGTATG
TCCGTGGAATGTTTGGCCGATGATAATCGGAGCTTGGCCTTGATGGATGCGAATTTCACG
CCTTCTATGACGTTTGAGTCTTCGACTCTGTACATGATTCTCCAAGGGGAGGGTTCTGAA
ATCGAAAAATATGTAGACGAGAAGTAGTGGAGGTCTACGTTGCAAGCTATTGGGAAAGTG
AATGCTGCTTGAGCAGCGTCTTCAAGGCTGACGCGATTGTCTCTGATTTCTACGATAACC
GACCCAATTGCGTTAAATGGGACCTGGTTTCGGTATTCAATTATAATGTGGTCGATTTTC
ATACATCGGCCTTTGAGTCGCATGGTCGCCTGCTCGAATGAGCTCGGAAATTGGAGATTG
ATTGGTGCAGCATCGTTGGTTAATGCGTACTCTGTGCGTTTGCTGTTGATGTAATTATTG
TCTGTGACGGTGAATTGGTTGTCCATTCTATGAATGAAAAAAACAAGGGTTAGTAAACGG
AGAGAAGAGATGTATAAAAGTCAGAGCAAGTGTATAAAATGTCTGGTATACATGGAAGCA
TATATGTATTGGGTATCGATAATAACACACTAAAGCAGAACAAGGATCATATATGTATAA
TTGGCCGCGCAGCGGATCGGAAGTCAGACAAATCGGCGAACAAATAAAAAAGTCGAATGA
GGTTATGGGAGGGAAACAACTTACGAAAGCACCTAGGAAGCAGTCGGGATTGAATTCCTG
TTATAAGTGGATAAAACAAAGAAATAAAAGTTAACGAAAGAAAAATATGACGGATTGGTA
TAGAAAGGAAAGTGAGCAGATGATATGCGCCGTGTCGTTAAATGAGATGTTATTGGGTGT
TTAAATAGGCGTTAATAAGCGAGACGTGGTAGAGAGAGAAAGAAGAGAGAGGCGAGAGCA
ATCGGGGGACACTCAAAGTCTGTAGCAATCGGGGGAAAGGGGGGCAATTTATATGATGTC
CCCTAAATGGCATTTATGTAATATCCTCATTGAATGTGAAAGGCAAACGTGGAAAGCGGC
CATCCGTATAATATT

> N29_2015_B_ACMV_A
ACCGGTTGGCCCCGCCCCCTTTAATGTGGTCCCCGCGCACTACGTATGTCGGCCAATCAT
GTTATAGCTTTAAAGGTTATGTATTAGTGGTGGGCCACTATATACTTGCAGGCGAAGTTG
TGGCTAGTGCGCAATGTGGGACCCACTGGTGAATGAGTTTCCAGATTCGGTGCATGGGCT
TAGGTGTATGCTTGCAATTAAATATTTGCAGGCCTTAGAGGATACATACGAGCCCAGTAC
GTTGGGTCACGAGCTGGTGAGGGATCTAGTCTCTGTTATCAGGGCTCGTAATTATGTCGA
AGCGACCAGGAGATATCATCATTTCCACTCCAGGCTCCAAGGTTCGTCGAAGACTGAACT
TCGACAGCCCATACAGGAACCGTGCTACTGCCCCCACTGTCCACGTCACAAATCGAAAAC
GGGCCTGGATGAACAGGCCCATGTACAGAAAGCCCATGATGTACAGGATGTATAGAAGCC
CAGACATACCTAGGGGCTGTGAAGGCCCATGTAAGGTCCAGTCGTTTGAGCAGAGGGATG
ATGTGAAGCACCTTGGTATCTGTAAGGTGATTAGTGATGTGACGCGTGGGCCTGGGCTGA
CACACAGGGTCGGAAAGAGGTTTTGTATCAAGTCCATTTACATTCTTGGTAAGATCTGGA
TGGATGAAAATATTAAGAAGCAAAATCACACTAATAATGTGATTTTTTACCTGCTTAGGG
ATAGAAGGCCTTATGGCAATGCGCCCCAAGACTTCGGGCAGATATTTAACATGTTTGATA
ATGAGCCCAGTACTGCAACAATTAAGAACGATTTGAGGGATAGGTTTCAGGTGTTGAGGA
AATTTCATGCCACTGTTGTTGGTGGTCCATCTGGCATGAAGGAGCAGGCGTTGGTGAAAA
GGTTTTACAGGTTGAATCATCACGTGACATATAATCATCAGGAGGCAGGGAAGTATGAGA
ATCACACAGAGAATGCTTTGCTTCTGTATATGGCATGTACTCATGCCTCCAATCCTGTAT
ATGCGACGTTGAAAATACGTATATACTTCTATGACAGTATTGGCAATTAATAAACATTGA
ATTTTATTTCATGAGTCAACTGACAATCAATAGTGTTGGCAATTACATTGAACAAAACAT
GATCAGCAGCTCTAATTACATTGTTAATTGAGATAACACCTATATTATCCAAGTATTTTA
TTACTTGGTATCTAAAGACCCTTAAGAAAAGACCAGTCTGAGGCTGTAAGGTCGTCCAGA
TCTGGAAGTTGAGAAAACATTTGTGAATCCCCAGCTCCTTCCTCAGGTTGTGATTGAATC
GAACCTGGACTGTTATGATGTCCTGGTTCAGCAGGAATGGTCGTTGTTGGTGCCTGGTGA
TTGTGAAATACAGGGGATTGTTTATTTCCCAGGTATACACGCCATTCATTGCTTGAGGAG
CAGTGATGAGTTCCCCTGTGCGTAAATCCATGATTGGAGCAGTTGATATGAAGGTAATAT
GAACAGCCACAGACAAGATCCACTCTCCTACGCCGGATGGCTCGCTTCTTGACTTGTCTG
TGAGTGACTTTGATTGGAACCGGAGTAGAGTGGTTCTGTGAGGGTGATGAAGATTGCATT
CTTTAATGCCCAGGCCTTTAGCGCTTCTTGCTTTTCCTCGGCTAGAAACTCTTTATAGGA
CGAGGTAGGTCCTGGATTGCAGAGGAAGATAGTGGGAATTCCACCTTTAATTTGAACGGG
TTTCCCGTATTTCGTGTTGGACTGCCAGTCCCTCTGGGACCCCATGAATTCCTTAAAGTG
CTTTAGGTAGTGGGGATCGACGTCATCAATGACGTTGTACCAGGCATCATTATTGAAGAC
CTTTGGACTAAGGTCCAGGTGTCCACACAGGTAATTGTGTGGGCCTAAAGATCTGGCCCA
TATCGTCTTCCCTGTTCTGCTATCACCTTCTATAACAATACTATTAGGTCTCCATGGCCG
CGCAGCGGAATCCCTAACATTATCAGCGACCCATTCTTCAATTTCAACAGGAACTTGGTC
AAATGAAGAACATGGGAAGGGAGAAACATAAGGAGCGGGTGGCTCCTGGAAAATCCTATC
TAAATTACTATTTAGATTATGAAACTGAAGTACAAAGTCCTTTGGGATTAATTCCCGAAT
GACATTAAGAGCTTCTGACTTGCTGCCGCTGTTAAGCGCTTTGGCGTAAGCATCATTCGC
TGATTGTTGACCGCCTCTAGCAGATCGTCCATCGATCTGAAATTGTCCCCATTCGACGGT
GTCTCCGTCCTTATCCAGATAGGACTTAACATCGGAGCTTGATTTGGCACCTTGAATGTT
GGGGTGGAAACTGGTGCTACAGCTTGGGTGTACACAATCGAAGAGACGATTGTTCGTAAT
CGTGATTTTACCCTCGAATTGGATGAGGGCATGCAAGTGAGGTTCCCCATTCTGATGCAG
CTCTCTACAGATTTTAATGAACTTAGGGTTTGATGGGAGAGAGAGTGTTTGAATGAATGA
CAGTAGGTGTTCTTTGGTTATAGAACACTTTGGGTATGTGAGAAAGACATTCTTGGCTTG
AATGCGAAAACGAGGAGTTCGCATCTTGACCAAGTCAATTGGATACACTCAACTAGAGAC
ACTCTTGAGCATCTCCTCCTATTAATTGGAGACATTATATAGGTGTCTCTAAATGGCATT
CTTGTAATAAGTTGAACTTTAATTTGAATGAAAAGGCTCAAAAGGCTCAGAACACCCAAG
GGGCCAACCGTATAATATT

>N29_2015_B_ACMV_B
ACCGGTTGGCCCCGCCACTCTTTAAACGTGGTCCCCGCGCACCGGTTGGCCCCACCCCCA
TTTGAAAATGGTCCCCCCACCTTTTTCCCGCGCCTGCAGGTACTATGGGGGCCCCGCGTG
CAGATGTTGTCAGCTATGGATATTGCATGTGTGGTCCACATGCAAATAAATAATCTGCGG
GCCTATCGAATGACAGCTTGTGCTACTAAATGATATTTAGTATATTGTGCATGGCTCTGA
GTTTAATAAAAGGATATATTGTAGTTAACTTTTAATATTAGCCATTCGATATTAGTGATT
GATAGTCGTCAATCTGACAACGACCATGAAGCACAACTAAGGCGAGTAGCGTAATTGTTT
ATGTATTATATATAGGGTTCTAACATACAGGAGTTGGAGAATATCATTTATAGGAATTAT
ATACATTAAGTTGTAATGTATAGTATCAGGAAGCAGTCTAGAAATTTCCAAAGGAAATTG
AACAGCAATATCACTAACAGGTATCCAAGCAGGCGTAAGTATGGTGCCGGGCATACTAGA
CCATGTGTTAGGCGAAGATTGTCATATGAGCCAGTGGAGAGACCGTTGGTCCATAATGTT
TTGTGTGAGAAGCAACATGGTGATGTGTTTAATTTGCAGCAGAACACAAGTTACACGTCA
TTTGTGACGTATCCTTCCAGGGGACCATCTGGTGATGGCCGTAGTAGGGATTACATCAAG
CTGCAAAGTATGTCTGTCTCGGGAGTGATACATGCGAAGGCTAATGGCAATGATGATCCT
ATGGAGGTGTCGCCTGTGGTTAATGGAGTGTTCGTGTTTAGCGTAATCATGGATACAAAG
CCTTATTTACCGGCTGGTGTTCAAGCTCTTCCGACATTTGAAGAGTTGTTCGGAGCATAT
TCCGCTTGTTACGTTAATTTAAGATTATTGAATAATCAACAGCATCGATATAGGGTATTG
CACAGCGTGAAACGTTTCGTTTCATCTTCAGGAGATACTAAGGTATCGCAATTTAGGTTT
AATAAGCGATTGAGCACCAGGCGATATACTATTTGGGCATCATTCCATGATGTGGATCTG
GTTAATGCAGGTGGAAATTATAGGAACATAAGCAAGAATGCTATTCTTGTTAGTTATGCT
TTTGTATCAGAGCATTCAATGTCTTGTAAGCCATTTGTACAAATAGAAACATCCTATGTG
GGATGATTTATTATTCATAAATCTTTATGGCTACTGCCTCTATGTGCTATTAAGCACTTG
TTGACAGTTTGTTCTATAATGCTTTCAATGTCCTTTTTCGACATGGACTGGGTTTGAGAA
ATTGAGTCCCCTGGATCAAGGGAAGCTTCAGGTAGCTGGTGTAGCCCTCTAAGTGGGAAT
TCAGCCTCAGAGTTATACTGCTTAGAGGATGAGTCGTCGTTGTCAATTGGTATTGGTCTT
GTGTATCTCATGCTTGTAGAGCGCCCAATTGTGGATTTTGTAGCCCATGTTTCTCCTGGT
TGGACCGTGATGGGCCTATATTTAGGCCCAGTGTCATAATCTGTGCCGGGCTCATTTTGA
ATGAGTCTTCGAATGGGCTTAGGTTTTCCAACGGACCAAAAGTCGACACAGTCAGGCCCA
TAGTCTTTGGATAGTATTTTTATAGTGGGCTGTTTAAATTTAATGTCCGTTGAATGTTTG
GCAGCTGACAGCTTCAGTTTTGCCTTAATTTGGGCAAATGTGATTCCATGCTTTACGTTG
GAGTCTTCAACCTTATACAGCAGCTGCCATGGTACGTTATCATCAATTGAAAAGTATGAT
GCAGAGAAATAATGGAGGTCCACATTACACCCTATGGGAAATGTGAATTGGGCTTGATCC
TGTTGCTCATCACTGAGTCTAGTGTCCCTAATGGTAACAATAACAGAACCTTGTGCATTA
AAGGGCACTTGATTCCTGTACTCAATGACTACATGGTCTACCTTCATGCATTTGCCCATG
ATACGTACCCTTGTTCTCTCAAGGGTCGAAGGAAATTGAAGTGTAATCGGCGATTCATCA
TTCGTCAGTTTGTATTCTGTTCTTGTGGAGTGAATATAATCGCTGGATATGACAGGTACA
GATGTATCCATGTTCAACACGTTGAGTATAAGCTTGTCAAAGCCACAACACCTGTCTCAT
GAGAAACATGATTAATCTATTGTAAAACTGGCCGCGCAGCGGAATGGCTTTAATTGAATA
TAAATCAGAAGATTTCGTCAACAGGAAATATATTTCAACAGGAGAAAGATATTTTAGAAA
TATAGACATATATTTCTTATCCTATCGGAAAAATGCGTCTATGTGTAATCCAATTCAAAC
ATATATAAATGCAGACAGTATTAGTCGAGTAAACATTATATATTTAAGATATATGTACCT
TATAATAACGTGAATTGGATATCGTCTGGATTGGAATGTGGATAGTCTTATTATCAAAGT
GGGCATATAAATATGTTTTATATATTTATTAAGGAGTTATCTAACGAGTGATAGTGTACG
TTGTTAGATTTGCACGTTCAAAGCTAAAATAAGCAATTACACGATAGTGAGAGAAAGTTA
GAGAGAGACGCTCTCAACTGGAGACACCCTTGAGCATCTCCTCCTATTAATTGGAGACAT
TATATAGTTGTCTCTAAATGGCATTCTTGTAATAAGTGGAACTTTAATTTGAATGAAAAG
GCTCAAAAGGCTCAGAACACCCAAGGGGCCAACCGTATAATATT

> N29_2018_A_EACMKV_A
ACCGGATGGCCGCGCCCGAAAAAGCAGGTGGACCCCACCGGATGGCCGCACTCGTGAAAG
AAAGTGGTCCCCGCGCACTTGTTTTGGTCGGCCAGTCATATTCACGCGTGAAAGTCTAGA
TATTTCTGGTTTGACTTTATATACTTCGTGGCGAAGTAGTGGAGCGCGTCAACATGTGGG
ATCCATTGTTATACGATTTTCCCGAAACCGTTCACGGTTTCCGTTCTATGCTTGCTGTTA
AATACCTGTTACATCTGGAACAGGAATACGATCGCGGTACTGTCGGGGCTGAGTATATAC
GGGATCTAATAGGGGTGCTACGGTGTAAGAGTTATGTCGAAGCGACCAGGAGATATAATA
ATCTCAACACCCGTATCCAAGGTGCGGAGGAGGCTGAACTTCGACAGCCCATACACGAAC
CGTGTTGTTGCCCCCACTGTCCGCGTCACCAGAAGCAAAATATGGGCCAACAGGCCCATG
TATCGGAAGCCCAAGATGTACAGAATGTATCGAAGCCCAGATGTCCCTAAGGGCTGTGAG
GGCCCATGTAAGGTTCAGTCCTATGAACAGAGGGATGATGTGAAGCATACGGGTATGGTC
CGATGTGTCAGTGATGTTACGCGTGGGTCAGGCATTACCCATAGAGTTGGGAAGAGGTTT
TGTGTGAAGTCCATATATATATTGGGCAAGATCTGGATGGATGAGAATGTCAAGAAGCAA
AATCACACGAACCATGTGATGTTCTTCCTCGTACGAGATAGAAGGCCGTATGGTCCGAGT
CCTCAAGATTTTGGGCAAGTGTTCAACATGTTTGATAATGAACCTACTACGGCAACTGTG
AAGAATGATCTTAGGGACCGGTATCAGGTGTTACGTAAATTCTATGCGACTGTTGTTGGT
GGACCCTCTGGGATGAAGGAACAAGCGCTGGTTAAGAGGTTTTTTAGGATCAATAATCAT
GTAGTGTATAATCATCAGGAACAGGCCAAGTATGAGAATCATACGGAGAATGCGTTGTTA
TTATATATGGCGTGTACACATGCCTCAAATCCTGTGTATGCTACGCTGAAAATACGCATC
TATTTTTATGATGCAGTGACAAATTAATAAAGGTTGAATTTTATTGCATGTTGCTCCGTA
ACTTGGAGCGTGTTTAGTAATACATCGTACATAACATGATCAACAGCTTGAAGTACAGTG
TTAATGGAAATAACGCCTATCATATCTAAATACTTGAGCACTTGATATCTAAATACTTTT
AAGAAAAGACCAGTCTGAGGCCGTAAGGTCGTCCAGACCTTGAAGTTGAGAAAACACTTG
TGAATCCCCAATGCCTTCCGAATGTTGTGGTTGAACCGTATCTGGAGTGTGATGATGTCG
TGGGTCATGTTCCCTGGCCTCTTGTCGTGGTTGGTGATTGCGAAATAGAGGGGATTTGTT
ATTTCCCAGGTAAAAACGCCATTCTTTGCTTGAGGCGCAGTGATGAGTTCCCCTGTGCGA
GAATCCATGGTTGATGCAGTCGATATGGAGATAGAACGAGCAGCCGCATTCGAGGTCTAC
CCGCCTACGTCTGAGTGCCCTGGTCTTCGCTGTGCGGTGTTGGACTTTGATTGGCACTTG
AGAACAATGGCTCGTAGAGGGCGACGAAGGTGGCATTCTTTAAAGCCCAGGCTTTAAGGG
ACTGATTCTTTTCCTCTTCTAGAAACTCTTTATATGATGATGTTGGTCCGGGATTGCAGA
GGAAGATAGTGGGAATGCCGCCTTTAATTTGAATTGGCTTCCCGTACTTTGTATTGCTTT
GCCAGTCCCTCTGGGCCCCCATGAATTCTTTGAAGTGTTTGAGGTAGTGGGGGTCGACGT
CATCAATGACGTTGTACCAGGCGTCGTTGCTGTAGACCTTTGGACTAAGATCCAGATGTC
CACACAAGTAGTTGTGTGGTCCCAGAGAGCGGGCCCACATCGTCTTCCCCGTCCTACTAT
CGCCCTCGATGACGATACTACTAGGTCTCCATGGCCGCGCAGCGGAACCCATCACGTTCT
CGGAAACCCAATCTTCAAGTTCCTCAGGAACGTGAGTGAAAGAAGATGAAAGAAATGGAG
AAACATAAGGAATCAGAGGCTCTTGAAAAATCCTATCTAAATTGCCATTTAAATTATGAA
ACTGTAAAACAAAATCTTTTGGAGCTAGTTCGCGTATTACATTAAGAGCCTCTGACTTAT
TTGCTGAGTTAAGAGCCTTGGCGTAAGCGTCATTGGCTGATTGTTGTCCTCCTCGAGCAG
ATCGTCCGTCGATCTGAAACGTGCCCCATTGGATGGTGTCTCCGTCCTTGTCCATATAGG
ACTGGACGTCGGAGCTTGATTTAGCTCCCTGAATGTTTGGATGGAAATGTGCTGACCGGG
ATGGGGATATGAGGTCGAAGAATCGATGGTTGGTACAATTGTACTTGCCCTCGAACTGAA
TGAGGGCATGCAGATGAGGTACCCCATCTTCATGGAGTTCTCTGCAGATCTTGATGAACA
ATTTATTTGTTGGGGTTTGGAGTTGTCGGATTTGATCCAATGCCTCCTCTTTGGATAGAG
AGCATTTGGGATATGTGAGGAAATAGTTTTTGGCTTTGATGCTAAAACGACCAGCCCTTG
GCATTTTCGCTGTCGTATAGCAATCGGGGGGCACTCAAAGTCTGTAGCAATCGGGGGAAA
GGGGGGCAATTTATATGATGCCCCCTAAATGGCATTTATGTAATATCCTCATTGAATTTC
AAATTCAAACGTGGAAAGCGGCCATCCGTCTAATATT

> N29_2018_A_EACMKV_B
ACCGGATGGCCGCGCCCGAAAAAGCAGGTGGACCCCACAATGGCCCCCACGCACTAAGTA
ATGTCAGCCAATCATGTTCAAGACTGGAAGACGCGGTAGTTACGCATTTATGAGTATGTG
GCCCCTACGCACTAATGTTGACAGGCAATTTGATTGCTATGTGTGTATCATATTTATATA
GGTGTGCTACTGGTAATCCTAAGTTAGGTGATGGGGCCTACCATAAAAACGCAATACATA
GGTACGTATGTACATAGTGATTATATTTTATGTTGCGGATATATGAGCCGCCACGTGTAT
AATGGATATGGAATGTCCTATAAATATTTGGCATGTCCCCGTTCGTTAATGCAAGATGTA
TTCTGTTTACAGACGTGGGTATAAGACGCCGTATAGGAGTCCGTATGGCGCTCGTGTAAC
ACCATATGTTTATCGTAAGACCGCTGTTAAACAGACGTCGAAATCTCGTGTACCGCGAAA
GTTGGCGTATGAATCGCCAAAATGTCTATATACGCGACGCTCATTGGAGGATATCCATAA
TGGGGCTGCCTTGAAGTTGCCGCAACAGGGGGACTATACGTCCTACGTGACACTCCCATG
TCGAGGCATCGATGGTAATGGGGGTAGGTCTGTGGATCATATAAAATTATTAAGCTTGAG
GGTTTCTGGGACCGTCAACGTCAGTCAATGCGGTGGTGATGATAATATGGGAGAGAGAAC
GACCATGAGGGGTATTTTTTTCATGGCTTGTCTTGTTGATAAGAAACCTTTCGTTCCAGA
GGGGGTGAGTATATTGCCGACGTTTAATGAGTTGTTCGGGGAATATGAATCCGTGTATGG
CATGCCTAGGTTGAAGGAAAACGTCCGTCACCGTTATCGCGTTATTGGGACGTCGAAATT
ATATGTAACGACCGATGAAGATCACATCCAGAAGCCTTTTAGTCTACGTCGAAGACTAAG
TGGAGGGAAATATCCTATATGGTCGTCGTTCAAGGATGTGGATAATAGTAGTACAGGTGG
TAACTATAAAAATATAAATAAGAACGCTATACTAGTTAGTTATGTGTGGGTATCGCTATG
TCGGACCACGTGTGATGTGTATTCGCAGTTTGTACTTAATTACGTCGGTTGATAATAAAA
CGAGAGATGTGTGTTGACATTAATTATGTTTGAACTAACGAAACATGAGATGAACATCAA
TGGAAAGCGCATAGAGTTTTATTATGTAGCGAATCAAATATTGTACATATCAATTGTTTA
TTACAATTGCTTCGGTGCCTCGGATTTTATTTTGATGAGACACTTGTTTATGGTACTCTC
AAGCAGTGTCTCGAGGTCCTTTCTGGATACTGAGTCGGATGGGGTCTGTGATACCGAGTC
CCCTGGGTCCAATTCGGGTGTGTGTAATCTGTGTAGTGTCTGGTAAGGATAGTCTGTGGA
GTCGTTGTCTAAGTCTGTGGGTATTGTCGATGGGTCCATTCGCATGGACTGTGAACGAAA
GTGTTCCAGCCTTGTTGGGCCGGAAGAGCTGGGTAGCCCAATCTGAGACTTTGTGGCCCA
TGTTTCGCCAGGTAGGATGGTGATGGGCCTGTGGGCTATGGGTCGTTGACTATGAGCAGT
TGGAGTTGGATTTAGTAATCTCCGTCTTGTTTCTCCTTTTTCCACGGACCAGAAGTCTAT
GCAATCCTTTGTGTATCCCTTGGATAAGATGTTAATTGTTGGGGGTTTGAAACGTATGTC
CGTGGAATGTTTGGCCGATGATAATCGGAGCTTGGCCTTTATGGATGCGAATTTCACGCC
TTCTATGACGTTTGAGTCTTCTACTCTGTACATGATTCTCCAAGGGGAGGGTTCTGAAAT
CGAAAAATATGTAGAAGAGAAATAGTGGAGGTCGACGTTGCAAGCTATTGGGAAAGTGAA
TGCTGCTTGAGCTGCGTCCTCAAGGCTGACGCGATTGTCTCTGATTTCTACGATAACCGA
CCCAGTTGCGTTAAATGGGACCTGGTTTCGGTATTCAATTATAATGTGGTCGATTTTCAT
ACATCGGCCTTTGAGTCGCATGGTAGCTTGCTCGAATGAGCTCGGGAATTGGAGATTGAT
CGGTGCAGCATCGTTGGTTAATGCGTACTCTGTGCGTTTGCTGTTTATGTAATTATTGTC
TGTGACGGTGAATTGGTTGTCCATTCTACGAATGAAAAAAAACAAGGGTTAGTAAACGGA
GAGAAAAGATGTATAAAAGTCATAGCAAGGTATATAAAATGTCTTGTAGACATGGAAGCA
TATATGCATTTGGTATCGATAATAACACACTAAAGCAGAACAAGGATCATATATGTATAA
TTGGCCGCGCAGCGGATAGGAAGTCAGACAAATCGGCGAACAAATAAAAAAGTCGAATGA
GGTTATGGGATCGAAACGACTTACGGAAGCACCGATGAAGTAGTCTGGAGTGAATTCCAG
TTATAATTGGAGAAAACAAAGAAATAAAAGGGAACGAAATAAAAGTATAACGTATTGGTA
TAGAAAGGAAAGTGAGCAGATGTTATGCGCCGTGTCGTTAAATGAGATGTTATTGGGTGT
TTATATAGGCGTTAATAAGCGACACGTGATAGAGAGAGAAAGAAGAGAGAGGCGAGAGCA
TTCGGGGGGCACTCAAAGTCTGTAGCAATCGGGGGAAAGGGGGGCAATTTATATGATGCC
CCCTAAATGGCATTTATGTAATATCCTCAATGAATTTGAAATTCAAACGTGGAAAGCGGC
CATCCGTATAATATT
> N29_2018_A_EACMV_A
ACCGGATGGCCGCGCCCGAAAAAGCAGGTGGACCCCACAAGATGGCCGCGCCCGTGAAAG
AAAGTGGTCCCCGCGCACTTGTTTTGGTCGGCCAGTCATATTCACGCGTGAAAGTCTAGA
TATTTCTGGTTTGACTTTATATACTTCGTGGCGAAGTAGTGGAGCGCGTCAACATGTGGG
ATCCATTGTTATACGATTTTCCCGAAACCGTTCACGGTTTCCGTTCTATGCTTGCTGTTA
AATACCTGTTACATCTGGAACAGGAATACGATCGCGGTACTGTCGGGGCTGAGTATATAC
GGGATCTAATAGGGGTGCTACGGTGTAAGAGTTATGTCGAAGCGACCAGGAGATATAATA
ATCTCAACACCCGTATCCAAGGTGCGGAGGAGGCTGAACTTCGACAGCCCATACACGAAC
CGTGTTGTTGCCCCCACTGTCCGCGTCACCAGAAGCAAAATATGGGCCAACAGGCCCATG
TATCGGAAGCCCAAGATGTACAGAATGTATCGAAGCCCAGATGTCCCTAAGGGCTGTGAG
GGCCCATGTAAGGTTCAGTCCTATGAACAGAGGGATGATGTGAAGCATACGGGTATGGTC
CGATGTGTCAGTGATGTTACGCGTGGGTCAGGCATTACCCATAGAGTTGGGAAGAGGTTT
TGTGTGAAGTCCATATATATATTGGGCAAGATCTGGATGGATGAGAATATCAAGAAGCAA
AATCATACGAACCATGTTATGTTCTTTCTCGTTCGAGATAGAAGGCCTTATGGTCCGAGC
CCTCAAGATTTTGGACAAGTGTTCAACATGTTTGATAATGAACCTACTACGGCAACTGTG
AAGAATGATCTTAGGGACCGGTATCAGGTGTTACGTAAATTCTATGCGACTGTTGTTGGT
GGACCCTCTGGGATGAAGGAACAAGCGCTGGTTAAGAGGTTTTTTAGGATCAATAATCAT
GTAGTGTATAATCATCAGGAACAGGCCAAGTATGAGAATCATACGGAGAATGCGTTGTTA
TTATATATGGCGTGTACACATGCCTCAAATCCTGTGTATGCTACGCTGAAAATACGCATC
TATTTCTATGATGCAGTGACAAATTAATAAAGGTTGAATTTTATTGCATGTTGCTCCGTA
ACTTGGAGTGTGTTTAGTAATACATCGTACAGAACATGATCAACAGCTTGAAGTACAGTG
TTAATGGAAATAACGCCTATCATATCTAAATACTTGAGCACTTGATATCTAAATACTTTT
AAGAAAAGACCAGTCTGAGGCCGTAAGGTCGTCCAGACCTTGAAGTTGAGAAAACACTTG
TGAATCCCCAATGCCTTCCGAATGTTGTGGTTGAACCGTATCTGGAGTGTGATGATGTCG
TGGGTCATGTTCCCTGGCCTCTTGTCGTGGTTGGTGATTGCGAAATAGAGGGGATTTGTT
ATTTCCCAGGTAAAAACGCCATTCTTTGCTTGAGGCGCAGTGATGAGTTCCCCTGTGCGA
GAATCCATGGTTGATGCAGTCGATATGGAGATAGAACGAGCAGCCGCATTCGAGGTCTAC
CCGCCTACGTCTGAGTGCCCTGGTCTTCGCTGTGCGGTGTTGGACTTTGATTGGCACTTG
AGAACAATGGCTCGTAGAGGGCGACGAAGGTGGCATTCTTTAAAGCCCAGGCTTTAAGGG
ACTGATTCTTTTCCTCTTCTAGAAACTCTTTATATGAGGAAGTTGGTCCTGGATTGCAGA
GGAAGATAGTGGGAATGCCGCCTTTAATTTGAATTGGCTTCCCGTACTTTGTATTGCTTT
GCCAGTCCCTCTGGGCCCCCATGAATTCTTTGAAGTGTTTGAGGTAGTGGGGGTCGACGT
CATCAATGACGTTGTACCAGGCGTCGTTGGAATATATCTTTGGAGACAGATCCAGGTGTC
CACATAAATAATTATGTGGGCCCAGTGAACGAGCCCACATGGTCTTCCCGGTTCGGCTAT
CACCTTCTAGAACAATACTGATCGGTCTCCATGGCCGCGCAGCGGGACTGCATATATTTT
CGGATACCCATACTTCGAGTTCCTCTGGGACTTGTGTAAATGAGGAGGATAAGAACGGAC
TAACGTAGGTTTGGGGCGGAGCCTGGAAGATTCTATCCGCGTTAGCAGATATGTTATGAA
ACTGTAAAAAAAAGGACTTTGGATCTTTTTCCTTGATAATTTGAAGAGCTTCTGATTTAG
AAGAAGCATTCAACGCTTCTGCATATACCTGAGCTAAATGCTGGCCCTCCCCCCTGGCAC
TTCTGGCATCGACCTGGAAAATTCCATCGTCAAGAAATTCCCCTCCCTTTTCAATGTAAG
CCTTGACATCGGACGAGGATTTAGTTCCCTGAATGTTCGGATGGAAATGTGTTGATCTGG
ATGGGGAAATGAGATCGAAGAATCTGGGGTTGGTACATTGGAACTTGCCTTCGAATTGGA
TGAGAACATGGAGATGAGGCACCCCATCCTGATGTAGTTCTCTGCAAACCCTAATGAATT
TGATATTCGTCGGGTAAGAAAAGGCTTTTAATTGGGAAAGGGCCTCTTCCTTTGTTAGTG
AGCATCGGGGATAGGTGATGAAATAATTTTTGGCATTTATTTGAAAACGACCGGCTCTTG
GCATATTTGTTGTCGTTTTGTATCGGGGGACACTCAAAGTCTCCAGGGCAACGGTGGAAT
GGGGGACATTATATAGGATGTCCCCCAATGGCATATGTGTAAATAGGTAGATTTCCATTC
AAATTTGAATTGCGAATATTGGCGGCCATCCGATTAATATT

>N29_2018_A_EACMV_B
ACCGGATGGCCGCGCCCGAAAAGCAGATGGACCCCACAATGGCCCCCACGCACTAAGAAA
TGTCAGCCAACCATGTGCAAGACTGGGAGACTCGGTATTTACGCATGGAGGATTAAATGG
GCCCTACGGACTAAGTTTGACAGGCAATTATATTGCGATGTGTATAACATATTTGTATAG
GTGTGTTACGGGCCAATCGAAAGTTATGTTATGGGGCCTATCATAAAAAAGCAAAATATA
GGGTCCTATTTACAAATTGATTATAGTTTTAAGTGCGGATATATGATCCGCCACGTGTTA
TGAATTTGTCCTATAAATATTGTACATGTCTCCCGTTCGTCAATGCAAGATGTATTCGGT
ATACAGACGTGGGTATAAAACGCCGTATAGGAGTCTGTATGGCGCTCGTGGAACACCATA
TGTGAATCGTAAGACCTCTGGTAAACAGACGGCTAAAGCTCGTGTATCGCGAAAGTTGGC
GTATGAATCGCCAAAAGGTCTATATACGCGACGCTCATTGGAGGATATCCATAATGGGGC
TGCCTTGAAGTTGCCGCAACAGGGGGACTATACGTCCTACGTGACACTCCCATGTCGAGG
CATCGATGGTAATGGGGGTAGGTCTGTGGATCATATAAAATTATTAAGTTTGAGGGTGTC
TGGGACCGTCAACGTCAGTCAATCCGGTGGTGATGACAATATGGGAGAGAGAACGACCAT
GAGGGGTATTTTTTTCATGGCGTGTCTTGTTGATAAGAAACCTTTCGTTCCAGATGGGGT
CAGCATATTGCCGACGTTTAATGAGTTGTTCGGGGAATATGAATCCGTGTATGGCATGCC
TAGGTTGAAGGAAAACGTCCGTCACCGTTATCGCGTTATTGGGACGTCGAAATTATATGT
AACGACCGATGAAGATCACATCCAGAAGCCTTTTAGTCTACGTCGAAGACTAAGTGGAGG
GAAATATCCTATATGGTCGTCGTTCAAGGATGTGGATAATAGTAGTACAGGTGGTAACTA
TAAAAATATAAATAAGAACGCTATCCTCGTTAGTTATGTGTGGGTTTCGCTAAGTCGGAC
CACGTGTGATGTGTATTCGCAGTTTGTACTTAATTACGTCGGCTGATAATAAAACGATAT
AAGTGTTCGATGGACATTAATGATGTTGGAATGAACGAAAAAGAGATGAACATGAATGGT
AAGCATATAGAGTTTTATTATGTTCCGAAGCATATATGGTACATATAAATGGTTCATTAC
AATGGCCTTGGTGCTTCGGATTTGATCTTGATGAGGCACTTGTTGATGGTACTCTCAAGC
AGGGTCTCGAGGTCCTTTCTGGAGAGTGAGTCGGATTGGGCCTGTGATACCGAGTCCCCT
GGGTCTAACTCTGGTGTGTGTAATCTGTGTAGTCTCTGGTAAGGATAGTCTGTGGAGTCG
TTGTCTAAGTCTGTGGGTATTGTCGATGGGTCCATTCGCATGGACTGTGAACGAAAGTGT
TCCAGCCTTGTTGGGCCGGAAGAGCTGGGTAGCCCAATCTGAGACTTTGTGGCCCATGTT
TCGCCAGGTAGGATGGTGATGGGCCTGTGGGCTATGGGTCTTGGACTATGAGCATGTGGA
GTTGGATTTAGTAATCTCCGTCTTGTTTCTCCTTTTTCCACAGACCAGAAGTCTATGCAG
TCTTTCGTGTAACCCTTGGATAAGATGTTAATTGTTGGGGGTTTGAAACGTATGTCTGTG
GAATGTTTGGCCGATGATAATCGGAGCTTGGCTTTGATGGATGCGAATTTCACGCCTTCT
ACGACGTTGGAGTCTTCGACTCGGTACATTATTTTCCAAGGGGAGGGGTCCGAAATCGAA
AAATATGTAGAAGAGAAATAGTGGAGGTCGACGTTGCAAGCTATTGGGAAAGTGAATGCT
GCTTGAGCTGCGTCCTCAAGGCTGACGCGATTGTCTCTGATTTCTACGATAACCGACCCA
GTTGCGTTAAATGGGACCTGGTTGCGGTATTCAATTATAATGTGGTCGATTTTCATACAT
CGGCCTTTGAGTCGCATGGTAGCCTGCTCGAATGAGCTCGGGAATTGGAGATTGATGGGT
GCAGCATCGTTTGTTAATGCGTACTCGGTGCGTTTGCTGTTTATGTAATTATTGTCTGTG
ACGGTGAATTGGTTGTCCATTCTACGAATGAAAAAAACAAGGGTTAGTAAACGGAGAGAA
GAGATGTATAAAAGGCAGAACAAGGTTGATAAAATGTCTTGTAGACATGGAAGCATATAT
GCAGTGAATAGATATAAGAACACACGAAATTAGAGCAAGGATCGTATATGTGTAACTGGC
CGCGCAGCGGATTGGAATGCAGATAAATCGGCGAACAAAGAATAAAGTCGAATGGGGTTA
TGTGAGGAAACCACTTACTTAATCACAGAGGAAGCATACGAGAGTGAATTCCTGTTCCAA
GTTGGAGAAAACAAAGAAATAAAAGTAGAATGTATTGGGATAAAAAGGAAAGAGAGTAGA
TGTTATGCGTGGTGTCGTTAAATGATATGCCATGGGGTGTTTATATAGGCGTGAAAAGCC
ACACGTGGTAGAGAGAGAAAGAAGAGAGAGGCGAGAGCATTCGGGGGACACTCAAAGTCT
CTAGCAATCGGTGGAACGGGGGACATTATATAGGATGTCCCCCAATGGCATATGTGTAAT
ATCCTCATTAAAGTTGAAGTTCAAATGTGGAAAGCGGCCATCCGTATAATATT

> N29_2018_B_EACMKV_A
ACCGGATGGCCGCGCCCGAAAAAGCAGGTGGACCCCACCGGATGGCCGCACTCGTGAAAG
AAAGTGGTCCCCGCGCACTTGTTTTGGTCGGCCAGTCATATTCACGCGTGAAAGTCTAGA
TATTTCTGGTTTGACTTTATATACTTCGTGGCGAAGTAGTGGAGCGCGTCAACATGTGGG
ATCCATTGTTATACGATTTTCCCGAAACCGTTCACGGTTTCCGTTCTATGCTTGCTGTTA
AATACCTGTTACATCTGGAACAGGAATACGATCGCGGTACTGTCGGGGCTGAGTATATAC
GGGATCTAATAGGGGTGCTACGGTGTAAGAGTTATGTCGAAGCGACCAGGAGATATAATA
ATCTCAACACCCGTATCCAAGGTGCGGAGGAGGCTGAACTTCGACAGCCCATACACGAAC
CGTGTTGTTGCCCCCACTGTCCGCGTCACCAGAAGCAAAATATGGGCCAACAGGCCCATG
TATCGGAAGCCCAAGATGTACAGAATGTATCGAAGCCCAGATGTCCCTAAGGGCTGTGAG
GGCCCATGTAAGGTTCAGTCCTATGAACAGAGGGATGATGTGAAGCATACGGGTATGGTC
CGATGTGTCAGTGATGTTACGCGTGGGTCAGGCATTACCCATAGAGTTGGGAAGAGGTTT
TGTGTGAAGTCCATATATATATTGGGCAAGATCTGGATGGATGAGAATGTCAAGAAGCAA
AATCACACGAACCATGTGATGTTCTTCCTCGTACGAGATAGAAGGCCGTATGGTCCGAGT
CCTCAAGATTTTGGGCAAGTGTTCAACATGTTTGATAATGAACCTACTACGGCAACTGTG
AAGAATGATCTTAGGGACCGGTATCAGGTGTTACGTAAATTCTATGCGACTGTTGTTGGT
GGACCCTCTGGGATGAAGGAACAAGCGCTGGTTAAGAGGTTTTTTAGGATCAATAATCAT
GTAGTGTATAATCATCAGGAACAGGCCAAGTATGAGAATCATACGGAGAATGCGTTGTTA
TTATATATGGCGTGTACACATGCCTCAAATCCTGTGTATGCTACGCTGAAAATACGCATC
TATTTTTATGATGCAGTGACAAATTAATAAAGGTTGAATTTTATTGCATGTTGCTCCGTA
ACTTGGAGCGTGTTTAGTAATACATCGTACATAACATGATCAACAGCTTGAAGTACAGTG
TTAATGGAAATAACGCCTATCATATCTAAATACTTGAGCACTTGATATCTAAATACTTTT
AAGAAAAGACCAGTCTGAGGCCGTAAGGTCGTCCAGACCTTGAAGTTGAGAAAACACTTG
TGAATCCCCAATGCCTTCCGAATGTTGTGGTTGAACCGTATCTGGAGTGTGATGATGTCG
TGGGTCATGTTCCCTGGCCTCTTGTCGTGGTTGGTGATTGCGAAATAGAGGGGATTTGTT
ATTTCCCAGGTAAAAACGCCATTCTTTGCTTGAGGCGCAGTGATGAGTTCCCCTGTGCGA
GAATCCATGGTTGATGCAGTCGATATGGAGATAGAACGAGCAGCCGCATTCGAGGTCTAC
CCGCCTACGTCTGAGTGCCCTGGTCTTCGCTGTGCGGTGTTGGACTTTGATTGGCACTTG
AGAACAATGGCTCGTAGAGGGCGACGAAGGTGGCATTCTTTAAAGCCCAGGCTTTAAGGG
ACTGATTCTTTTCCTCTTCTAGAAACTCTTTATATGATGATGTTGGTCCGGGATTGCAGA
GGAAGATAGTGGGAATGCCGCCTTTAATTTGAATTGGCTTCCCGTACTTTGTATTGCTTT
GCCAGTCCCTCTGGGCCCCCATGAATTCTTTGAAGTGTTTGAGGTAGTGGGGGTCGACGT
CATCAATGACGTTGTACCAGGCGTCGTTGCTGTAGACCTTTGGACTAAGATCCAGATGTC
CACACAAGTAGTTGTGTGGTCCCAGAGAGCGGGCCCACATCGTCTTCCCCGTCCTACTAT
CGCCCTCGATGACGATACTACTAGGTCTCCATGGCCGCGCAGCGGAACCCATCACGTTCT
CGGAAACCCAATCTTCAAGTTCCTCAGGAACGTGAGTGAAAGAAGATGAAAGAAATGGAG
AAACATAAGGAATCAGAGGCTCTTGAAAAATCCTATCTAAATTGCCATTTAAATTATGAA
ACTGTAAAACAAAATCTTTTGGAGCTAGTTCGCGTATTACATTAAGAGCCTCTGACTTAT
TTGCTGAGTTAAGAGCCTTGGCGTAAGCGTCATTGGCTGATTGTTGTCCTCCTCGAGCAG
ATCGTCCGTCGATCTGAAACGTGCCCCATTGGATGGTGTCTCCGTCCTTGTCCATATAGG
ACTGGACGTCGGAGCTTGATTTAGCTCCCTGAATGTTTGGATGGAAATGTGCTGACCGGG
ATGGGGATATGAGGTCGAAGAATCGATGGTTGGTACAATTGTACTTGCCCTCGAACTGAA
TGAGGGCATGCAGATGAGGTACCCCATCTTCATGGAGTTCTCTGCAGATCTTGATGAACA
ATTTATTTGTTGGGGTTTGGAGTTGTCGGATTTGATCCAATGCCTCCTCTTTGGATAGAG
AGCATTTGGGATATGTGAGGAAATAGTTTTTGGCTTTGATGCTAAAACGACCAGCCCTTG
GCATTTTCGCTGTCGTATAGCAATCGGGGGGCACTCAAAGTCTGTAGCAATCGGGGGAAA
GGGGGGCAATTTATATGATGCCCCCTAAATGGCATTTATGTAATATCCTCATTGAATTTC
AAATTCAAACGTGGAAAGCGGCCATCCGTCTAATATT

> N29_2018_B_EACMKV_B
ACCGGATGGCCGCGCCCGAAAAAGCAGGTGGACCCCACAATGGCCCCCACGCACTAAGTA
ATGTCAGCCAATCATGTTCAAGACTGGAAGACGCGGTAGTTACGCATTTATGAGTATGTG
GCCCCTACGCACTAATGTTGACAGGCAATTTGATTGCTATGTGTGTATCATATTTATATA
GGTGTGCTACTGGTAATCCTAAGTTAGGTGATGGGGCCTACCATAAAAACGCAATACATA
GGTACGTATGTACATAGTGATTATATTTTATGTTGCGGATATATGAGCCGCCACGTGTAT
AATGGATATGGAATGTCCTATAAATATTTGGCATGTCCCCGTTCGTTAATGCAAGATGTA
TTCTGTTTACAGACGTGGGTATAAGACGCCGTATAGGAGTCCGTATGGCGCTCGTGTAAC
ACCATATGTTTATCGTAAGACCGCTGTTAAACAGACGTCGAAATCTCGTGTACCGCGAAA
GTTGGCGTATGAATCGCCAAAATGTCTATATACGCGACGCTCATTGGAGGATATCCATAA
TGGGGCTGCCTTGAAGTTGCCGCAACAGGGGGACTATACGTCCTACGTGACACTCCCATG
TCGAGGCATCGATGGTAATGGGGGTAGGTCTGTGGATCATATAAAATTATTAAGCTTGAG
GGTTTCTGGGACCGTCAACGTCAGTCAATGCGGTGGTGATGATAATATGGGAGAGAGAAC
GACCATGAGGGGTATTTTTTTCATGGCTTGTCTTGTTGATAAGAAACCTTTCGTTCCAGA
GGGGGTGAGTATATTGCCGACGTTTAATGAGTTGTTCGGGGAATATGAATCCGTGTATGG
CATGCCTAGGTTGAAGGAAAACGTCCGTCACCGTTATCGCGTTATTGGGACGTCGAAATT
ATATGTAACGACCGATGAAGATCACATCCAGAAGCCTTTTAGTCTACGTCGAAGACTAAG
TGGAGGGAAATATCCTATATGGTCGTCGTTCAAGGATGTGGATAATAGTAGTACAGGTGG
TAACTATAAAAATATAAATAAGAACGCTATACTAGTTAGTTATGTGTGGGTATCGCTATG
TCGGACCACGTGTGATGTGTATTCGCAGTTTGTACTTAATTACGTCGGTTGATAATAAAA
CGAGAGATGTGTGTTGACATTAATTATGTTTGAACTAACGAAACATGAGATGAACATCAA
TGGAAAGCGCATAGAGTTTTATTATGTAGCGAATCAAATATTGTACATATCAATTGTTTA
TTACAATTGCTTCGGTGCCTCGGATTTTATTTTGATGAGACACTTGTTTATGGTACTCTC
AAGCAGTGTCTCGAGGTCCTTTCTGGATACTGAGTCGGATGGGGTCTGTGATACCGAGTC
CCCTGGGTCCAATTCGGGTGTGTGTAATCTGTGTAGTGTCTGGTAAGGATATTCTGTGGA
GTCGTTGTCTAAGTCTGTGGGTATTGTCGATGGGTCCATTCGCATGGACTGTGAACGAAA
GTGTTCCAGCCTTGTTGGGCCGGAAGAGCTGGGTAGCCCAATCTGAGACTTTGTGGCCCA
TGTTTCGCCAGGTAGGATGGTGATGGGCCTGTGGGCTATGGGTCGTTGACTATGAGCAGT
TGGAGTTGGATTTAGTAATCTCCGTCTTGTTTCTCCTTTTTCCACGGACCAGAAGTCTAT
GCAATCCTTTGTGTATCCCTTGGATAAGATGTTAATTGTTGGGGGTTTGAAACGTATGTC
CGTGGAATGTTTGGCCGATGATAATCGGAGCTTGGCCTTTATGGATGCGAATTTCACGCC
TTCTATGACGTTTGAGTCTTCTACTCTGTACATGATTCTCCAAGGGGAGGGTTCTGAAAT
CGAAAAATATGTAGAAGAGAAATAGTGGAGGTCGACGTTGCAAGCTATTGGGAAAGTGAA
TGCTGCTTGAGCTGCGTCCTCAAGGCTGACGCGATTGTCTCTGATTTCTACGATAACCGA
CCCAGTTGCGTTAAATGGGACCTGGTTTCGGTATTCAATTATAATGTGGTCGATTTTCAT
ACATCGGCCTTTGAGTCGCATGGTAGCTTGCTCGAATGAGCTCGGGAATTGGAGATTGAT
CGGTGCAGCATCGTTGGTTAATGCGTACTCTGTGCGTTTGCTGTTGATGTAATTATTGTC
TGTGACGGTGAATTGGTTGTCCATTCTACGAATGAAAAAAAACAAGGGTTAGTAAACGGA
GAGAAAAGATGTATAAAAGTCATAGCAAGGTATATAAAATGTCTTGTAGACATGGAAGCA
TATATGCATTTGGTATCGATAATAACACACTAAAGCAGAACAAGGATCATATATGTATAA
TTGGCCGCGCAGCGGATAGGAAGTCAGACAAATCGGCGAACAAATAAAAAAGTCGAATGA
GGTTATGGGATCGAAACGACTTACGGAAGCACCGATGAAGTAGTCTGGAGTGAATTCCAG
TTATAATTGGAGAAAACAAAGAAATAAAAGGGAACGAAATAAAAGTATAACGTATTGGTA
TAGAAAGGAAAGTGAGCAGATGTTATGCGCCGTGTCGTTAAATGAGATGTTATTGGGTGT
TTATATAGGCGTTAATAAGCGACACGTGATAGAGAGAGAAAGAAGAGAGAGGCGAGAGCA
TTCGGGGGGCACTCAAAGTCTGTAGCAATCGGGGGAAAGGGGGGCAATTTATATGATGCC
CCCTAAATGGCATTTATGTAATATCCTCAATGAATTTGAAATTCAAACGTGGAAAGCGGC
CATCCGTATAATATT

> N29_2018_B_EACMV_A
ACCGGATGGCCGCGCCCGTAAAAGCAGGTGGACCCCACAAGATGGCCGCGCCCGTGAAAG
AAAGTGGTCCCCGCGCACTTGTTTTGGTCGGCCAGTCATATTCACGCGTGAAAGTCTAGA
TATTTCTGGTTTGACTTTATATACTTCGTGGCGAAGTAGTGGAGCGCGTCAACATGTGGG
ATCCATTGTTATACGATTTTCCCGAAACCGTTCACGGTTTCCGTTCTATGCTTGCTGTTA
AATACCTGTTACATCTGGAACAGGAATACGATCGCGGTACTGTCGGGGCTGAGTATATAC
GGGATCTAATAGGGGTGCTACGGTGTAAGAGTTATGTCGAAGCGACCAGGAGATATAATA
ATCTCAACACCCGTATCCAAGGTGCGGAGGAGGCTGAACTTCGACAGCCCATACACGAAC
CGTGTTGTTGCCCCCACTGTCCGCGTCACCAGAAGCAAAATATGGGCCAACAGGCCCATG
TATCGGAAGCCCAAGATGTACAGAATGTATCGAAGCCCAGATGTCCCTAAGGGCTGTGAG
GGCCCATGTAAGGTTCAGTCCTATGAACAGAGGGATGATGTGAAGCATACGGGTATGGTC
CGATGTGTCAGTGATGTTACGCGTGGGTCAGGCATTACCCATAGAGTTGGGAAGAGGTTT
TGTGTGAAGTCCATATATATATTGGGCAAGATCTGGATGGATGAGAATATCAAGAAGCAA
AATCATACGAACCATGTTATGTTCTTTCTCGTTCGAGATAGAAGGCCTTATGGTCCGAGC
CCTCAAGATTTTGGACAAGTGTTCAACATGTTTGATAATGAACCTACTACGGCAACTGTG
AAGAATGATCTTAGGGACCGGTATCAGGTGTTACGTAAATTCTATGCGACTGTTGTTGGT
GGACCCTCTGGGATGAAGGAACAAGCGCTGGTTAAGAGGTTTTTTAGGATCAATAATCAT
GTAGTGTATAATCATCAGGAACAGGCCAAGTATGAGAATCATACGGAGAATGCGTTGTTA
TTATATATGGCGTGTACACATGCCTCAAATCCTGTGTATGCTACGCTGAAAATACGCATC
TATTTCTATGATGCAGTGACAAATTAATAAAGGTTGAATTTTATTGCATGTTGCTCCGTA
ACTTGGAGTGTGTTTAGTAATACATCGTACAGAACATGATCAACAGCTTGAAGTACAGTG
TTAATGGAAATAACGCCTATCATATCTAAATACTTGAGCACTTGATATCTAAATACTTTT
AAGAAAAGACCAGTCTGAGGCCGTAAGGTCGTCCAGACCTTGAAGTTGAGAAAACACTTG
TGAATCCCCAATGCCTTCCGAATGTTGTGGTTGAACCGTATCTGGAGTGTGATGATGTCG
TGGGTCATGTTCCCTGGCCTCTTGTCGTGGTTGGTGATTGCGAAATAGAGGGGATTTGTT
ATTTCCCAGGTAAAAACGCCATTCTTTGCTTGAGGCGCAGTGATGAGTTCCCCTGTGCGA
GAATCCATGGTTGATGCAGTCGATATGGAGATAGAACGAGCAGCCGCATTCGAGGTCTAC
CCGCCTACGTCTGAGTGCCCTGGTCTTCGCTGTGCGGTGTTGGACTTTGATTGGCACTTG
AGAACAATGGCTCGTAGAGGGCGACGAAGGTGGCATTCTTTAAAGCCCAGGCTTTAAGGG
ACTGATTCTTTTCCTCTTCTAGAAACTCTTTATATGAGGAAGTTGGTCCTGGATTGCAGA
GGAAGATAGTGGGAATGCCGCCTTTAATTTGAATTGGCTTCCCGTACTTTGTATTGCTTT
GCCAGTCCCTCTGGGCCCCCATGAATTCTTTGAAGTGTTTGAGGTAGTGGGGGTCGACGT
CATCAATGACGTTGTACCAGGCGTCGTTGGAATATATCTTTGGAGACAGATCCAGGTGTC
CACATAAATAATTATGTGGGCCCAGTGAACGAGCCCACATGGTCTTCCCGGTTCGGCTAT
CACCTTCTAGAACAATACTGATCGGTCTCCATGGCCGCGCAGCGGGACTGCATATATTTT
CGGATACCCATACTTCGAGTTCCTCTGGGACTTGTGTAAATGAGGAGGATAAGAACGGAC
TAACGTAGGTTTGGGGCGGAGCCTGGAAGATTCTATCCGCGTTAGCAGATATGTTATGAA
ACTGTAAAAAAAAGGACTTTGGATCTTTTTCCTTGATAATTTGAAGAGCTTCTGATTTAG
AAGAAGCATTCAACGCTTCTGCATATACCTGAGCTAAATGCTGGCCCTCCCCCCTGGCAC
TTCTGGCATCGACCTGGAAAATTCCATCGTCAAGAAATTCCCCTCCCTTTTCAATGTAAG
CCTTGACATCGGACGAGGATTTAGTTCCCTGAATGTTCGGATGGAAATGTGTTGATCTGG
ATGGGGAAATGAGATCGAAGAATCTGGGGTTGGTACATTGGAACTTGCCTTCGAATTGGA
TGAGAACATGGAGATGAGGCACCCCATCCTGATGTAGTTCTCTGCAAACCCTAATGAATT
TGATATTCGTCGGGTAAGAAAAGGCTTTTAATTGGGAAAGGGCCTCTTCCTTTGTTAGTG
AGCATCGGGGATAGGTGATGAAATAATTTTTGGCATTTATTTGAAAACGACCGGCTCTTG
GCATATTTGTTGTCGTTTTGTATCGGGGGACACTCAAAGTCTCCAGGGCAACGGTGGAAT
GGGGGACATTATATAGGATGTCCCCCAATGGCATATGTGTAAATAGGTAGATTTCCATTC
AAATTTGAATTGCGAATATTGGCGGCCATCCGATTAATATT

>N29_2018_B_EACMV_B
ACCGGATGGCCGCGCCCGAAAAGCAGATGGACCCCACAATGGCCCCCACGCACTAAGAAA
TGTCAGCCAACCATGTGCAAGACTGGGAGACTCGGTATTTACGCATGGAGGATTAAATGG
GCCCTACGGACTAAGTTTGACAGGCAATTATATTGCGATGTGTATAACATATTTGTATAG
GTGTGTTACGGGCCAATCGAAAGTTATGTTATGGGGCCTATCATAAAAAAGCAAAATATA
GGGTCCTATTTACAAATTGATTATAGTTTTAAGTGCGGATATATGATCCGCCACGTGTTA
TGAATTTGTCCTATAAATATTGTACATGTCTCCCGTTCGTCAATGCAAGATGTATTCGGT
ATACAGACGTGGGTATAAAACGCCGTATAGGAGTCTGTATGGCGCTCGTGGAACACCATA
TGTGAATCGTAAGACCTCTGGTAAACAGACGGCTAAAGCTCGTGTATCGCGAAAGTTGGC
GTATGAATCGCCAAAAGGTCTATATACGCGACGCTCATTGGAGGATATCCATAATGGGGC
TGCCTTGAAGTTGCCGCAACAGGGGGACTATACGTCCTACGTGACACTCCCATGTCGAGG
CATCGATGGTAATGGGGGTAGGTCTGTGGATCATATAAAATTATTAAGTTTGAGGGTGTC
TGGGACCGTCAACGTCAGTCAATCCGGTGGTGATGACAATATGGGAGAGAGAACGACCAT
GAGGGGTATTTTTTTCATGGCGTGTCTTGTTGATAAGAAACCTTTCGTTCCAGATGGGGT
CAGCATATTGCCGACGTTTAATGAGTTGTTCGGGGAATATGAATCCGTGTATGGCATGCC
TAGGTTGAAGGAAAACGTCCGTCACCGTTATCGCGTTATTGGGACGTCGAAATTATATGT
AACGACCGATGAAGATCACATCCAGAAGCCTTTTAGTCTACGTCGAAGACTAAGTGGAGG
GAAATATCCTATATGGTCGTCGTTCAAGGATGTGGATAATAGTAGTACAGGTGGTAACTA
TAAAAATATAAATAAGAACGCTATCCTCGTTAGTTATGTGTGGGTTTCGCTAAGTCGGAC
CACGTGTGATGTGTATTCGCAGTTTGTACTTAATTACGTCGGCTGATAATAAAACGATAT
AAGTGTTCGATGGACATTAATGATGTTGGAATGAACGAAAAAGAGATGAACATGAATGGT
AAGCATATAGAGTTTTATTATGTTCCGAAGCATATATGGTACATATAAATGGTTCATTAC
AATGGCCTTGGTGCTTCGGATTTGATCTTGATGAGGCACTTGTTGATGGTACTCTCAAGC
AGGGTCTCGAGGTCCTTTCTGGAGAGTGAGTCGGATTGGGCCTGTGATACCGAGTCCCCT
GGGTCTAACTCTGGTGTGTGTAATCTGTGTAGTCTCTGGTAAGGATAGTCTGTGGAGTCG
TTGTCTAAGTCTGTGGGTATTGTCGATGGGTCCATTCGCATGGACTGTGAACGAAAGTGT
TCCAGCCTTGTTGGGCCGGAAGAGCTGGGTAGCCCAATCTGAGACTTTGTGGCCCATGTT
TCGCCAGGTAGGATGGTGATGGGCCTGTGGGCTATGGGTCTTGGACTATGAGCATGTGGA
GTTGGATTTAGTAATCTCCGTCTTGTTTCTCCTTTTTCCACAGACCAGAAGTCTATGCAG
TCTTTCGTGTAACCCTTGGATAAGATGTTAATTGTTGGGGGTTTGAAACGTATGTCTGTG
GAATGTTTGGCCGATGATAATCGGAGCTTGGCTTTGATGGATGCGAATTTCACGCCTTCT
ACGACGTTGGAGTCTTCGACTCGGTACATTATTTTCCAAGGGGAGGGGTCCGAAATCGAA
AAATATGTAGAAGAGAAATAGTGGAGGTCGACGTTGCAAGCTATTGGGAAAGTGAATGCT
GCTTGAGCTGCGTCCTCAAGGCTGACGCGATTGTCTCTGATTTCTACGATAACCGACCCA
GTTGCGTTAAATGGGACCTGGTTGCGGTATTCAATTATAATGTGGTCGATTTTCATACAT
CGGCCTTTGAGTCGCATGGTAGCCTGCTCGAATGAGCTCGGGAATTGGAGATTGATGGGT
GCAGCATCGTTTGTTAATGCGTACTCGGTGCGTTTGCTGTTTATGTAATTATTGTCTGTG
ACGGTGAATTGGTTGTCCATTCTACGAATGAAAAAAACAAGGGTTAGTAAACGGAGAGAA
GAGATGTATAAAAGGCAGAACAAGGTTGATAAAATGTCTTGTAGACATGGAAGCATATAT
GCAGTGAATAGATATAAGAACACACGAAATTAGAGCAAGGATCGTATATGTGTAACTGGC
CGCGCAGCGGATTGGAATGCAGATAAATCGGCGAACAAAGAATAAAGTCGAATGGGGTTA
TGTGAGGAAACCACTTACTTAATCACAGAGGAAGCATACGAGAGTGAATTCCTGTTCCAA
GTTGGAGAAAACAAAGAAATAAAAGTAGAATGTATTGGGATAAAAAGGAAAGAGAGTAGA
TGTTATGCGTGGTGTCGTTAAATGATATGCCATGGGGTGTTTATATAGGCGTGAAAAGCC
ACACGTGGTAGAGAGAGAAAGAAGAGAGAGGCGAGAGCATTCGGGGGACACTCAAAGTCT
CTAGCAATCGGTGGAACGGGGGACATTATATAGGATGTCCCCCAATGGCATATGTGTAAT
ATCCTCATTAAAGTTGAAGTTCAAATGTGGAAAGCGGCCATCCGTATAATATT
